# Supplementary material for: Similar Binding Mode of a 5‑Sulfonylthiouracil Derivative Antagonist at Chemerin Receptors CMKLR1 and GPR1
Source: J Med Chem. 2025 May 16;68(11):11149–73. doi: 10.1021/acs.jmedchem.5c00135 (PMC12169613; doi:10.1021/acs.jmedchem.5c00135)
Supplement: Supplementary file 2 [file jm5c00135_si_002.csv]

Compound	SMILES	Compound name	CMKLR1 EC50 [nM]	Emax ± SEM [%]			pEC50 ± SEM
1	O=C1C(S(C2=CC=C(C)C(Cl)=C2)(=O)=O)=CNC(SCC(NC3=CC(C)=CC=C3OC)=O)=N1	VU0514009	2,0	93	±	3,7	8,7	±	0,11
2	O=C1C(S(C2=CC=C(C)C(Cl)=C2)(=O)=O)=CNC(SCC(NC3=C(OC)C=CC(OC)=C3)=O)=N1	AF2-21	1,3	102	±	2,9	8,9	±	0,08
3	O=C1C(S(C2=CC=C(C)C(Cl)=C2)(=O)=O)=CNC(SCC(NC3=CC(F)=CC=C3C)=O)=N1	AF2-20	1,4	92	±	4,7	8,9	±	0,13
4	O=C1C(S(C2=CC=C(C)C(Cl)=C2)(=O)=O)=CNC(SCC(NC3=CC=CC=C3OC)=O)=N1	AF2-17	0,8	108	±	2,2	9,1	±	0,06
5	O=C1C(S(C2=CC=C(C)C(Cl)=C2)(=O)=O)=CNC(SCC(NC3=CC=C(OC)C=C3)=O)=N1	AF2-18	1,6	87	±	5,8	8,8	±	0,17
6	O=C1C(S(C2=CC=C(C)C(Cl)=C2)(=O)=O)=CNC(SCC(NC3=CC(C)=CC=C3)=O)=N1	AF2-19	1,1	89	±	2,9	8,9	±	0,08
7	O=C1C(S(C2=CC=C(C)C(Cl)=C2)(=O)=O)=CNC(SCC(NC3=C(C(C)C)C=CC=C3)=O)=N1	AF2-27	1,4	99	±	7,1	8,9	±	0,18
8	O=C1C(S(C2=CC=C(C)C(Cl)=C2)(=O)=O)=CNC(SCC(NC3=CC(C(C)C)=CC=C3)=O)=N1	AF2-28	1,7	86	±	4,5	8,8	±	0,13
9	O=C1C(S(C2=CC=C(C)C(Cl)=C2)(=O)=O)=CNC(SCC(NC3=CC=C(C(C)C)C=C3)=O)=N1	AF2-25	3,6	94	±	7,8	8,4	±	0,19
10	O=C1C(S(C2=CC=C(C)C(Cl)=C2)(=O)=O)=CNC(SCC(NC3=CC=C(C4=CC=CC=C4)C=C3)=O)=N1	AF2-73	5,0	96	±	3,1	8,3	±	0,07
11	O=C1C(S(C2=CC=C(C(Cl)=C2)C)(=O)=O)=CNC(SCC(NC3=CC=CC=C3F)=O)=N1	LB6-06	0,3	105	±	3,2	9,6	±	0,09
12	O=C1C(S(C2=CC=C(C)C(Cl)=C2)(=O)=O)=CNC(SCC(NC3=CC=CC(F)=C3)=O)=N1	AF2-05	1,4	90	±	3,3	8,9	±	0,09
13	O=C1C(S(C2=CC=C(C)C(Cl)=C2)(=O)=O)=CNC(SCC(NC3=CC=C(F)C=C3)=O)=N1	AF2-09	1,4	100	±	2,7	8,9	±	0,07
14	O=C1C(S(C2=CC=C(C)C(Cl)=C2)(=O)=O)=CNC(SCC(NC3=CC=C([N+]([O-])=O)C=C3)=O)=N1	AF2-13	2,8	101	±	2,1	8,6	±	0,05
15	O=C1C(S(C2=CC=C(C)C(Cl)=C2)(=O)=O)=CNC(SCC(NC3=CC=CC(C(F)(F)F)=C3)=O)=N1	AF2-15	1,5	97	±	3,2	8,8	±	0,08
16	O=C1C(S(C2=CC=C(C)C(Cl)=C2)(=O)=O)=CNC(SCC(NC3=CC=C(C(F)(F)F)C=C3)=O)=N1	AF2-14	10,2	97	±	3,2	8,0	±	0,07
17	O=C1C(S(C2=CC=C(C)C(Cl)=C2)(=O)=O)=CNC(SCC(NC3=C(OC(F)F)C=CC=C3)=O)=N1	AF2-36	1,8	95	±	2,9	8,8	±	0,07
18	O=C1C(S(C2=CC=C(C)C(Cl)=C2)(=O)=O)=CNC(SCC(NC3=CC=C(OC(F)F)C=C3)=O)=N1	AF2-35	3,4	95	±	4,9	8,5	±	0,12
19	O=C1C(S(C2=CC=C(C)C(Cl)=C2)(=O)=O)=CNC(SCC(NC3=C(OC(F)(F)F)C=CC=C3)=O)=N1	AF2-41	2,6	89	±	3,6	8,6	±	0,09
20	O=C1C(S(C2=CC=C(C)C(Cl)=C2)(=O)=O)=CNC(SCC(NC3=CC=C(SC)C=C3)=O)=N1	AF2-42	4,3	93	±	2,8	8,4	±	0,07
21	O=C1C(S(C2=CC=C(C)C(Cl)=C2)(=O)=O)=CNC(SCCC(NC3=CC=C(F)C=C3)=O)=N1	AF2-78	0,8	98	±	1,8	9,1	±	0,06
22	O=C1C(S(C2=CC=C(C)C(Cl)=C2)(=O)=O)=CNC(SCCC(NC3=CC=C(C(F)(F)F)C=C3)=O)=N1	AF2-66	5,3	95	±	2,7	8,3	±	0,06
23	O=C1C(S(C2=CC=C(C)C(Cl)=C2)(=O)=O)=CNC(SC(C)C(NC3=CC=C(C(F)(F)F)C=C3)=O)=N1	AF2-55	6,1	96	±	3,0	8,2	±	0,07
24	O=C1C(S(C2=CC(Cl)=C(C)C=C2)(=O)=O)=CNC(SC(CC)C(NC3=CC=C(C(F)(F)F)C=C3)=O)=N1	AF4-30	8,2	97	±	6,5	8,1	±	0,15
25	O=C1C(S(C2=CC(Cl)=C(C)C=C2)(=O)=O)=CNC(SC(C(C)C)C(NC3=CC=C(C(F)(F)F)C=C3)=O)=N1	AF4-31	5,4	94	±	6,1	8,3	±	0,15
26	O=C1C(S(C2=CC=C(C)C(Cl)=C2)(=O)=O)=CNC(SC(C3=CC=CC=C3)C(NC4=CC=C(C(F)(F)F)C=C4)=O)=N1	AF2-82	2,8	95	±	3,4	8,6	±	0,09
27	O=C1C(S(C2=CC=C(C)C=C2)(=O)=O)=CNC(SCC(NC3=CC=C(C(F)(F)F)C=C3)=O)=N1	AF4-66	2,5	98	±	4,4	8,6	±	0,10
28	O=C1C(S(C2=CC(Cl)=CC=C2)(=O)=O)=CNC(SCC(NC3=CC=C(C(F)(F)F)C=C3)=O)=N1	AF4-63	2,4	113	±	8,0	8,6	±	0,17
29	O=C1C(S(C2=CC=C(F)C=C2)(=O)=O)=CNC(SCC(NC3=CC=C(C(F)(F)F)C=C3)=O)=N1	AF4-17	2,8	91	±	2,7	8,6	±	0,07
30	O=C1C(S(C2=CC=C(Cl)C=C2)(=O)=O)=CNC(SCC(NC3=CC=C(C(F)(F)F)C=C3)=O)=N1	AF4-60	9,7	109	±	9,7	8,0	±	0,20
31	O=C1C(S(C2=CC=C(Br)C=C2)(=O)=O)=CNC(SCC(NC3=CC=C(C(F)(F)F)C=C3)=O)=N1	AF4-61	7,4	110	±	7,8	8,1	±	0,16
32	O=C1C(S(C2=CC=C(I)C=C2)(=O)=O)=CNC(SCC(NC3=CC=C(C(F)(F)F)C=C3)=O)=N1	AF4-62	2,6	113	±	7,9	8,6	±	0,16
33	O=C1C(S(C2=CC=C(C(F)(F)F)C=C2)(=O)=O)=CNC(SCC(NC3=CC=C(C(F)(F)F)C=C3)=O)=N1	AF4-38	2,0	95	±	3,4	8,7	±	0,10
34	O=C1C(S(C2=CC=C([N+]([O-])=O)C=C2)(=O)=O)=CNC(SCC(NC3=CC=C(C(F)(F)F)C=C3)=O)=N1	AF4-65	3,2	104	±	5,0	8,5	±	0,11
35	O=C1C(S(C2=CC=C(OC)C=C2)(=O)=O)=CNC(SCC(NC3=CC=C(C(F)(F)F)C=C3)=O)=N1	AF4-67	1,8	111	±	4,0	8,7	±	0,09
36	O=C1C(S(C2=CC=CC=C2)(=O)=O)=CNC(SCC(NC3=CC=C(C(F)(F)F)C=C3)=O)=N1	AF4-49	2,0	119	±	6,4	8,7	±	0,13
37	O=C1C(S(C2=CC=CC=C2Cl)(=O)=O)=CNC(SCC(NC3=CC=C(C(F)(F)F)C=C3)=O)=N1	AF4-64	2,8	97	±	4,8	8,6	±	0,12
38	O=C1C(S(C2=CC(C(F)(F)F)=CC=C2)(=O)=O)=CNC(SCC(NC3=CC=C(C(F)(F)F)C=C3)=O)=N1	AF4-27	5,0	97	±	4,8	8,3	±	0,11
39	O=C1C(S(C2=CC=C(C3=CC=CC=C3)C=C2)(=O)=O)=CNC(SCC(NC4=CC=C(C(F)(F)F)C=C4)=O)=N1	AF4-43	1,1	97	±	5,0	9,0	±	0,14
40	O=C1C(S(C2=CC=C(CC3=CC=CC=C3)C=C2)(=O)=O)=CNC(SCC(NC4=CC=C(C(F)(F)F)C=C4)=O)=N1	AF4-39	5,7	95	±	3,9	8,2	±	0,09
41	O=C1C(S(C2=CC=CC=N2)(=O)=O)=CNC(SCC(NC(C=C3)=CC=C3C(F)(F)F)=O)=N1	JL1-49	1,4	102	±	3,6	8,9	±	0,09
42	O=C1C(S(C2=CC=C3C(C=CC=C3)=C2)(=O)=O)=CNC(SCC(NC4=CC=C(C(F)(F)F)C=C4)=O)=N1	AF4-46	2,1	97	±	4,0	8,7	±	0,10
43	O=C1C(S(C2=C(N=CC=C3)C3=CC=C2)(=O)=O)=CNC(SCC(NC(C=C4)=CC=C4C(F)(F)F)=O)=N1	JL1-67	6,4	102	±	3,2	8,2	±	0,07
