# Supplementary material for: Similar Binding Mode of a 5‑Sulfonylthiouracil Derivative Antagonist at Chemerin Receptors CMKLR1 and GPR1
Source: J Med Chem. 2025 May 16;68(11):11149–73. doi: 10.1021/acs.jmedchem.5c00135 (PMC12169613; doi:10.1021/acs.jmedchem.5c00135)
Supplement: Supplementary file 3 [file jm5c00135_si_003.pdb]

HEADER                                            29-FEB-24   XXXX              
EXPDTA    THEORETICAL MODEL                                                     
REMARK 220                                                                      
REMARK 220 EXPERIMENTAL DETAILS                                                 
REMARK 220  EXPERIMENT TYPE                : THEORETICAL MODELLING              
REMARK 220  DATE OF DATA COLLECTION        : 29-FEB-24                          
REMARK 220                                                                      
REMARK 220 REMARK: MODEL GENERATED BY ROSETTA                                   
REMARK 220  VERSION 2022.45+release.20a5bfe160d                                 
HETNAM     AF2 X   1  AF2                                                       
SSBOND     CYS A  112    CYS A  189                                       2.02  
ATOM      1  N   GLU A  29      27.808   9.710   0.369  1.00  0.00           N  
ATOM      2  CA  GLU A  29      28.856   9.078  -0.424  1.00  0.00           C  
ATOM      3  C   GLU A  29      30.217   9.669  -0.111  1.00  0.00           C  
ATOM      4  O   GLU A  29      31.249   9.005  -0.209  1.00  0.00           O  
ATOM      5  CB  GLU A  29      28.557   9.218  -1.918  1.00  0.00           C  
ATOM      6  CG  GLU A  29      27.391   8.371  -2.409  1.00  0.00           C  
ATOM      7  CD  GLU A  29      27.730   6.906  -2.378  1.00  0.00           C  
ATOM      8  OE1 GLU A  29      28.733   6.535  -2.938  1.00  0.00           O  
ATOM      9  OE2 GLU A  29      27.048   6.173  -1.701  1.00  0.00           O  
ATOM     10 1H   GLU A  29      26.916   9.296   0.140  1.00  0.00           H  
ATOM     11 2H   GLU A  29      28.000   9.572   1.352  1.00  0.00           H  
ATOM     12 3H   GLU A  29      27.782  10.699   0.168  1.00  0.00           H  
ATOM     13  HA  GLU A  29      28.878   8.023  -0.152  1.00  0.00           H  
ATOM     14 1HB  GLU A  29      28.343  10.270  -2.103  1.00  0.00           H  
ATOM     15 2HB  GLU A  29      29.463   8.932  -2.453  1.00  0.00           H  
ATOM     16 1HG  GLU A  29      26.468   8.540  -1.854  1.00  0.00           H  
ATOM     17 2HG  GLU A  29      27.258   8.691  -3.441  1.00  0.00           H  
ATOM     18  N   ASP A  30      30.164  10.906   0.387  1.00  0.00           N  
ATOM     19  CA  ASP A  30      31.306  11.648   0.901  1.00  0.00           C  
ATOM     20  C   ASP A  30      31.652  11.103   2.275  1.00  0.00           C  
ATOM     21  O   ASP A  30      32.728  11.348   2.819  1.00  0.00           O  
ATOM     22  CB  ASP A  30      31.011  13.148   0.971  1.00  0.00           C  
ATOM     23  CG  ASP A  30      30.951  13.841  -0.385  1.00  0.00           C  
ATOM     24  OD1 ASP A  30      31.376  13.252  -1.350  1.00  0.00           O  
ATOM     25  OD2 ASP A  30      30.342  14.880  -0.471  1.00  0.00           O  
ATOM     26  H   ASP A  30      29.265  11.366   0.410  1.00  0.00           H  
ATOM     27  HA  ASP A  30      32.167  11.515   0.244  1.00  0.00           H  
ATOM     28 1HB  ASP A  30      30.114  13.388   1.541  1.00  0.00           H  
ATOM     29 2HB  ASP A  30      31.892  13.491   1.514  1.00  0.00           H  
ATOM     30  N   LEU A  31      30.658  10.298   2.844  1.00  0.00           N  
ATOM     31  CA  LEU A  31      30.710   9.670   4.141  1.00  0.00           C  
ATOM     32  C   LEU A  31      31.696   8.525   4.131  1.00  0.00           C  
ATOM     33  O   LEU A  31      31.856   7.841   3.119  1.00  0.00           O  
ATOM     34  CB  LEU A  31      29.327   9.163   4.538  1.00  0.00           C  
ATOM     35  CG  LEU A  31      28.260  10.210   4.699  1.00  0.00           C  
ATOM     36  CD1 LEU A  31      26.936   9.527   4.984  1.00  0.00           C  
ATOM     37  CD2 LEU A  31      28.658  11.149   5.824  1.00  0.00           C  
ATOM     38  H   LEU A  31      29.829  10.155   2.288  1.00  0.00           H  
ATOM     39  HA  LEU A  31      31.053  10.419   4.853  1.00  0.00           H  
ATOM     40 1HB  LEU A  31      28.984   8.459   3.780  1.00  0.00           H  
ATOM     41 2HB  LEU A  31      29.406   8.648   5.455  1.00  0.00           H  
ATOM     42  HG  LEU A  31      28.152  10.776   3.772  1.00  0.00           H  
ATOM     43 1HD1 LEU A  31      26.160  10.277   5.102  1.00  0.00           H  
ATOM     44 2HD1 LEU A  31      26.679   8.867   4.155  1.00  0.00           H  
ATOM     45 3HD1 LEU A  31      27.018   8.942   5.902  1.00  0.00           H  
ATOM     46 1HD2 LEU A  31      27.890  11.914   5.949  1.00  0.00           H  
ATOM     47 2HD2 LEU A  31      28.760  10.584   6.751  1.00  0.00           H  
ATOM     48 3HD2 LEU A  31      29.608  11.626   5.581  1.00  0.00           H  
ATOM     49  N   SER A  32      32.245   8.289   5.305  1.00  0.00           N  
ATOM     50  CA  SER A  32      33.164   7.178   5.423  1.00  0.00           C  
ATOM     51  C   SER A  32      32.396   5.903   5.145  1.00  0.00           C  
ATOM     52  O   SER A  32      31.199   5.890   5.401  1.00  0.00           O  
ATOM     53  CB  SER A  32      33.781   7.122   6.804  1.00  0.00           C  
ATOM     54  OG  SER A  32      32.797   6.896   7.770  1.00  0.00           O  
ATOM     55  H   SER A  32      32.054   8.875   6.112  1.00  0.00           H  
ATOM     56  HA  SER A  32      33.948   7.323   4.687  1.00  0.00           H  
ATOM     57 1HB  SER A  32      34.522   6.333   6.846  1.00  0.00           H  
ATOM     58 2HB  SER A  32      34.295   8.058   7.011  1.00  0.00           H  
ATOM     59  HG  SER A  32      32.383   7.763   7.921  1.00  0.00           H  
ATOM     60  N   PRO A  33      33.042   4.823   4.663  1.00  0.00           N  
ATOM     61  CA  PRO A  33      32.449   3.514   4.459  1.00  0.00           C  
ATOM     62  C   PRO A  33      31.690   3.071   5.684  1.00  0.00           C  
ATOM     63  O   PRO A  33      30.655   2.428   5.570  1.00  0.00           O  
ATOM     64  CB  PRO A  33      33.665   2.630   4.189  1.00  0.00           C  
ATOM     65  CG  PRO A  33      34.646   3.567   3.538  1.00  0.00           C  
ATOM     66  CD  PRO A  33      34.466   4.881   4.273  1.00  0.00           C  
ATOM     67  HA  PRO A  33      31.785   3.547   3.583  1.00  0.00           H  
ATOM     68 1HB  PRO A  33      34.037   2.202   5.133  1.00  0.00           H  
ATOM     69 2HB  PRO A  33      33.381   1.785   3.544  1.00  0.00           H  
ATOM     70 1HG  PRO A  33      35.668   3.170   3.628  1.00  0.00           H  
ATOM     71 2HG  PRO A  33      34.433   3.653   2.463  1.00  0.00           H  
ATOM     72 1HD  PRO A  33      35.118   4.900   5.153  1.00  0.00           H  
ATOM     73 2HD  PRO A  33      34.708   5.693   3.578  1.00  0.00           H  
ATOM     74  N   LEU A  34      32.196   3.427   6.853  1.00  0.00           N  
ATOM     75  CA  LEU A  34      31.544   3.048   8.077  1.00  0.00           C  
ATOM     76  C   LEU A  34      30.221   3.743   8.155  1.00  0.00           C  
ATOM     77  O   LEU A  34      29.202   3.090   8.326  1.00  0.00           O  
ATOM     78  CB  LEU A  34      32.379   3.424   9.292  1.00  0.00           C  
ATOM     79  CG  LEU A  34      31.708   3.119  10.627  1.00  0.00           C  
ATOM     80  CD1 LEU A  34      31.438   1.623  10.717  1.00  0.00           C  
ATOM     81  CD2 LEU A  34      32.607   3.590  11.755  1.00  0.00           C  
ATOM     82  H   LEU A  34      33.047   3.970   6.887  1.00  0.00           H  
ATOM     83  HA  LEU A  34      31.367   1.975   8.064  1.00  0.00           H  
ATOM     84 1HB  LEU A  34      33.323   2.883   9.248  1.00  0.00           H  
ATOM     85 2HB  LEU A  34      32.597   4.492   9.252  1.00  0.00           H  
ATOM     86  HG  LEU A  34      30.749   3.636  10.686  1.00  0.00           H  
ATOM     87 1HD1 LEU A  34      30.958   1.396  11.668  1.00  0.00           H  
ATOM     88 2HD1 LEU A  34      30.780   1.321   9.897  1.00  0.00           H  
ATOM     89 3HD1 LEU A  34      32.379   1.078  10.647  1.00  0.00           H  
ATOM     90 1HD2 LEU A  34      32.132   3.376  12.712  1.00  0.00           H  
ATOM     91 2HD2 LEU A  34      33.564   3.070  11.699  1.00  0.00           H  
ATOM     92 3HD2 LEU A  34      32.771   4.665  11.663  1.00  0.00           H  
ATOM     93  N   GLU A  35      30.241   5.056   7.988  1.00  0.00           N  
ATOM     94  CA  GLU A  35      29.022   5.842   8.065  1.00  0.00           C  
ATOM     95  C   GLU A  35      28.011   5.386   7.021  1.00  0.00           C  
ATOM     96  O   GLU A  35      26.816   5.286   7.314  1.00  0.00           O  
ATOM     97  CB  GLU A  35      29.363   7.310   7.900  1.00  0.00           C  
ATOM     98  CG  GLU A  35      30.055   7.912   9.073  1.00  0.00           C  
ATOM     99  CD  GLU A  35      30.539   9.297   8.798  1.00  0.00           C  
ATOM    100  OE1 GLU A  35      31.357   9.447   7.907  1.00  0.00           O  
ATOM    101  OE2 GLU A  35      30.105  10.209   9.463  1.00  0.00           O  
ATOM    102  H   GLU A  35      31.122   5.534   7.803  1.00  0.00           H  
ATOM    103  HA  GLU A  35      28.573   5.720   9.050  1.00  0.00           H  
ATOM    104 1HB  GLU A  35      29.993   7.433   7.043  1.00  0.00           H  
ATOM    105 2HB  GLU A  35      28.451   7.878   7.722  1.00  0.00           H  
ATOM    106 1HG  GLU A  35      29.365   7.936   9.915  1.00  0.00           H  
ATOM    107 2HG  GLU A  35      30.896   7.285   9.350  1.00  0.00           H  
ATOM    108  N   ALA A  36      28.504   5.025   5.842  1.00  0.00           N  
ATOM    109  CA  ALA A  36      27.633   4.542   4.795  1.00  0.00           C  
ATOM    110  C   ALA A  36      26.937   3.276   5.259  1.00  0.00           C  
ATOM    111  O   ALA A  36      25.721   3.167   5.125  1.00  0.00           O  
ATOM    112  CB  ALA A  36      28.438   4.289   3.532  1.00  0.00           C  
ATOM    113  H   ALA A  36      29.495   5.090   5.677  1.00  0.00           H  
ATOM    114  HA  ALA A  36      26.860   5.288   4.609  1.00  0.00           H  
ATOM    115 1HB  ALA A  36      27.782   3.899   2.755  1.00  0.00           H  
ATOM    116 2HB  ALA A  36      28.886   5.226   3.195  1.00  0.00           H  
ATOM    117 3HB  ALA A  36      29.222   3.568   3.738  1.00  0.00           H  
ATOM    118  N   ARG A  37      27.709   2.364   5.857  1.00  0.00           N  
ATOM    119  CA  ARG A  37      27.181   1.112   6.375  1.00  0.00           C  
ATOM    120  C   ARG A  37      26.226   1.375   7.525  1.00  0.00           C  
ATOM    121  O   ARG A  37      25.235   0.680   7.666  1.00  0.00           O  
ATOM    122  CB  ARG A  37      28.281   0.138   6.770  1.00  0.00           C  
ATOM    123  CG  ARG A  37      29.051  -0.464   5.605  1.00  0.00           C  
ATOM    124  CD  ARG A  37      29.919  -1.612   5.973  1.00  0.00           C  
ATOM    125  NE  ARG A  37      31.023  -1.274   6.857  1.00  0.00           N  
ATOM    126  CZ  ARG A  37      32.226  -0.830   6.444  1.00  0.00           C  
ATOM    127  NH1 ARG A  37      32.499  -0.705   5.164  1.00  0.00           N  
ATOM    128  NH2 ARG A  37      33.135  -0.546   7.361  1.00  0.00           N  
ATOM    129  H   ARG A  37      28.698   2.545   5.956  1.00  0.00           H  
ATOM    130  HA  ARG A  37      26.640   0.635   5.570  1.00  0.00           H  
ATOM    131 1HB  ARG A  37      28.970   0.680   7.415  1.00  0.00           H  
ATOM    132 2HB  ARG A  37      27.807  -0.663   7.338  1.00  0.00           H  
ATOM    133 1HG  ARG A  37      28.337  -0.809   4.858  1.00  0.00           H  
ATOM    134 2HG  ARG A  37      29.684   0.311   5.172  1.00  0.00           H  
ATOM    135 1HD  ARG A  37      29.315  -2.365   6.478  1.00  0.00           H  
ATOM    136 2HD  ARG A  37      30.346  -2.037   5.066  1.00  0.00           H  
ATOM    137  HE  ARG A  37      31.074  -1.310   7.867  1.00  0.00           H  
ATOM    138 1HH1 ARG A  37      31.799  -0.944   4.476  1.00  0.00           H  
ATOM    139 2HH1 ARG A  37      33.407  -0.371   4.875  1.00  0.00           H  
ATOM    140 1HH2 ARG A  37      32.915  -0.665   8.340  1.00  0.00           H  
ATOM    141 2HH2 ARG A  37      34.045  -0.213   7.079  1.00  0.00           H  
ATOM    142  N   VAL A  38      26.474   2.386   8.344  1.00  0.00           N  
ATOM    143  CA  VAL A  38      25.548   2.606   9.445  1.00  0.00           C  
ATOM    144  C   VAL A  38      24.165   2.865   8.865  1.00  0.00           C  
ATOM    145  O   VAL A  38      23.198   2.210   9.261  1.00  0.00           O  
ATOM    146  CB  VAL A  38      25.985   3.809  10.306  1.00  0.00           C  
ATOM    147  CG1 VAL A  38      24.881   4.162  11.290  1.00  0.00           C  
ATOM    148  CG2 VAL A  38      27.283   3.479  11.025  1.00  0.00           C  
ATOM    149  H   VAL A  38      27.275   2.985   8.215  1.00  0.00           H  
ATOM    150  HA  VAL A  38      25.515   1.702  10.055  1.00  0.00           H  
ATOM    151  HB  VAL A  38      26.137   4.676   9.671  1.00  0.00           H  
ATOM    152 1HG1 VAL A  38      25.193   5.013  11.896  1.00  0.00           H  
ATOM    153 2HG1 VAL A  38      23.974   4.420  10.744  1.00  0.00           H  
ATOM    154 3HG1 VAL A  38      24.686   3.308  11.938  1.00  0.00           H  
ATOM    155 1HG2 VAL A  38      27.590   4.330  11.632  1.00  0.00           H  
ATOM    156 2HG2 VAL A  38      27.133   2.612  11.667  1.00  0.00           H  
ATOM    157 3HG2 VAL A  38      28.040   3.263  10.321  1.00  0.00           H  
ATOM    158  N   THR A  39      24.089   3.754   7.878  1.00  0.00           N  
ATOM    159  CA  THR A  39      22.817   4.056   7.233  1.00  0.00           C  
ATOM    160  C   THR A  39      22.245   2.826   6.550  1.00  0.00           C  
ATOM    161  O   THR A  39      21.071   2.501   6.717  1.00  0.00           O  
ATOM    162  CB  THR A  39      22.954   5.169   6.191  1.00  0.00           C  
ATOM    163  OG1 THR A  39      23.384   6.376   6.832  1.00  0.00           O  
ATOM    164  CG2 THR A  39      21.599   5.402   5.497  1.00  0.00           C  
ATOM    165  H   THR A  39      24.931   4.230   7.568  1.00  0.00           H  
ATOM    166  HA  THR A  39      22.106   4.383   7.992  1.00  0.00           H  
ATOM    167  HB  THR A  39      23.700   4.881   5.450  1.00  0.00           H  
ATOM    168  HG1 THR A  39      24.332   6.338   6.980  1.00  0.00           H  
ATOM    169 1HG2 THR A  39      21.698   6.190   4.760  1.00  0.00           H  
ATOM    170 2HG2 THR A  39      21.279   4.484   5.005  1.00  0.00           H  
ATOM    171 3HG2 THR A  39      20.855   5.694   6.238  1.00  0.00           H  
ATOM    172  N   ARG A  40      23.108   2.122   5.839  1.00  0.00           N  
ATOM    173  CA  ARG A  40      22.744   0.944   5.090  1.00  0.00           C  
ATOM    174  C   ARG A  40      22.106  -0.129   5.921  1.00  0.00           C  
ATOM    175  O   ARG A  40      20.999  -0.565   5.644  1.00  0.00           O  
ATOM    176  CB  ARG A  40      23.930   0.388   4.315  1.00  0.00           C  
ATOM    177  CG  ARG A  40      24.377   1.236   3.136  1.00  0.00           C  
ATOM    178  CD  ARG A  40      25.683   0.834   2.553  1.00  0.00           C  
ATOM    179  NE  ARG A  40      26.204   1.750   1.551  1.00  0.00           N  
ATOM    180  CZ  ARG A  40      27.396   1.617   0.938  1.00  0.00           C  
ATOM    181  NH1 ARG A  40      28.210   0.633   1.248  1.00  0.00           N  
ATOM    182  NH2 ARG A  40      27.737   2.518   0.034  1.00  0.00           N  
ATOM    183  H   ARG A  40      24.072   2.414   5.811  1.00  0.00           H  
ATOM    184  HA  ARG A  40      22.021   1.247   4.333  1.00  0.00           H  
ATOM    185 1HB  ARG A  40      24.754   0.291   5.021  1.00  0.00           H  
ATOM    186 2HB  ARG A  40      23.640  -0.600   3.957  1.00  0.00           H  
ATOM    187 1HG  ARG A  40      23.624   1.165   2.351  1.00  0.00           H  
ATOM    188 2HG  ARG A  40      24.461   2.272   3.466  1.00  0.00           H  
ATOM    189 1HD  ARG A  40      26.422   0.770   3.351  1.00  0.00           H  
ATOM    190 2HD  ARG A  40      25.575  -0.141   2.080  1.00  0.00           H  
ATOM    191  HE  ARG A  40      25.788   2.588   1.166  1.00  0.00           H  
ATOM    192 1HH1 ARG A  40      27.943  -0.038   1.954  1.00  0.00           H  
ATOM    193 2HH1 ARG A  40      29.100   0.551   0.777  1.00  0.00           H  
ATOM    194 1HH2 ARG A  40      27.107   3.279  -0.180  1.00  0.00           H  
ATOM    195 2HH2 ARG A  40      28.625   2.443  -0.440  1.00  0.00           H  
ATOM    196  N   ILE A  41      22.809  -0.508   6.968  1.00  0.00           N  
ATOM    197  CA  ILE A  41      22.389  -1.529   7.892  1.00  0.00           C  
ATOM    198  C   ILE A  41      21.088  -1.139   8.527  1.00  0.00           C  
ATOM    199  O   ILE A  41      20.172  -1.950   8.596  1.00  0.00           O  
ATOM    200  CB  ILE A  41      23.459  -1.773   8.957  1.00  0.00           C  
ATOM    201  CG1 ILE A  41      24.673  -2.407   8.298  1.00  0.00           C  
ATOM    202  CG2 ILE A  41      22.898  -2.653  10.067  1.00  0.00           C  
ATOM    203  CD1 ILE A  41      25.904  -2.419   9.169  1.00  0.00           C  
ATOM    204  H   ILE A  41      23.687  -0.061   7.131  1.00  0.00           H  
ATOM    205  HA  ILE A  41      22.232  -2.449   7.331  1.00  0.00           H  
ATOM    206  HB  ILE A  41      23.775  -0.819   9.382  1.00  0.00           H  
ATOM    207 1HG1 ILE A  41      24.429  -3.432   8.026  1.00  0.00           H  
ATOM    208 2HG1 ILE A  41      24.901  -1.858   7.382  1.00  0.00           H  
ATOM    209 1HG2 ILE A  41      23.666  -2.822  10.820  1.00  0.00           H  
ATOM    210 2HG2 ILE A  41      22.042  -2.159  10.527  1.00  0.00           H  
ATOM    211 3HG2 ILE A  41      22.583  -3.609   9.648  1.00  0.00           H  
ATOM    212 1HD1 ILE A  41      26.727  -2.887   8.627  1.00  0.00           H  
ATOM    213 2HD1 ILE A  41      26.175  -1.394   9.429  1.00  0.00           H  
ATOM    214 3HD1 ILE A  41      25.701  -2.983  10.077  1.00  0.00           H  
ATOM    215  N   PHE A  42      20.978   0.124   8.931  1.00  0.00           N  
ATOM    216  CA  PHE A  42      19.740   0.590   9.506  1.00  0.00           C  
ATOM    217  C   PHE A  42      18.619   0.231   8.554  1.00  0.00           C  
ATOM    218  O   PHE A  42      17.668  -0.431   8.949  1.00  0.00           O  
ATOM    219  CB  PHE A  42      19.774   2.100   9.751  1.00  0.00           C  
ATOM    220  CG  PHE A  42      18.491   2.662  10.281  1.00  0.00           C  
ATOM    221  CD1 PHE A  42      18.162   2.533  11.622  1.00  0.00           C  
ATOM    222  CD2 PHE A  42      17.609   3.320   9.443  1.00  0.00           C  
ATOM    223  CE1 PHE A  42      16.979   3.050  12.111  1.00  0.00           C  
ATOM    224  CE2 PHE A  42      16.425   3.839   9.934  1.00  0.00           C  
ATOM    225  CZ  PHE A  42      16.113   3.702  11.269  1.00  0.00           C  
ATOM    226  H   PHE A  42      21.749   0.774   8.844  1.00  0.00           H  
ATOM    227  HA  PHE A  42      19.571   0.073  10.452  1.00  0.00           H  
ATOM    228 1HB  PHE A  42      20.564   2.335  10.462  1.00  0.00           H  
ATOM    229 2HB  PHE A  42      20.004   2.614   8.834  1.00  0.00           H  
ATOM    230  HD1 PHE A  42      18.850   2.016  12.291  1.00  0.00           H  
ATOM    231  HD2 PHE A  42      17.855   3.429   8.386  1.00  0.00           H  
ATOM    232  HE1 PHE A  42      16.733   2.941  13.167  1.00  0.00           H  
ATOM    233  HE2 PHE A  42      15.737   4.356   9.267  1.00  0.00           H  
ATOM    234  HZ  PHE A  42      15.179   4.110  11.654  1.00  0.00           H  
ATOM    235  N   LEU A  43      18.782   0.604   7.284  1.00  0.00           N  
ATOM    236  CA  LEU A  43      17.779   0.328   6.271  1.00  0.00           C  
ATOM    237  C   LEU A  43      17.525  -1.161   6.089  1.00  0.00           C  
ATOM    238  O   LEU A  43      16.376  -1.567   5.964  1.00  0.00           O  
ATOM    239  CB  LEU A  43      18.212   0.938   4.937  1.00  0.00           C  
ATOM    240  CG  LEU A  43      18.196   2.445   4.855  1.00  0.00           C  
ATOM    241  CD1 LEU A  43      18.792   2.871   3.546  1.00  0.00           C  
ATOM    242  CD2 LEU A  43      16.773   2.935   5.003  1.00  0.00           C  
ATOM    243  H   LEU A  43      19.627   1.093   7.019  1.00  0.00           H  
ATOM    244  HA  LEU A  43      16.848   0.792   6.595  1.00  0.00           H  
ATOM    245 1HB  LEU A  43      19.209   0.621   4.715  1.00  0.00           H  
ATOM    246 2HB  LEU A  43      17.558   0.564   4.158  1.00  0.00           H  
ATOM    247  HG  LEU A  43      18.808   2.867   5.650  1.00  0.00           H  
ATOM    248 1HD1 LEU A  43      18.783   3.953   3.483  1.00  0.00           H  
ATOM    249 2HD1 LEU A  43      19.820   2.510   3.482  1.00  0.00           H  
ATOM    250 3HD1 LEU A  43      18.206   2.454   2.728  1.00  0.00           H  
ATOM    251 1HD2 LEU A  43      16.757   4.016   4.945  1.00  0.00           H  
ATOM    252 2HD2 LEU A  43      16.161   2.520   4.203  1.00  0.00           H  
ATOM    253 3HD2 LEU A  43      16.375   2.615   5.967  1.00  0.00           H  
ATOM    254  N   VAL A  44      18.571  -1.984   6.128  1.00  0.00           N  
ATOM    255  CA  VAL A  44      18.371  -3.418   5.945  1.00  0.00           C  
ATOM    256  C   VAL A  44      17.438  -3.934   7.009  1.00  0.00           C  
ATOM    257  O   VAL A  44      16.471  -4.627   6.702  1.00  0.00           O  
ATOM    258  CB  VAL A  44      19.697  -4.201   6.054  1.00  0.00           C  
ATOM    259  CG1 VAL A  44      19.411  -5.688   6.096  1.00  0.00           C  
ATOM    260  CG2 VAL A  44      20.592  -3.859   4.907  1.00  0.00           C  
ATOM    261  H   VAL A  44      19.496  -1.617   6.284  1.00  0.00           H  
ATOM    262  HA  VAL A  44      17.917  -3.579   4.966  1.00  0.00           H  
ATOM    263  HB  VAL A  44      20.198  -3.945   6.984  1.00  0.00           H  
ATOM    264 1HG1 VAL A  44      20.349  -6.237   6.173  1.00  0.00           H  
ATOM    265 2HG1 VAL A  44      18.786  -5.915   6.960  1.00  0.00           H  
ATOM    266 3HG1 VAL A  44      18.892  -5.983   5.185  1.00  0.00           H  
ATOM    267 1HG2 VAL A  44      21.524  -4.415   4.993  1.00  0.00           H  
ATOM    268 2HG2 VAL A  44      20.097  -4.121   3.984  1.00  0.00           H  
ATOM    269 3HG2 VAL A  44      20.806  -2.813   4.913  1.00  0.00           H  
ATOM    270  N   VAL A  45      17.716  -3.551   8.244  1.00  0.00           N  
ATOM    271  CA  VAL A  45      16.940  -3.978   9.383  1.00  0.00           C  
ATOM    272  C   VAL A  45      15.518  -3.465   9.316  1.00  0.00           C  
ATOM    273  O   VAL A  45      14.579  -4.233   9.508  1.00  0.00           O  
ATOM    274  CB  VAL A  45      17.615  -3.498  10.676  1.00  0.00           C  
ATOM    275  CG1 VAL A  45      16.710  -3.761  11.853  1.00  0.00           C  
ATOM    276  CG2 VAL A  45      18.952  -4.207  10.828  1.00  0.00           C  
ATOM    277  H   VAL A  45      18.501  -2.936   8.396  1.00  0.00           H  
ATOM    278  HA  VAL A  45      16.913  -5.068   9.365  1.00  0.00           H  
ATOM    279  HB  VAL A  45      17.777  -2.422  10.631  1.00  0.00           H  
ATOM    280 1HG1 VAL A  45      17.192  -3.419  12.768  1.00  0.00           H  
ATOM    281 2HG1 VAL A  45      15.776  -3.225  11.713  1.00  0.00           H  
ATOM    282 3HG1 VAL A  45      16.510  -4.830  11.928  1.00  0.00           H  
ATOM    283 1HG2 VAL A  45      19.439  -3.872  11.743  1.00  0.00           H  
ATOM    284 2HG2 VAL A  45      18.789  -5.283  10.876  1.00  0.00           H  
ATOM    285 3HG2 VAL A  45      19.589  -3.977   9.976  1.00  0.00           H  
ATOM    286  N   VAL A  46      15.345  -2.191   8.984  1.00  0.00           N  
ATOM    287  CA  VAL A  46      14.001  -1.655   8.909  1.00  0.00           C  
ATOM    288  C   VAL A  46      13.215  -2.415   7.875  1.00  0.00           C  
ATOM    289  O   VAL A  46      12.129  -2.894   8.176  1.00  0.00           O  
ATOM    290  CB  VAL A  46      13.993  -0.155   8.557  1.00  0.00           C  
ATOM    291  CG1 VAL A  46      12.575   0.318   8.275  1.00  0.00           C  
ATOM    292  CG2 VAL A  46      14.610   0.659   9.684  1.00  0.00           C  
ATOM    293  H   VAL A  46      16.137  -1.598   8.785  1.00  0.00           H  
ATOM    294  HA  VAL A  46      13.529  -1.795   9.883  1.00  0.00           H  
ATOM    295  HB  VAL A  46      14.612   0.005   7.675  1.00  0.00           H  
ATOM    296 1HG1 VAL A  46      12.588   1.380   8.028  1.00  0.00           H  
ATOM    297 2HG1 VAL A  46      12.164  -0.244   7.437  1.00  0.00           H  
ATOM    298 3HG1 VAL A  46      11.956   0.159   9.158  1.00  0.00           H  
ATOM    299 1HG2 VAL A  46      14.597   1.716   9.419  1.00  0.00           H  
ATOM    300 2HG2 VAL A  46      14.037   0.507  10.598  1.00  0.00           H  
ATOM    301 3HG2 VAL A  46      15.640   0.339   9.843  1.00  0.00           H  
ATOM    302  N   TYR A  47      13.778  -2.593   6.686  1.00  0.00           N  
ATOM    303  CA  TYR A  47      13.033  -3.286   5.661  1.00  0.00           C  
ATOM    304  C   TYR A  47      12.772  -4.725   6.045  1.00  0.00           C  
ATOM    305  O   TYR A  47      11.694  -5.235   5.773  1.00  0.00           O  
ATOM    306  CB  TYR A  47      13.781  -3.226   4.327  1.00  0.00           C  
ATOM    307  CG  TYR A  47      13.741  -1.869   3.662  1.00  0.00           C  
ATOM    308  CD1 TYR A  47      14.909  -1.221   3.289  1.00  0.00           C  
ATOM    309  CD2 TYR A  47      12.531  -1.238   3.406  1.00  0.00           C  
ATOM    310  CE1 TYR A  47      14.877   0.018   2.681  1.00  0.00           C  
ATOM    311  CE2 TYR A  47      12.488   0.001   2.798  1.00  0.00           C  
ATOM    312  CZ  TYR A  47      13.664   0.627   2.437  1.00  0.00           C  
ATOM    313  OH  TYR A  47      13.626   1.861   1.831  1.00  0.00           O  
ATOM    314  H   TYR A  47      14.704  -2.255   6.495  1.00  0.00           H  
ATOM    315  HA  TYR A  47      12.066  -2.795   5.542  1.00  0.00           H  
ATOM    316 1HB  TYR A  47      14.817  -3.502   4.525  1.00  0.00           H  
ATOM    317 2HB  TYR A  47      13.326  -3.968   3.670  1.00  0.00           H  
ATOM    318  HD1 TYR A  47      15.865  -1.709   3.486  1.00  0.00           H  
ATOM    319  HD2 TYR A  47      11.606  -1.738   3.694  1.00  0.00           H  
ATOM    320  HE1 TYR A  47      15.805   0.515   2.394  1.00  0.00           H  
ATOM    321  HE2 TYR A  47      11.527   0.480   2.606  1.00  0.00           H  
ATOM    322  HH  TYR A  47      12.732   2.192   1.708  1.00  0.00           H  
ATOM    323  N   SER A  48      13.717  -5.367   6.730  1.00  0.00           N  
ATOM    324  CA  SER A  48      13.524  -6.749   7.125  1.00  0.00           C  
ATOM    325  C   SER A  48      12.344  -6.896   8.066  1.00  0.00           C  
ATOM    326  O   SER A  48      11.495  -7.773   7.882  1.00  0.00           O  
ATOM    327  CB  SER A  48      14.794  -7.263   7.767  1.00  0.00           C  
ATOM    328  OG  SER A  48      15.847  -7.286   6.838  1.00  0.00           O  
ATOM    329  H   SER A  48      14.575  -4.902   6.982  1.00  0.00           H  
ATOM    330  HA  SER A  48      13.309  -7.329   6.242  1.00  0.00           H  
ATOM    331 1HB  SER A  48      15.060  -6.628   8.607  1.00  0.00           H  
ATOM    332 2HB  SER A  48      14.624  -8.264   8.156  1.00  0.00           H  
ATOM    333  HG  SER A  48      16.613  -7.620   7.312  1.00  0.00           H  
ATOM    334  N   ILE A  49      12.261  -5.986   9.031  1.00  0.00           N  
ATOM    335  CA  ILE A  49      11.195  -5.991  10.010  1.00  0.00           C  
ATOM    336  C   ILE A  49       9.863  -5.721   9.367  1.00  0.00           C  
ATOM    337  O   ILE A  49       8.895  -6.457   9.581  1.00  0.00           O  
ATOM    338  CB  ILE A  49      11.457  -4.952  11.109  1.00  0.00           C  
ATOM    339  CG1 ILE A  49      12.670  -5.367  11.927  1.00  0.00           C  
ATOM    340  CG2 ILE A  49      10.232  -4.798  11.986  1.00  0.00           C  
ATOM    341  CD1 ILE A  49      13.177  -4.275  12.830  1.00  0.00           C  
ATOM    342  H   ILE A  49      12.966  -5.264   9.085  1.00  0.00           H  
ATOM    343  HA  ILE A  49      11.159  -6.986  10.451  1.00  0.00           H  
ATOM    344  HB  ILE A  49      11.692  -3.990  10.651  1.00  0.00           H  
ATOM    345 1HG1 ILE A  49      12.406  -6.232  12.533  1.00  0.00           H  
ATOM    346 2HG1 ILE A  49      13.469  -5.662  11.250  1.00  0.00           H  
ATOM    347 1HG2 ILE A  49      10.430  -4.060  12.762  1.00  0.00           H  
ATOM    348 2HG2 ILE A  49       9.392  -4.469  11.379  1.00  0.00           H  
ATOM    349 3HG2 ILE A  49       9.994  -5.755  12.450  1.00  0.00           H  
ATOM    350 1HD1 ILE A  49      14.043  -4.636  13.385  1.00  0.00           H  
ATOM    351 2HD1 ILE A  49      13.464  -3.412  12.227  1.00  0.00           H  
ATOM    352 3HD1 ILE A  49      12.394  -3.987  13.528  1.00  0.00           H  
ATOM    353  N   VAL A  50       9.827  -4.679   8.545  1.00  0.00           N  
ATOM    354  CA  VAL A  50       8.613  -4.286   7.880  1.00  0.00           C  
ATOM    355  C   VAL A  50       8.127  -5.370   6.974  1.00  0.00           C  
ATOM    356  O   VAL A  50       6.962  -5.720   7.024  1.00  0.00           O  
ATOM    357  CB  VAL A  50       8.838  -3.015   7.055  1.00  0.00           C  
ATOM    358  CG1 VAL A  50       7.627  -2.760   6.204  1.00  0.00           C  
ATOM    359  CG2 VAL A  50       9.126  -1.846   7.984  1.00  0.00           C  
ATOM    360  H   VAL A  50      10.668  -4.147   8.380  1.00  0.00           H  
ATOM    361  HA  VAL A  50       7.863  -4.110   8.645  1.00  0.00           H  
ATOM    362  HB  VAL A  50       9.685  -3.159   6.384  1.00  0.00           H  
ATOM    363 1HG1 VAL A  50       7.786  -1.879   5.633  1.00  0.00           H  
ATOM    364 2HG1 VAL A  50       7.464  -3.602   5.536  1.00  0.00           H  
ATOM    365 3HG1 VAL A  50       6.762  -2.632   6.825  1.00  0.00           H  
ATOM    366 1HG2 VAL A  50       9.285  -0.945   7.394  1.00  0.00           H  
ATOM    367 2HG2 VAL A  50       8.288  -1.694   8.650  1.00  0.00           H  
ATOM    368 3HG2 VAL A  50      10.006  -2.047   8.567  1.00  0.00           H  
ATOM    369  N   CYS A  51       9.025  -5.963   6.218  1.00  0.00           N  
ATOM    370  CA  CYS A  51       8.672  -7.029   5.316  1.00  0.00           C  
ATOM    371  C   CYS A  51       8.010  -8.182   6.022  1.00  0.00           C  
ATOM    372  O   CYS A  51       6.911  -8.586   5.662  1.00  0.00           O  
ATOM    373  CB  CYS A  51       9.902  -7.530   4.593  1.00  0.00           C  
ATOM    374  SG  CYS A  51       9.562  -8.778   3.440  1.00  0.00           S  
ATOM    375  H   CYS A  51       9.983  -5.673   6.265  1.00  0.00           H  
ATOM    376  HA  CYS A  51       7.967  -6.640   4.582  1.00  0.00           H  
ATOM    377 1HB  CYS A  51      10.386  -6.711   4.070  1.00  0.00           H  
ATOM    378 2HB  CYS A  51      10.617  -7.917   5.316  1.00  0.00           H  
ATOM    379  HG  CYS A  51       9.487  -9.769   4.324  1.00  0.00           H  
ATOM    380  N   PHE A  52       8.663  -8.699   7.058  1.00  0.00           N  
ATOM    381  CA  PHE A  52       8.098  -9.824   7.773  1.00  0.00           C  
ATOM    382  C   PHE A  52       6.709  -9.509   8.285  1.00  0.00           C  
ATOM    383  O   PHE A  52       5.749 -10.211   7.966  1.00  0.00           O  
ATOM    384  CB  PHE A  52       8.978 -10.222   8.953  1.00  0.00           C  
ATOM    385  CG  PHE A  52       8.351 -11.282   9.811  1.00  0.00           C  
ATOM    386  CD1 PHE A  52       8.366 -12.612   9.426  1.00  0.00           C  
ATOM    387  CD2 PHE A  52       7.743 -10.946  11.009  1.00  0.00           C  
ATOM    388  CE1 PHE A  52       7.786 -13.581  10.222  1.00  0.00           C  
ATOM    389  CE2 PHE A  52       7.165 -11.908  11.806  1.00  0.00           C  
ATOM    390  CZ  PHE A  52       7.186 -13.229  11.412  1.00  0.00           C  
ATOM    391  H   PHE A  52       9.553  -8.316   7.355  1.00  0.00           H  
ATOM    392  HA  PHE A  52       8.023 -10.661   7.077  1.00  0.00           H  
ATOM    393 1HB  PHE A  52       9.937 -10.589   8.589  1.00  0.00           H  
ATOM    394 2HB  PHE A  52       9.180  -9.345   9.572  1.00  0.00           H  
ATOM    395  HD1 PHE A  52       8.842 -12.890   8.485  1.00  0.00           H  
ATOM    396  HD2 PHE A  52       7.727  -9.903  11.319  1.00  0.00           H  
ATOM    397  HE1 PHE A  52       7.803 -14.625   9.909  1.00  0.00           H  
ATOM    398  HE2 PHE A  52       6.692 -11.626  12.746  1.00  0.00           H  
ATOM    399  HZ  PHE A  52       6.728 -13.992  12.039  1.00  0.00           H  
ATOM    400  N   LEU A  53       6.601  -8.416   9.035  1.00  0.00           N  
ATOM    401  CA  LEU A  53       5.342  -8.014   9.631  1.00  0.00           C  
ATOM    402  C   LEU A  53       4.312  -7.632   8.598  1.00  0.00           C  
ATOM    403  O   LEU A  53       3.130  -7.888   8.762  1.00  0.00           O  
ATOM    404  CB  LEU A  53       5.576  -6.839  10.578  1.00  0.00           C  
ATOM    405  CG  LEU A  53       6.379  -7.138  11.821  1.00  0.00           C  
ATOM    406  CD1 LEU A  53       6.631  -5.838  12.559  1.00  0.00           C  
ATOM    407  CD2 LEU A  53       5.614  -8.133  12.680  1.00  0.00           C  
ATOM    408  H   LEU A  53       7.418  -7.841   9.201  1.00  0.00           H  
ATOM    409  HA  LEU A  53       4.956  -8.859  10.200  1.00  0.00           H  
ATOM    410 1HB  LEU A  53       6.097  -6.056  10.031  1.00  0.00           H  
ATOM    411 2HB  LEU A  53       4.609  -6.452  10.897  1.00  0.00           H  
ATOM    412  HG  LEU A  53       7.345  -7.564  11.547  1.00  0.00           H  
ATOM    413 1HD1 LEU A  53       7.211  -6.037  13.461  1.00  0.00           H  
ATOM    414 2HD1 LEU A  53       7.187  -5.159  11.914  1.00  0.00           H  
ATOM    415 3HD1 LEU A  53       5.679  -5.384  12.834  1.00  0.00           H  
ATOM    416 1HD2 LEU A  53       6.189  -8.354  13.579  1.00  0.00           H  
ATOM    417 2HD2 LEU A  53       4.651  -7.706  12.960  1.00  0.00           H  
ATOM    418 3HD2 LEU A  53       5.453  -9.053  12.116  1.00  0.00           H  
ATOM    419  N   GLY A  54       4.769  -7.042   7.523  1.00  0.00           N  
ATOM    420  CA  GLY A  54       3.914  -6.591   6.457  1.00  0.00           C  
ATOM    421  C   GLY A  54       3.247  -7.743   5.753  1.00  0.00           C  
ATOM    422  O   GLY A  54       2.024  -7.828   5.692  1.00  0.00           O  
ATOM    423  H   GLY A  54       5.750  -6.894   7.432  1.00  0.00           H  
ATOM    424 1HA  GLY A  54       3.153  -5.925   6.854  1.00  0.00           H  
ATOM    425 2HA  GLY A  54       4.501  -6.009   5.753  1.00  0.00           H  
ATOM    426  N   ILE A  55       4.046  -8.687   5.286  1.00  0.00           N  
ATOM    427  CA  ILE A  55       3.493  -9.826   4.589  1.00  0.00           C  
ATOM    428  C   ILE A  55       2.597 -10.625   5.513  1.00  0.00           C  
ATOM    429  O   ILE A  55       1.453 -10.921   5.174  1.00  0.00           O  
ATOM    430  CB  ILE A  55       4.602 -10.753   4.044  1.00  0.00           C  
ATOM    431  CG1 ILE A  55       5.373 -10.060   2.956  1.00  0.00           C  
ATOM    432  CG2 ILE A  55       4.004 -12.050   3.535  1.00  0.00           C  
ATOM    433  CD1 ILE A  55       6.637 -10.789   2.556  1.00  0.00           C  
ATOM    434  H   ILE A  55       5.042  -8.615   5.414  1.00  0.00           H  
ATOM    435  HA  ILE A  55       2.887  -9.452   3.764  1.00  0.00           H  
ATOM    436  HB  ILE A  55       5.312 -10.977   4.843  1.00  0.00           H  
ATOM    437 1HG1 ILE A  55       4.733  -9.960   2.080  1.00  0.00           H  
ATOM    438 2HG1 ILE A  55       5.633  -9.075   3.291  1.00  0.00           H  
ATOM    439 1HG2 ILE A  55       4.797 -12.692   3.155  1.00  0.00           H  
ATOM    440 2HG2 ILE A  55       3.488 -12.558   4.348  1.00  0.00           H  
ATOM    441 3HG2 ILE A  55       3.297 -11.833   2.736  1.00  0.00           H  
ATOM    442 1HD1 ILE A  55       7.143 -10.234   1.768  1.00  0.00           H  
ATOM    443 2HD1 ILE A  55       7.294 -10.873   3.421  1.00  0.00           H  
ATOM    444 3HD1 ILE A  55       6.384 -11.782   2.193  1.00  0.00           H  
ATOM    445  N   LEU A  56       3.108 -10.939   6.702  1.00  0.00           N  
ATOM    446  CA  LEU A  56       2.355 -11.732   7.652  1.00  0.00           C  
ATOM    447  C   LEU A  56       1.092 -11.032   8.090  1.00  0.00           C  
ATOM    448  O   LEU A  56       0.003 -11.589   7.989  1.00  0.00           O  
ATOM    449  CB  LEU A  56       3.214 -12.041   8.881  1.00  0.00           C  
ATOM    450  CG  LEU A  56       2.504 -12.799  10.008  1.00  0.00           C  
ATOM    451  CD1 LEU A  56       2.030 -14.146   9.486  1.00  0.00           C  
ATOM    452  CD2 LEU A  56       3.460 -12.958  11.167  1.00  0.00           C  
ATOM    453  H   LEU A  56       4.034 -10.629   6.963  1.00  0.00           H  
ATOM    454  HA  LEU A  56       2.076 -12.663   7.161  1.00  0.00           H  
ATOM    455 1HB  LEU A  56       4.070 -12.637   8.568  1.00  0.00           H  
ATOM    456 2HB  LEU A  56       3.585 -11.100   9.293  1.00  0.00           H  
ATOM    457  HG  LEU A  56       1.624 -12.241  10.333  1.00  0.00           H  
ATOM    458 1HD1 LEU A  56       1.524 -14.688  10.285  1.00  0.00           H  
ATOM    459 2HD1 LEU A  56       1.338 -13.991   8.657  1.00  0.00           H  
ATOM    460 3HD1 LEU A  56       2.887 -14.724   9.143  1.00  0.00           H  
ATOM    461 1HD2 LEU A  56       2.966 -13.495  11.976  1.00  0.00           H  
ATOM    462 2HD2 LEU A  56       4.333 -13.517  10.839  1.00  0.00           H  
ATOM    463 3HD2 LEU A  56       3.770 -11.973  11.521  1.00  0.00           H  
ATOM    464  N   GLY A  57       1.249  -9.806   8.560  1.00  0.00           N  
ATOM    465  CA  GLY A  57       0.153  -9.022   9.076  1.00  0.00           C  
ATOM    466  C   GLY A  57      -0.933  -8.818   8.062  1.00  0.00           C  
ATOM    467  O   GLY A  57      -2.071  -9.201   8.314  1.00  0.00           O  
ATOM    468  H   GLY A  57       2.158  -9.392   8.565  1.00  0.00           H  
ATOM    469 1HA  GLY A  57      -0.261  -9.518   9.954  1.00  0.00           H  
ATOM    470 2HA  GLY A  57       0.529  -8.056   9.406  1.00  0.00           H  
ATOM    471  N   ASN A  58      -0.591  -8.257   6.902  1.00  0.00           N  
ATOM    472  CA  ASN A  58      -1.619  -7.994   5.924  1.00  0.00           C  
ATOM    473  C   ASN A  58      -2.193  -9.274   5.405  1.00  0.00           C  
ATOM    474  O   ASN A  58      -3.390  -9.352   5.174  1.00  0.00           O  
ATOM    475  CB  ASN A  58      -1.085  -7.180   4.778  1.00  0.00           C  
ATOM    476  CG  ASN A  58      -0.781  -5.825   5.147  1.00  0.00           C  
ATOM    477  OD1 ASN A  58      -1.674  -4.982   5.283  1.00  0.00           O  
ATOM    478  ND2 ASN A  58       0.482  -5.564   5.322  1.00  0.00           N  
ATOM    479  H   ASN A  58       0.366  -8.013   6.694  1.00  0.00           H  
ATOM    480  HA  ASN A  58      -2.425  -7.454   6.422  1.00  0.00           H  
ATOM    481 1HB  ASN A  58      -0.182  -7.643   4.391  1.00  0.00           H  
ATOM    482 2HB  ASN A  58      -1.812  -7.172   3.990  1.00  0.00           H  
ATOM    483 1HD2 ASN A  58       0.770  -4.658   5.576  1.00  0.00           H  
ATOM    484 2HD2 ASN A  58       1.162  -6.285   5.198  1.00  0.00           H  
ATOM    485  N   GLY A  59      -1.368 -10.311   5.314  1.00  0.00           N  
ATOM    486  CA  GLY A  59      -1.854 -11.584   4.851  1.00  0.00           C  
ATOM    487  C   GLY A  59      -2.992 -12.028   5.739  1.00  0.00           C  
ATOM    488  O   GLY A  59      -4.088 -12.289   5.256  1.00  0.00           O  
ATOM    489  H   GLY A  59      -0.394 -10.237   5.563  1.00  0.00           H  
ATOM    490 1HA  GLY A  59      -2.195 -11.514   3.818  1.00  0.00           H  
ATOM    491 2HA  GLY A  59      -1.059 -12.328   4.863  1.00  0.00           H  
ATOM    492  N   LEU A  60      -2.755 -12.004   7.046  1.00  0.00           N  
ATOM    493  CA  LEU A  60      -3.764 -12.392   8.006  1.00  0.00           C  
ATOM    494  C   LEU A  60      -4.983 -11.488   7.958  1.00  0.00           C  
ATOM    495  O   LEU A  60      -6.102 -11.980   8.050  1.00  0.00           O  
ATOM    496  CB  LEU A  60      -3.150 -12.394   9.409  1.00  0.00           C  
ATOM    497  CG  LEU A  60      -2.120 -13.491   9.660  1.00  0.00           C  
ATOM    498  CD1 LEU A  60      -1.463 -13.260  11.007  1.00  0.00           C  
ATOM    499  CD2 LEU A  60      -2.819 -14.844   9.601  1.00  0.00           C  
ATOM    500  H   LEU A  60      -1.851 -11.709   7.383  1.00  0.00           H  
ATOM    501  HA  LEU A  60      -4.084 -13.401   7.753  1.00  0.00           H  
ATOM    502 1HB  LEU A  60      -2.669 -11.433   9.579  1.00  0.00           H  
ATOM    503 2HB  LEU A  60      -3.952 -12.510  10.139  1.00  0.00           H  
ATOM    504  HG  LEU A  60      -1.344 -13.451   8.904  1.00  0.00           H  
ATOM    505 1HD1 LEU A  60      -0.725 -14.040  11.191  1.00  0.00           H  
ATOM    506 2HD1 LEU A  60      -0.969 -12.286  11.008  1.00  0.00           H  
ATOM    507 3HD1 LEU A  60      -2.220 -13.285  11.790  1.00  0.00           H  
ATOM    508 1HD2 LEU A  60      -2.092 -15.638   9.778  1.00  0.00           H  
ATOM    509 2HD2 LEU A  60      -3.595 -14.885  10.366  1.00  0.00           H  
ATOM    510 3HD2 LEU A  60      -3.271 -14.978   8.619  1.00  0.00           H  
ATOM    511  N   VAL A  61      -4.789 -10.177   7.794  1.00  0.00           N  
ATOM    512  CA  VAL A  61      -5.938  -9.283   7.746  1.00  0.00           C  
ATOM    513  C   VAL A  61      -6.790  -9.645   6.555  1.00  0.00           C  
ATOM    514  O   VAL A  61      -7.995  -9.760   6.693  1.00  0.00           O  
ATOM    515  CB  VAL A  61      -5.503  -7.809   7.627  1.00  0.00           C  
ATOM    516  CG1 VAL A  61      -6.724  -6.935   7.351  1.00  0.00           C  
ATOM    517  CG2 VAL A  61      -4.800  -7.384   8.885  1.00  0.00           C  
ATOM    518  H   VAL A  61      -3.855  -9.804   7.703  1.00  0.00           H  
ATOM    519  HA  VAL A  61      -6.520  -9.435   8.656  1.00  0.00           H  
ATOM    520  HB  VAL A  61      -4.826  -7.696   6.782  1.00  0.00           H  
ATOM    521 1HG1 VAL A  61      -6.416  -5.894   7.266  1.00  0.00           H  
ATOM    522 2HG1 VAL A  61      -7.195  -7.249   6.418  1.00  0.00           H  
ATOM    523 3HG1 VAL A  61      -7.435  -7.035   8.167  1.00  0.00           H  
ATOM    524 1HG2 VAL A  61      -4.500  -6.352   8.790  1.00  0.00           H  
ATOM    525 2HG2 VAL A  61      -5.475  -7.493   9.735  1.00  0.00           H  
ATOM    526 3HG2 VAL A  61      -3.936  -7.993   9.042  1.00  0.00           H  
ATOM    527  N   ILE A  62      -6.155  -9.901   5.420  1.00  0.00           N  
ATOM    528  CA  ILE A  62      -6.842 -10.268   4.194  1.00  0.00           C  
ATOM    529  C   ILE A  62      -7.620 -11.548   4.355  1.00  0.00           C  
ATOM    530  O   ILE A  62      -8.789 -11.614   3.993  1.00  0.00           O  
ATOM    531  CB  ILE A  62      -5.844 -10.420   3.046  1.00  0.00           C  
ATOM    532  CG1 ILE A  62      -5.276  -9.094   2.710  1.00  0.00           C  
ATOM    533  CG2 ILE A  62      -6.508 -11.050   1.837  1.00  0.00           C  
ATOM    534  CD1 ILE A  62      -4.084  -9.184   1.846  1.00  0.00           C  
ATOM    535  H   ILE A  62      -5.153  -9.839   5.402  1.00  0.00           H  
ATOM    536  HA  ILE A  62      -7.546  -9.471   3.962  1.00  0.00           H  
ATOM    537  HB  ILE A  62      -5.022 -11.050   3.358  1.00  0.00           H  
ATOM    538 1HG1 ILE A  62      -6.036  -8.499   2.205  1.00  0.00           H  
ATOM    539 2HG1 ILE A  62      -5.010  -8.587   3.618  1.00  0.00           H  
ATOM    540 1HG2 ILE A  62      -5.781 -11.148   1.033  1.00  0.00           H  
ATOM    541 2HG2 ILE A  62      -6.890 -12.035   2.103  1.00  0.00           H  
ATOM    542 3HG2 ILE A  62      -7.326 -10.426   1.507  1.00  0.00           H  
ATOM    543 1HD1 ILE A  62      -3.728  -8.207   1.644  1.00  0.00           H  
ATOM    544 2HD1 ILE A  62      -3.309  -9.759   2.352  1.00  0.00           H  
ATOM    545 3HD1 ILE A  62      -4.345  -9.676   0.913  1.00  0.00           H  
ATOM    546  N   ILE A  63      -6.982 -12.548   4.945  1.00  0.00           N  
ATOM    547  CA  ILE A  63      -7.605 -13.836   5.150  1.00  0.00           C  
ATOM    548  C   ILE A  63      -8.820 -13.695   6.017  1.00  0.00           C  
ATOM    549  O   ILE A  63      -9.883 -14.198   5.686  1.00  0.00           O  
ATOM    550  CB  ILE A  63      -6.626 -14.829   5.789  1.00  0.00           C  
ATOM    551  CG1 ILE A  63      -5.533 -15.173   4.787  1.00  0.00           C  
ATOM    552  CG2 ILE A  63      -7.364 -16.077   6.250  1.00  0.00           C  
ATOM    553  CD1 ILE A  63      -4.354 -15.886   5.400  1.00  0.00           C  
ATOM    554  H   ILE A  63      -6.033 -12.411   5.261  1.00  0.00           H  
ATOM    555  HA  ILE A  63      -7.924 -14.212   4.179  1.00  0.00           H  
ATOM    556  HB  ILE A  63      -6.145 -14.363   6.648  1.00  0.00           H  
ATOM    557 1HG1 ILE A  63      -5.959 -15.805   4.008  1.00  0.00           H  
ATOM    558 2HG1 ILE A  63      -5.182 -14.260   4.324  1.00  0.00           H  
ATOM    559 1HG2 ILE A  63      -6.657 -16.771   6.700  1.00  0.00           H  
ATOM    560 2HG2 ILE A  63      -8.121 -15.804   6.985  1.00  0.00           H  
ATOM    561 3HG2 ILE A  63      -7.845 -16.551   5.397  1.00  0.00           H  
ATOM    562 1HD1 ILE A  63      -3.615 -16.098   4.628  1.00  0.00           H  
ATOM    563 2HD1 ILE A  63      -3.906 -15.254   6.166  1.00  0.00           H  
ATOM    564 3HD1 ILE A  63      -4.686 -16.820   5.849  1.00  0.00           H  
ATOM    565  N   ILE A  64      -8.673 -12.972   7.100  1.00  0.00           N  
ATOM    566  CA  ILE A  64      -9.764 -12.753   8.005  1.00  0.00           C  
ATOM    567  C   ILE A  64     -10.876 -11.947   7.363  1.00  0.00           C  
ATOM    568  O   ILE A  64     -12.028 -12.344   7.359  1.00  0.00           O  
ATOM    569  CB  ILE A  64      -9.297 -12.033   9.269  1.00  0.00           C  
ATOM    570  CG1 ILE A  64      -8.396 -12.962  10.084  1.00  0.00           C  
ATOM    571  CG2 ILE A  64     -10.453 -11.604  10.030  1.00  0.00           C  
ATOM    572  CD1 ILE A  64      -7.645 -12.257  11.189  1.00  0.00           C  
ATOM    573  H   ILE A  64      -7.778 -12.558   7.307  1.00  0.00           H  
ATOM    574  HA  ILE A  64     -10.167 -13.723   8.285  1.00  0.00           H  
ATOM    575  HB  ILE A  64      -8.700 -11.165   8.994  1.00  0.00           H  
ATOM    576 1HG1 ILE A  64      -9.009 -13.750  10.523  1.00  0.00           H  
ATOM    577 2HG1 ILE A  64      -7.674 -13.430   9.416  1.00  0.00           H  
ATOM    578 1HG2 ILE A  64     -10.121 -11.098  10.920  1.00  0.00           H  
ATOM    579 2HG2 ILE A  64     -11.047 -10.936   9.436  1.00  0.00           H  
ATOM    580 3HG2 ILE A  64     -11.041 -12.464  10.300  1.00  0.00           H  
ATOM    581 1HD1 ILE A  64      -7.026 -12.977  11.725  1.00  0.00           H  
ATOM    582 2HD1 ILE A  64      -7.009 -11.480  10.758  1.00  0.00           H  
ATOM    583 3HD1 ILE A  64      -8.353 -11.806  11.878  1.00  0.00           H  
ATOM    584  N   ALA A  65     -10.525 -10.812   6.787  1.00  0.00           N  
ATOM    585  CA  ALA A  65     -11.515  -9.945   6.186  1.00  0.00           C  
ATOM    586  C   ALA A  65     -12.322 -10.708   5.139  1.00  0.00           C  
ATOM    587  O   ALA A  65     -13.530 -10.528   5.020  1.00  0.00           O  
ATOM    588  CB  ALA A  65     -10.764  -8.779   5.571  1.00  0.00           C  
ATOM    589  H   ALA A  65      -9.567 -10.539   6.759  1.00  0.00           H  
ATOM    590  HA  ALA A  65     -12.192  -9.584   6.943  1.00  0.00           H  
ATOM    591 1HB  ALA A  65     -11.456  -8.117   5.078  1.00  0.00           H  
ATOM    592 2HB  ALA A  65     -10.237  -8.229   6.351  1.00  0.00           H  
ATOM    593 3HB  ALA A  65     -10.061  -9.165   4.858  1.00  0.00           H  
ATOM    594  N   THR A  66     -11.645 -11.555   4.382  1.00  0.00           N  
ATOM    595  CA  THR A  66     -12.274 -12.324   3.326  1.00  0.00           C  
ATOM    596  C   THR A  66     -13.065 -13.549   3.780  1.00  0.00           C  
ATOM    597  O   THR A  66     -14.190 -13.752   3.323  1.00  0.00           O  
ATOM    598  CB  THR A  66     -11.207 -12.765   2.312  1.00  0.00           C  
ATOM    599  OG1 THR A  66     -10.562 -11.613   1.770  1.00  0.00           O  
ATOM    600  CG2 THR A  66     -11.845 -13.560   1.194  1.00  0.00           C  
ATOM    601  H   THR A  66     -10.659 -11.681   4.532  1.00  0.00           H  
ATOM    602  HA  THR A  66     -12.978 -11.649   2.837  1.00  0.00           H  
ATOM    603  HB  THR A  66     -10.463 -13.381   2.816  1.00  0.00           H  
ATOM    604  HG1 THR A  66      -9.716 -11.868   1.394  1.00  0.00           H  
ATOM    605 1HG2 THR A  66     -11.079 -13.866   0.483  1.00  0.00           H  
ATOM    606 2HG2 THR A  66     -12.329 -14.441   1.607  1.00  0.00           H  
ATOM    607 3HG2 THR A  66     -12.584 -12.945   0.686  1.00  0.00           H  
ATOM    608  N   PHE A  67     -12.508 -14.343   4.689  1.00  0.00           N  
ATOM    609  CA  PHE A  67     -13.142 -15.600   5.067  1.00  0.00           C  
ATOM    610  C   PHE A  67     -13.722 -15.730   6.470  1.00  0.00           C  
ATOM    611  O   PHE A  67     -14.528 -16.631   6.701  1.00  0.00           O  
ATOM    612  CB  PHE A  67     -12.122 -16.726   4.899  1.00  0.00           C  
ATOM    613  CG  PHE A  67     -11.579 -16.854   3.505  1.00  0.00           C  
ATOM    614  CD1 PHE A  67     -10.292 -16.424   3.217  1.00  0.00           C  
ATOM    615  CD2 PHE A  67     -12.341 -17.397   2.488  1.00  0.00           C  
ATOM    616  CE1 PHE A  67      -9.776 -16.533   1.947  1.00  0.00           C  
ATOM    617  CE2 PHE A  67     -11.828 -17.510   1.208  1.00  0.00           C  
ATOM    618  CZ  PHE A  67     -10.543 -17.077   0.938  1.00  0.00           C  
ATOM    619  H   PHE A  67     -11.644 -14.080   5.121  1.00  0.00           H  
ATOM    620  HA  PHE A  67     -13.969 -15.733   4.370  1.00  0.00           H  
ATOM    621 1HB  PHE A  67     -11.283 -16.561   5.575  1.00  0.00           H  
ATOM    622 2HB  PHE A  67     -12.580 -17.676   5.171  1.00  0.00           H  
ATOM    623  HD1 PHE A  67      -9.688 -15.998   4.008  1.00  0.00           H  
ATOM    624  HD2 PHE A  67     -13.354 -17.738   2.703  1.00  0.00           H  
ATOM    625  HE1 PHE A  67      -8.763 -16.189   1.741  1.00  0.00           H  
ATOM    626  HE2 PHE A  67     -12.436 -17.940   0.412  1.00  0.00           H  
ATOM    627  HZ  PHE A  67     -10.138 -17.163  -0.069  1.00  0.00           H  
ATOM    628  N   LYS A  68     -13.295 -14.904   7.420  1.00  0.00           N  
ATOM    629  CA  LYS A  68     -13.738 -15.084   8.797  1.00  0.00           C  
ATOM    630  C   LYS A  68     -14.570 -13.918   9.317  1.00  0.00           C  
ATOM    631  O   LYS A  68     -15.333 -14.060  10.271  1.00  0.00           O  
ATOM    632  CB  LYS A  68     -12.529 -15.318   9.694  1.00  0.00           C  
ATOM    633  CG  LYS A  68     -11.702 -16.569   9.323  1.00  0.00           C  
ATOM    634  CD  LYS A  68     -12.520 -17.839   9.489  1.00  0.00           C  
ATOM    635  CE  LYS A  68     -11.686 -19.077   9.206  1.00  0.00           C  
ATOM    636  NZ  LYS A  68     -12.492 -20.323   9.322  1.00  0.00           N  
ATOM    637  H   LYS A  68     -12.667 -14.147   7.213  1.00  0.00           H  
ATOM    638  HA  LYS A  68     -14.376 -15.966   8.826  1.00  0.00           H  
ATOM    639 1HB  LYS A  68     -11.878 -14.463   9.649  1.00  0.00           H  
ATOM    640 2HB  LYS A  68     -12.856 -15.425  10.723  1.00  0.00           H  
ATOM    641 1HG  LYS A  68     -11.371 -16.492   8.286  1.00  0.00           H  
ATOM    642 2HG  LYS A  68     -10.823 -16.626   9.965  1.00  0.00           H  
ATOM    643 1HD  LYS A  68     -12.903 -17.894  10.509  1.00  0.00           H  
ATOM    644 2HD  LYS A  68     -13.364 -17.820   8.804  1.00  0.00           H  
ATOM    645 1HE  LYS A  68     -11.276 -19.009   8.199  1.00  0.00           H  
ATOM    646 2HE  LYS A  68     -10.859 -19.121   9.916  1.00  0.00           H  
ATOM    647 1HZ  LYS A  68     -11.906 -21.123   9.129  1.00  0.00           H  
ATOM    648 2HZ  LYS A  68     -12.865 -20.398  10.258  1.00  0.00           H  
ATOM    649 3HZ  LYS A  68     -13.253 -20.295   8.659  1.00  0.00           H  
ATOM    650  N   MET A  69     -14.407 -12.767   8.679  1.00  0.00           N  
ATOM    651  CA  MET A  69     -15.050 -11.534   9.103  1.00  0.00           C  
ATOM    652  C   MET A  69     -16.421 -11.319   8.480  1.00  0.00           C  
ATOM    653  O   MET A  69     -16.652 -11.677   7.325  1.00  0.00           O  
ATOM    654  CB  MET A  69     -14.126 -10.373   8.800  1.00  0.00           C  
ATOM    655  CG  MET A  69     -14.575  -8.997   9.230  1.00  0.00           C  
ATOM    656  SD  MET A  69     -14.620  -8.844  11.035  1.00  0.00           S  
ATOM    657  CE  MET A  69     -12.873  -8.822  11.365  1.00  0.00           C  
ATOM    658  H   MET A  69     -13.813 -12.750   7.870  1.00  0.00           H  
ATOM    659  HA  MET A  69     -15.196 -11.616  10.179  1.00  0.00           H  
ATOM    660 1HB  MET A  69     -13.176 -10.542   9.271  1.00  0.00           H  
ATOM    661 2HB  MET A  69     -13.971 -10.333   7.744  1.00  0.00           H  
ATOM    662 1HG  MET A  69     -13.893  -8.249   8.828  1.00  0.00           H  
ATOM    663 2HG  MET A  69     -15.562  -8.787   8.843  1.00  0.00           H  
ATOM    664 1HE  MET A  69     -12.696  -8.732  12.427  1.00  0.00           H  
ATOM    665 2HE  MET A  69     -12.423  -9.741  11.006  1.00  0.00           H  
ATOM    666 3HE  MET A  69     -12.427  -7.975  10.853  1.00  0.00           H  
ATOM    667  N   LYS A  70     -17.305 -10.689   9.231  1.00  0.00           N  
ATOM    668  CA  LYS A  70     -18.636 -10.343   8.764  1.00  0.00           C  
ATOM    669  C   LYS A  70     -18.566  -9.480   7.501  1.00  0.00           C  
ATOM    670  O   LYS A  70     -17.782  -8.531   7.426  1.00  0.00           O  
ATOM    671  CB  LYS A  70     -19.416  -9.622   9.854  1.00  0.00           C  
ATOM    672  CG  LYS A  70     -20.867  -9.307   9.494  1.00  0.00           C  
ATOM    673  CD  LYS A  70     -21.590  -8.652  10.654  1.00  0.00           C  
ATOM    674  CE  LYS A  70     -23.025  -8.316  10.287  1.00  0.00           C  
ATOM    675  NZ  LYS A  70     -23.751  -7.673  11.418  1.00  0.00           N  
ATOM    676  H   LYS A  70     -17.047 -10.433  10.174  1.00  0.00           H  
ATOM    677  HA  LYS A  70     -19.152 -11.268   8.506  1.00  0.00           H  
ATOM    678 1HB  LYS A  70     -19.422 -10.229  10.759  1.00  0.00           H  
ATOM    679 2HB  LYS A  70     -18.919  -8.681  10.093  1.00  0.00           H  
ATOM    680 1HG  LYS A  70     -20.899  -8.638   8.639  1.00  0.00           H  
ATOM    681 2HG  LYS A  70     -21.382 -10.228   9.227  1.00  0.00           H  
ATOM    682 1HD  LYS A  70     -21.589  -9.326  11.511  1.00  0.00           H  
ATOM    683 2HD  LYS A  70     -21.070  -7.735  10.935  1.00  0.00           H  
ATOM    684 1HE  LYS A  70     -23.025  -7.639   9.433  1.00  0.00           H  
ATOM    685 2HE  LYS A  70     -23.545  -9.232  10.007  1.00  0.00           H  
ATOM    686 1HZ  LYS A  70     -24.699  -7.466  11.136  1.00  0.00           H  
ATOM    687 2HZ  LYS A  70     -23.765  -8.300  12.210  1.00  0.00           H  
ATOM    688 3HZ  LYS A  70     -23.282  -6.816  11.675  1.00  0.00           H  
ATOM    689  N   LYS A  71     -19.424  -9.792   6.534  1.00  0.00           N  
ATOM    690  CA  LYS A  71     -19.449  -9.045   5.277  1.00  0.00           C  
ATOM    691  C   LYS A  71     -19.997  -7.642   5.446  1.00  0.00           C  
ATOM    692  O   LYS A  71     -21.188  -7.405   5.244  1.00  0.00           O  
ATOM    693  CB  LYS A  71     -20.283  -9.779   4.233  1.00  0.00           C  
ATOM    694  CG  LYS A  71     -19.713 -11.090   3.783  1.00  0.00           C  
ATOM    695  CD  LYS A  71     -20.615 -11.745   2.729  1.00  0.00           C  
ATOM    696  CE  LYS A  71     -20.049 -13.079   2.267  1.00  0.00           C  
ATOM    697  NZ  LYS A  71     -20.926 -13.732   1.257  1.00  0.00           N  
ATOM    698  H   LYS A  71     -20.066 -10.559   6.674  1.00  0.00           H  
ATOM    699  HA  LYS A  71     -18.420  -8.960   4.947  1.00  0.00           H  
ATOM    700 1HB  LYS A  71     -21.279  -9.971   4.632  1.00  0.00           H  
ATOM    701 2HB  LYS A  71     -20.399  -9.148   3.351  1.00  0.00           H  
ATOM    702 1HG  LYS A  71     -18.722 -10.928   3.357  1.00  0.00           H  
ATOM    703 2HG  LYS A  71     -19.618 -11.758   4.639  1.00  0.00           H  
ATOM    704 1HD  LYS A  71     -21.608 -11.907   3.150  1.00  0.00           H  
ATOM    705 2HD  LYS A  71     -20.709 -11.083   1.868  1.00  0.00           H  
ATOM    706 1HE  LYS A  71     -19.064 -12.919   1.831  1.00  0.00           H  
ATOM    707 2HE  LYS A  71     -19.944 -13.741   3.126  1.00  0.00           H  
ATOM    708 1HZ  LYS A  71     -20.519 -14.612   0.975  1.00  0.00           H  
ATOM    709 2HZ  LYS A  71     -21.838 -13.897   1.659  1.00  0.00           H  
ATOM    710 3HZ  LYS A  71     -21.017 -13.131   0.451  1.00  0.00           H  
ATOM    711  N   THR A  72     -19.130  -6.724   5.855  1.00  0.00           N  
ATOM    712  CA  THR A  72     -19.532  -5.343   6.064  1.00  0.00           C  
ATOM    713  C   THR A  72     -18.810  -4.426   5.087  1.00  0.00           C  
ATOM    714  O   THR A  72     -17.770  -4.783   4.536  1.00  0.00           O  
ATOM    715  CB  THR A  72     -19.238  -4.869   7.497  1.00  0.00           C  
ATOM    716  OG1 THR A  72     -17.830  -4.896   7.738  1.00  0.00           O  
ATOM    717  CG2 THR A  72     -19.930  -5.757   8.499  1.00  0.00           C  
ATOM    718  H   THR A  72     -18.175  -7.012   6.018  1.00  0.00           H  
ATOM    719  HA  THR A  72     -20.601  -5.265   5.868  1.00  0.00           H  
ATOM    720  HB  THR A  72     -19.592  -3.845   7.618  1.00  0.00           H  
ATOM    721  HG1 THR A  72     -17.670  -4.909   8.685  1.00  0.00           H  
ATOM    722 1HG2 THR A  72     -19.713  -5.409   9.507  1.00  0.00           H  
ATOM    723 2HG2 THR A  72     -21.006  -5.728   8.330  1.00  0.00           H  
ATOM    724 3HG2 THR A  72     -19.573  -6.771   8.382  1.00  0.00           H  
ATOM    725  N   VAL A  73     -19.357  -3.236   4.928  1.00  0.00           N  
ATOM    726  CA  VAL A  73     -18.771  -2.201   4.089  1.00  0.00           C  
ATOM    727  C   VAL A  73     -17.388  -1.867   4.592  1.00  0.00           C  
ATOM    728  O   VAL A  73     -16.423  -1.874   3.825  1.00  0.00           O  
ATOM    729  CB  VAL A  73     -19.666  -0.968   4.084  1.00  0.00           C  
ATOM    730  CG1 VAL A  73     -18.992   0.178   3.433  1.00  0.00           C  
ATOM    731  CG2 VAL A  73     -20.904  -1.317   3.403  1.00  0.00           C  
ATOM    732  H   VAL A  73     -20.221  -3.034   5.409  1.00  0.00           H  
ATOM    733  HA  VAL A  73     -18.690  -2.594   3.074  1.00  0.00           H  
ATOM    734  HB  VAL A  73     -19.876  -0.662   5.110  1.00  0.00           H  
ATOM    735 1HG1 VAL A  73     -19.648   1.038   3.443  1.00  0.00           H  
ATOM    736 2HG1 VAL A  73     -18.083   0.409   3.973  1.00  0.00           H  
ATOM    737 3HG1 VAL A  73     -18.756  -0.061   2.441  1.00  0.00           H  
ATOM    738 1HG2 VAL A  73     -21.538  -0.475   3.390  1.00  0.00           H  
ATOM    739 2HG2 VAL A  73     -20.675  -1.622   2.393  1.00  0.00           H  
ATOM    740 3HG2 VAL A  73     -21.394  -2.136   3.930  1.00  0.00           H  
ATOM    741  N   ASN A  74     -17.286  -1.706   5.899  1.00  0.00           N  
ATOM    742  CA  ASN A  74     -16.013  -1.426   6.520  1.00  0.00           C  
ATOM    743  C   ASN A  74     -15.032  -2.539   6.241  1.00  0.00           C  
ATOM    744  O   ASN A  74     -13.884  -2.261   5.914  1.00  0.00           O  
ATOM    745  CB  ASN A  74     -16.208  -1.186   7.997  1.00  0.00           C  
ATOM    746  CG  ASN A  74     -16.864   0.136   8.242  1.00  0.00           C  
ATOM    747  OD1 ASN A  74     -16.839   1.005   7.364  1.00  0.00           O  
ATOM    748  ND2 ASN A  74     -17.443   0.302   9.403  1.00  0.00           N  
ATOM    749  H   ASN A  74     -18.113  -1.779   6.475  1.00  0.00           H  
ATOM    750  HA  ASN A  74     -15.589  -0.510   6.108  1.00  0.00           H  
ATOM    751 1HB  ASN A  74     -16.822  -1.985   8.417  1.00  0.00           H  
ATOM    752 2HB  ASN A  74     -15.254  -1.214   8.496  1.00  0.00           H  
ATOM    753 1HD2 ASN A  74     -17.896   1.168   9.617  1.00  0.00           H  
ATOM    754 2HD2 ASN A  74     -17.433  -0.437  10.076  1.00  0.00           H  
ATOM    755  N   MET A  75     -15.478  -3.788   6.363  1.00  0.00           N  
ATOM    756  CA  MET A  75     -14.597  -4.908   6.097  1.00  0.00           C  
ATOM    757  C   MET A  75     -14.030  -4.831   4.692  1.00  0.00           C  
ATOM    758  O   MET A  75     -12.839  -5.050   4.505  1.00  0.00           O  
ATOM    759  CB  MET A  75     -15.315  -6.250   6.223  1.00  0.00           C  
ATOM    760  CG  MET A  75     -14.439  -7.426   5.895  1.00  0.00           C  
ATOM    761  SD  MET A  75     -14.338  -7.721   4.119  1.00  0.00           S  
ATOM    762  CE  MET A  75     -15.973  -8.313   3.766  1.00  0.00           C  
ATOM    763  H   MET A  75     -16.429  -3.979   6.641  1.00  0.00           H  
ATOM    764  HA  MET A  75     -13.763  -4.871   6.796  1.00  0.00           H  
ATOM    765 1HB  MET A  75     -15.686  -6.372   7.238  1.00  0.00           H  
ATOM    766 2HB  MET A  75     -16.169  -6.271   5.567  1.00  0.00           H  
ATOM    767 1HG  MET A  75     -13.437  -7.248   6.278  1.00  0.00           H  
ATOM    768 2HG  MET A  75     -14.833  -8.319   6.375  1.00  0.00           H  
ATOM    769 1HE  MET A  75     -16.058  -8.537   2.702  1.00  0.00           H  
ATOM    770 2HE  MET A  75     -16.162  -9.218   4.345  1.00  0.00           H  
ATOM    771 3HE  MET A  75     -16.700  -7.545   4.037  1.00  0.00           H  
ATOM    772  N   VAL A  76     -14.875  -4.488   3.715  1.00  0.00           N  
ATOM    773  CA  VAL A  76     -14.404  -4.411   2.340  1.00  0.00           C  
ATOM    774  C   VAL A  76     -13.331  -3.354   2.225  1.00  0.00           C  
ATOM    775  O   VAL A  76     -12.281  -3.593   1.634  1.00  0.00           O  
ATOM    776  CB  VAL A  76     -15.542  -4.056   1.383  1.00  0.00           C  
ATOM    777  CG1 VAL A  76     -14.968  -3.769   0.040  1.00  0.00           C  
ATOM    778  CG2 VAL A  76     -16.521  -5.170   1.335  1.00  0.00           C  
ATOM    779  H   VAL A  76     -15.844  -4.283   3.934  1.00  0.00           H  
ATOM    780  HA  VAL A  76     -13.977  -5.379   2.074  1.00  0.00           H  
ATOM    781  HB  VAL A  76     -16.041  -3.160   1.722  1.00  0.00           H  
ATOM    782 1HG1 VAL A  76     -15.763  -3.514  -0.653  1.00  0.00           H  
ATOM    783 2HG1 VAL A  76     -14.281  -2.939   0.120  1.00  0.00           H  
ATOM    784 3HG1 VAL A  76     -14.448  -4.640  -0.319  1.00  0.00           H  
ATOM    785 1HG2 VAL A  76     -17.323  -4.905   0.652  1.00  0.00           H  
ATOM    786 2HG2 VAL A  76     -16.029  -6.065   0.990  1.00  0.00           H  
ATOM    787 3HG2 VAL A  76     -16.927  -5.343   2.321  1.00  0.00           H  
ATOM    788  N   TRP A  77     -13.560  -2.207   2.834  1.00  0.00           N  
ATOM    789  CA  TRP A  77     -12.560  -1.170   2.720  1.00  0.00           C  
ATOM    790  C   TRP A  77     -11.242  -1.590   3.341  1.00  0.00           C  
ATOM    791  O   TRP A  77     -10.173  -1.374   2.761  1.00  0.00           O  
ATOM    792  CB  TRP A  77     -13.043   0.107   3.386  1.00  0.00           C  
ATOM    793  CG  TRP A  77     -14.165   0.734   2.674  1.00  0.00           C  
ATOM    794  CD1 TRP A  77     -15.418   1.000   3.148  1.00  0.00           C  
ATOM    795  CD2 TRP A  77     -14.172   1.202   1.320  1.00  0.00           C  
ATOM    796  NE1 TRP A  77     -16.177   1.596   2.161  1.00  0.00           N  
ATOM    797  CE2 TRP A  77     -15.403   1.718   1.041  1.00  0.00           C  
ATOM    798  CE3 TRP A  77     -13.201   1.199   0.366  1.00  0.00           C  
ATOM    799  CZ2 TRP A  77     -15.696   2.245  -0.204  1.00  0.00           C  
ATOM    800  CZ3 TRP A  77     -13.472   1.712  -0.857  1.00  0.00           C  
ATOM    801  CH2 TRP A  77     -14.671   2.219  -1.143  1.00  0.00           C  
ATOM    802  H   TRP A  77     -14.410  -2.056   3.367  1.00  0.00           H  
ATOM    803  HA  TRP A  77     -12.387  -0.981   1.660  1.00  0.00           H  
ATOM    804 1HB  TRP A  77     -13.359  -0.104   4.409  1.00  0.00           H  
ATOM    805 2HB  TRP A  77     -12.226   0.802   3.435  1.00  0.00           H  
ATOM    806  HD1 TRP A  77     -15.762   0.773   4.153  1.00  0.00           H  
ATOM    807  HE1 TRP A  77     -17.139   1.891   2.250  1.00  0.00           H  
ATOM    808  HE3 TRP A  77     -12.230   0.790   0.601  1.00  0.00           H  
ATOM    809  HZ2 TRP A  77     -16.674   2.661  -0.446  1.00  0.00           H  
ATOM    810  HZ3 TRP A  77     -12.685   1.699  -1.602  1.00  0.00           H  
ATOM    811  HH2 TRP A  77     -14.826   2.609  -2.122  1.00  0.00           H  
ATOM    812  N   PHE A  78     -11.340  -2.247   4.481  1.00  0.00           N  
ATOM    813  CA  PHE A  78     -10.177  -2.696   5.204  1.00  0.00           C  
ATOM    814  C   PHE A  78      -9.382  -3.721   4.419  1.00  0.00           C  
ATOM    815  O   PHE A  78      -8.153  -3.691   4.397  1.00  0.00           O  
ATOM    816  CB  PHE A  78     -10.607  -3.268   6.551  1.00  0.00           C  
ATOM    817  CG  PHE A  78     -11.209  -2.236   7.470  1.00  0.00           C  
ATOM    818  CD1 PHE A  78     -10.924  -0.884   7.331  1.00  0.00           C  
ATOM    819  CD2 PHE A  78     -12.067  -2.626   8.483  1.00  0.00           C  
ATOM    820  CE1 PHE A  78     -11.488   0.047   8.187  1.00  0.00           C  
ATOM    821  CE2 PHE A  78     -12.628  -1.701   9.333  1.00  0.00           C  
ATOM    822  CZ  PHE A  78     -12.339  -0.363   9.185  1.00  0.00           C  
ATOM    823  H   PHE A  78     -12.252  -2.445   4.865  1.00  0.00           H  
ATOM    824  HA  PHE A  78      -9.533  -1.834   5.379  1.00  0.00           H  
ATOM    825 1HB  PHE A  78     -11.336  -4.057   6.396  1.00  0.00           H  
ATOM    826 2HB  PHE A  78      -9.746  -3.713   7.049  1.00  0.00           H  
ATOM    827  HD1 PHE A  78     -10.249  -0.559   6.537  1.00  0.00           H  
ATOM    828  HD2 PHE A  78     -12.298  -3.685   8.602  1.00  0.00           H  
ATOM    829  HE1 PHE A  78     -11.260   1.104   8.072  1.00  0.00           H  
ATOM    830  HE2 PHE A  78     -13.303  -2.027  10.124  1.00  0.00           H  
ATOM    831  HZ  PHE A  78     -12.782   0.369   9.859  1.00  0.00           H  
ATOM    832  N   LEU A  79     -10.136  -4.591   3.749  1.00  0.00           N  
ATOM    833  CA  LEU A  79      -9.636  -5.671   2.924  1.00  0.00           C  
ATOM    834  C   LEU A  79      -8.796  -5.119   1.798  1.00  0.00           C  
ATOM    835  O   LEU A  79      -7.639  -5.494   1.651  1.00  0.00           O  
ATOM    836  CB  LEU A  79     -10.792  -6.495   2.332  1.00  0.00           C  
ATOM    837  CG  LEU A  79     -10.433  -7.566   1.307  1.00  0.00           C  
ATOM    838  CD1 LEU A  79      -9.542  -8.588   1.914  1.00  0.00           C  
ATOM    839  CD2 LEU A  79     -11.724  -8.195   0.799  1.00  0.00           C  
ATOM    840  H   LEU A  79     -11.136  -4.497   3.815  1.00  0.00           H  
ATOM    841  HA  LEU A  79      -9.005  -6.306   3.546  1.00  0.00           H  
ATOM    842 1HB  LEU A  79     -11.307  -6.991   3.136  1.00  0.00           H  
ATOM    843 2HB  LEU A  79     -11.482  -5.829   1.853  1.00  0.00           H  
ATOM    844  HG  LEU A  79      -9.888  -7.114   0.477  1.00  0.00           H  
ATOM    845 1HD1 LEU A  79      -9.299  -9.339   1.168  1.00  0.00           H  
ATOM    846 2HD1 LEU A  79      -8.626  -8.110   2.261  1.00  0.00           H  
ATOM    847 3HD1 LEU A  79     -10.042  -9.049   2.740  1.00  0.00           H  
ATOM    848 1HD2 LEU A  79     -11.489  -8.964   0.063  1.00  0.00           H  
ATOM    849 2HD2 LEU A  79     -12.265  -8.644   1.635  1.00  0.00           H  
ATOM    850 3HD2 LEU A  79     -12.346  -7.425   0.335  1.00  0.00           H  
ATOM    851  N   ASN A  80      -9.374  -4.207   1.028  1.00  0.00           N  
ATOM    852  CA  ASN A  80      -8.675  -3.671  -0.129  1.00  0.00           C  
ATOM    853  C   ASN A  80      -7.410  -2.931   0.267  1.00  0.00           C  
ATOM    854  O   ASN A  80      -6.391  -3.030  -0.420  1.00  0.00           O  
ATOM    855  CB  ASN A  80      -9.635  -2.823  -0.932  1.00  0.00           C  
ATOM    856  CG  ASN A  80     -10.638  -3.697  -1.648  1.00  0.00           C  
ATOM    857  OD1 ASN A  80     -10.558  -3.932  -2.856  1.00  0.00           O  
ATOM    858  ND2 ASN A  80     -11.598  -4.189  -0.911  1.00  0.00           N  
ATOM    859  H   ASN A  80     -10.306  -3.885   1.250  1.00  0.00           H  
ATOM    860  HA  ASN A  80      -8.367  -4.510  -0.756  1.00  0.00           H  
ATOM    861 1HB  ASN A  80     -10.155  -2.128  -0.266  1.00  0.00           H  
ATOM    862 2HB  ASN A  80      -9.080  -2.226  -1.657  1.00  0.00           H  
ATOM    863 1HD2 ASN A  80     -12.296  -4.776  -1.323  1.00  0.00           H  
ATOM    864 2HD2 ASN A  80     -11.636  -3.980   0.066  1.00  0.00           H  
ATOM    865  N   LEU A  81      -7.450  -2.246   1.399  1.00  0.00           N  
ATOM    866  CA  LEU A  81      -6.258  -1.548   1.836  1.00  0.00           C  
ATOM    867  C   LEU A  81      -5.189  -2.556   2.173  1.00  0.00           C  
ATOM    868  O   LEU A  81      -4.076  -2.466   1.654  1.00  0.00           O  
ATOM    869  CB  LEU A  81      -6.598  -0.661   3.032  1.00  0.00           C  
ATOM    870  CG  LEU A  81      -5.465   0.277   3.462  1.00  0.00           C  
ATOM    871  CD1 LEU A  81      -6.055   1.494   4.170  1.00  0.00           C  
ATOM    872  CD2 LEU A  81      -4.513  -0.469   4.363  1.00  0.00           C  
ATOM    873  H   LEU A  81      -8.297  -2.206   1.957  1.00  0.00           H  
ATOM    874  HA  LEU A  81      -5.894  -0.949   1.006  1.00  0.00           H  
ATOM    875 1HB  LEU A  81      -7.469  -0.056   2.784  1.00  0.00           H  
ATOM    876 2HB  LEU A  81      -6.857  -1.300   3.878  1.00  0.00           H  
ATOM    877  HG  LEU A  81      -4.926   0.634   2.581  1.00  0.00           H  
ATOM    878 1HD1 LEU A  81      -5.250   2.161   4.476  1.00  0.00           H  
ATOM    879 2HD1 LEU A  81      -6.727   2.023   3.489  1.00  0.00           H  
ATOM    880 3HD1 LEU A  81      -6.610   1.174   5.047  1.00  0.00           H  
ATOM    881 1HD2 LEU A  81      -3.716   0.191   4.664  1.00  0.00           H  
ATOM    882 2HD2 LEU A  81      -5.039  -0.820   5.238  1.00  0.00           H  
ATOM    883 3HD2 LEU A  81      -4.096  -1.320   3.829  1.00  0.00           H  
ATOM    884  N   ALA A  82      -5.561  -3.578   2.934  1.00  0.00           N  
ATOM    885  CA  ALA A  82      -4.617  -4.607   3.292  1.00  0.00           C  
ATOM    886  C   ALA A  82      -3.991  -5.246   2.060  1.00  0.00           C  
ATOM    887  O   ALA A  82      -2.815  -5.570   2.095  1.00  0.00           O  
ATOM    888  CB  ALA A  82      -5.305  -5.658   4.144  1.00  0.00           C  
ATOM    889  H   ALA A  82      -6.510  -3.644   3.271  1.00  0.00           H  
ATOM    890  HA  ALA A  82      -3.805  -4.150   3.856  1.00  0.00           H  
ATOM    891 1HB  ALA A  82      -4.593  -6.444   4.393  1.00  0.00           H  
ATOM    892 2HB  ALA A  82      -5.671  -5.193   5.055  1.00  0.00           H  
ATOM    893 3HB  ALA A  82      -6.138  -6.089   3.599  1.00  0.00           H  
ATOM    894  N   VAL A  83      -4.769  -5.414   0.974  1.00  0.00           N  
ATOM    895  CA  VAL A  83      -4.239  -6.005  -0.259  1.00  0.00           C  
ATOM    896  C   VAL A  83      -3.173  -5.089  -0.827  1.00  0.00           C  
ATOM    897  O   VAL A  83      -2.094  -5.551  -1.189  1.00  0.00           O  
ATOM    898  CB  VAL A  83      -5.350  -6.215  -1.303  1.00  0.00           C  
ATOM    899  CG1 VAL A  83      -4.731  -6.593  -2.637  1.00  0.00           C  
ATOM    900  CG2 VAL A  83      -6.314  -7.288  -0.814  1.00  0.00           C  
ATOM    901  H   VAL A  83      -5.737  -5.127   1.008  1.00  0.00           H  
ATOM    902  HA  VAL A  83      -3.776  -6.946  -0.011  1.00  0.00           H  
ATOM    903  HB  VAL A  83      -5.891  -5.289  -1.452  1.00  0.00           H  
ATOM    904 1HG1 VAL A  83      -5.519  -6.741  -3.375  1.00  0.00           H  
ATOM    905 2HG1 VAL A  83      -4.070  -5.795  -2.969  1.00  0.00           H  
ATOM    906 3HG1 VAL A  83      -4.162  -7.516  -2.525  1.00  0.00           H  
ATOM    907 1HG2 VAL A  83      -7.100  -7.435  -1.552  1.00  0.00           H  
ATOM    908 2HG2 VAL A  83      -5.775  -8.222  -0.667  1.00  0.00           H  
ATOM    909 3HG2 VAL A  83      -6.753  -6.990   0.107  1.00  0.00           H  
ATOM    910  N   ALA A  84      -3.438  -3.788  -0.877  1.00  0.00           N  
ATOM    911  CA  ALA A  84      -2.417  -2.895  -1.411  1.00  0.00           C  
ATOM    912  C   ALA A  84      -1.119  -3.041  -0.633  1.00  0.00           C  
ATOM    913  O   ALA A  84      -0.056  -3.268  -1.221  1.00  0.00           O  
ATOM    914  CB  ALA A  84      -2.903  -1.450  -1.364  1.00  0.00           C  
ATOM    915  H   ALA A  84      -4.326  -3.422  -0.552  1.00  0.00           H  
ATOM    916  HA  ALA A  84      -2.205  -3.197  -2.437  1.00  0.00           H  
ATOM    917 1HB  ALA A  84      -2.122  -0.789  -1.740  1.00  0.00           H  
ATOM    918 2HB  ALA A  84      -3.791  -1.340  -1.980  1.00  0.00           H  
ATOM    919 3HB  ALA A  84      -3.143  -1.175  -0.341  1.00  0.00           H  
ATOM    920  N   ASP A  85      -1.240  -3.046   0.691  1.00  0.00           N  
ATOM    921  CA  ASP A  85      -0.089  -3.177   1.562  1.00  0.00           C  
ATOM    922  C   ASP A  85       0.608  -4.503   1.389  1.00  0.00           C  
ATOM    923  O   ASP A  85       1.831  -4.550   1.286  1.00  0.00           O  
ATOM    924  CB  ASP A  85      -0.490  -3.037   3.015  1.00  0.00           C  
ATOM    925  CG  ASP A  85      -0.881  -1.633   3.460  1.00  0.00           C  
ATOM    926  OD1 ASP A  85      -0.642  -0.669   2.742  1.00  0.00           O  
ATOM    927  OD2 ASP A  85      -1.424  -1.542   4.533  1.00  0.00           O  
ATOM    928  H   ASP A  85      -2.160  -2.955   1.102  1.00  0.00           H  
ATOM    929  HA  ASP A  85       0.627  -2.408   1.306  1.00  0.00           H  
ATOM    930 1HB  ASP A  85      -1.328  -3.684   3.209  1.00  0.00           H  
ATOM    931 2HB  ASP A  85       0.329  -3.357   3.646  1.00  0.00           H  
ATOM    932  N   PHE A  86      -0.180  -5.559   1.324  1.00  0.00           N  
ATOM    933  CA  PHE A  86       0.319  -6.906   1.219  1.00  0.00           C  
ATOM    934  C   PHE A  86       1.158  -7.089   0.006  1.00  0.00           C  
ATOM    935  O   PHE A  86       2.302  -7.513   0.104  1.00  0.00           O  
ATOM    936  CB  PHE A  86      -0.825  -7.909   1.172  1.00  0.00           C  
ATOM    937  CG  PHE A  86      -0.394  -9.317   1.016  1.00  0.00           C  
ATOM    938  CD1 PHE A  86       0.091 -10.026   2.101  1.00  0.00           C  
ATOM    939  CD2 PHE A  86      -0.467  -9.947  -0.213  1.00  0.00           C  
ATOM    940  CE1 PHE A  86       0.494 -11.335   1.962  1.00  0.00           C  
ATOM    941  CE2 PHE A  86      -0.066 -11.257  -0.356  1.00  0.00           C  
ATOM    942  CZ  PHE A  86       0.416 -11.954   0.736  1.00  0.00           C  
ATOM    943  H   PHE A  86      -1.171  -5.428   1.348  1.00  0.00           H  
ATOM    944  HA  PHE A  86       0.935  -7.110   2.097  1.00  0.00           H  
ATOM    945 1HB  PHE A  86      -1.397  -7.844   2.055  1.00  0.00           H  
ATOM    946 2HB  PHE A  86      -1.483  -7.667   0.343  1.00  0.00           H  
ATOM    947  HD1 PHE A  86       0.152  -9.539   3.070  1.00  0.00           H  
ATOM    948  HD2 PHE A  86      -0.848  -9.394  -1.073  1.00  0.00           H  
ATOM    949  HE1 PHE A  86       0.873 -11.881   2.825  1.00  0.00           H  
ATOM    950  HE2 PHE A  86      -0.129 -11.744  -1.329  1.00  0.00           H  
ATOM    951  HZ  PHE A  86       0.735 -12.989   0.625  1.00  0.00           H  
ATOM    952  N   LEU A  87       0.601  -6.743  -1.133  1.00  0.00           N  
ATOM    953  CA  LEU A  87       1.299  -6.952  -2.364  1.00  0.00           C  
ATOM    954  C   LEU A  87       2.621  -6.228  -2.367  1.00  0.00           C  
ATOM    955  O   LEU A  87       3.647  -6.825  -2.698  1.00  0.00           O  
ATOM    956  CB  LEU A  87       0.437  -6.491  -3.529  1.00  0.00           C  
ATOM    957  CG  LEU A  87      -0.791  -7.350  -3.798  1.00  0.00           C  
ATOM    958  CD1 LEU A  87      -1.658  -6.664  -4.841  1.00  0.00           C  
ATOM    959  CD2 LEU A  87      -0.339  -8.725  -4.262  1.00  0.00           C  
ATOM    960  H   LEU A  87      -0.319  -6.329  -1.146  1.00  0.00           H  
ATOM    961  HA  LEU A  87       1.496  -8.018  -2.469  1.00  0.00           H  
ATOM    962 1HB  LEU A  87       0.102  -5.472  -3.332  1.00  0.00           H  
ATOM    963 2HB  LEU A  87       1.048  -6.483  -4.432  1.00  0.00           H  
ATOM    964  HG  LEU A  87      -1.382  -7.450  -2.886  1.00  0.00           H  
ATOM    965 1HD1 LEU A  87      -2.540  -7.274  -5.038  1.00  0.00           H  
ATOM    966 2HD1 LEU A  87      -1.968  -5.685  -4.468  1.00  0.00           H  
ATOM    967 3HD1 LEU A  87      -1.090  -6.540  -5.761  1.00  0.00           H  
ATOM    968 1HD2 LEU A  87      -1.213  -9.348  -4.456  1.00  0.00           H  
ATOM    969 2HD2 LEU A  87       0.246  -8.626  -5.177  1.00  0.00           H  
ATOM    970 3HD2 LEU A  87       0.273  -9.188  -3.486  1.00  0.00           H  
ATOM    971  N   PHE A  88       2.633  -4.969  -1.929  1.00  0.00           N  
ATOM    972  CA  PHE A  88       3.911  -4.299  -1.931  1.00  0.00           C  
ATOM    973  C   PHE A  88       4.880  -5.065  -1.046  1.00  0.00           C  
ATOM    974  O   PHE A  88       5.996  -5.372  -1.471  1.00  0.00           O  
ATOM    975  CB  PHE A  88       3.765  -2.867  -1.454  1.00  0.00           C  
ATOM    976  CG  PHE A  88       5.078  -2.186  -1.485  1.00  0.00           C  
ATOM    977  CD1 PHE A  88       5.577  -1.746  -2.696  1.00  0.00           C  
ATOM    978  CD2 PHE A  88       5.818  -1.974  -0.365  1.00  0.00           C  
ATOM    979  CE1 PHE A  88       6.779  -1.113  -2.787  1.00  0.00           C  
ATOM    980  CE2 PHE A  88       7.032  -1.333  -0.464  1.00  0.00           C  
ATOM    981  CZ  PHE A  88       7.508  -0.906  -1.671  1.00  0.00           C  
ATOM    982  H   PHE A  88       1.792  -4.496  -1.608  1.00  0.00           H  
ATOM    983  HA  PHE A  88       4.300  -4.295  -2.951  1.00  0.00           H  
ATOM    984 1HB  PHE A  88       3.054  -2.335  -2.088  1.00  0.00           H  
ATOM    985 2HB  PHE A  88       3.362  -2.854  -0.439  1.00  0.00           H  
ATOM    986  HD1 PHE A  88       5.003  -1.907  -3.581  1.00  0.00           H  
ATOM    987  HD2 PHE A  88       5.453  -2.310   0.608  1.00  0.00           H  
ATOM    988  HE1 PHE A  88       7.146  -0.778  -3.756  1.00  0.00           H  
ATOM    989  HE2 PHE A  88       7.605  -1.169   0.408  1.00  0.00           H  
ATOM    990  HZ  PHE A  88       8.462  -0.406  -1.734  1.00  0.00           H  
ATOM    991  N   ASN A  89       4.418  -5.424   0.157  1.00  0.00           N  
ATOM    992  CA  ASN A  89       5.209  -6.153   1.131  1.00  0.00           C  
ATOM    993  C   ASN A  89       5.800  -7.428   0.551  1.00  0.00           C  
ATOM    994  O   ASN A  89       6.937  -7.777   0.863  1.00  0.00           O  
ATOM    995  CB  ASN A  89       4.367  -6.417   2.358  1.00  0.00           C  
ATOM    996  CG  ASN A  89       4.101  -5.186   3.119  1.00  0.00           C  
ATOM    997  OD1 ASN A  89       3.124  -5.105   3.877  1.00  0.00           O  
ATOM    998  ND2 ASN A  89       4.935  -4.206   2.953  1.00  0.00           N  
ATOM    999  H   ASN A  89       3.472  -5.181   0.414  1.00  0.00           H  
ATOM   1000  HA  ASN A  89       6.042  -5.521   1.424  1.00  0.00           H  
ATOM   1001 1HB  ASN A  89       3.429  -6.858   2.080  1.00  0.00           H  
ATOM   1002 2HB  ASN A  89       4.863  -7.115   2.990  1.00  0.00           H  
ATOM   1003 1HD2 ASN A  89       4.787  -3.372   3.445  1.00  0.00           H  
ATOM   1004 2HD2 ASN A  89       5.713  -4.307   2.333  1.00  0.00           H  
ATOM   1005  N   VAL A  90       5.057  -8.092  -0.337  1.00  0.00           N  
ATOM   1006  CA  VAL A  90       5.539  -9.297  -0.993  1.00  0.00           C  
ATOM   1007  C   VAL A  90       6.740  -8.933  -1.838  1.00  0.00           C  
ATOM   1008  O   VAL A  90       7.708  -9.688  -1.869  1.00  0.00           O  
ATOM   1009  CB  VAL A  90       4.458  -9.918  -1.898  1.00  0.00           C  
ATOM   1010  CG1 VAL A  90       5.072 -11.006  -2.755  1.00  0.00           C  
ATOM   1011  CG2 VAL A  90       3.331 -10.460  -1.047  1.00  0.00           C  
ATOM   1012  H   VAL A  90       4.134  -7.748  -0.561  1.00  0.00           H  
ATOM   1013  HA  VAL A  90       5.845 -10.005  -0.225  1.00  0.00           H  
ATOM   1014  HB  VAL A  90       4.067  -9.170  -2.568  1.00  0.00           H  
ATOM   1015 1HG1 VAL A  90       4.304 -11.442  -3.394  1.00  0.00           H  
ATOM   1016 2HG1 VAL A  90       5.861 -10.577  -3.376  1.00  0.00           H  
ATOM   1017 3HG1 VAL A  90       5.493 -11.780  -2.114  1.00  0.00           H  
ATOM   1018 1HG2 VAL A  90       2.571 -10.896  -1.691  1.00  0.00           H  
ATOM   1019 2HG2 VAL A  90       3.717 -11.223  -0.372  1.00  0.00           H  
ATOM   1020 3HG2 VAL A  90       2.898  -9.677  -0.476  1.00  0.00           H  
ATOM   1021  N   PHE A  91       6.714  -7.766  -2.480  1.00  0.00           N  
ATOM   1022  CA  PHE A  91       7.847  -7.368  -3.305  1.00  0.00           C  
ATOM   1023  C   PHE A  91       8.891  -6.550  -2.534  1.00  0.00           C  
ATOM   1024  O   PHE A  91       9.975  -6.303  -3.060  1.00  0.00           O  
ATOM   1025  CB  PHE A  91       7.350  -6.568  -4.508  1.00  0.00           C  
ATOM   1026  CG  PHE A  91       6.562  -7.393  -5.481  1.00  0.00           C  
ATOM   1027  CD1 PHE A  91       5.187  -7.391  -5.455  1.00  0.00           C  
ATOM   1028  CD2 PHE A  91       7.208  -8.173  -6.424  1.00  0.00           C  
ATOM   1029  CE1 PHE A  91       4.456  -8.145  -6.345  1.00  0.00           C  
ATOM   1030  CE2 PHE A  91       6.485  -8.934  -7.323  1.00  0.00           C  
ATOM   1031  CZ  PHE A  91       5.104  -8.919  -7.282  1.00  0.00           C  
ATOM   1032  H   PHE A  91       5.905  -7.158  -2.392  1.00  0.00           H  
ATOM   1033  HA  PHE A  91       8.331  -8.284  -3.647  1.00  0.00           H  
ATOM   1034 1HB  PHE A  91       6.722  -5.744  -4.164  1.00  0.00           H  
ATOM   1035 2HB  PHE A  91       8.192  -6.134  -5.033  1.00  0.00           H  
ATOM   1036  HD1 PHE A  91       4.683  -6.789  -4.728  1.00  0.00           H  
ATOM   1037  HD2 PHE A  91       8.298  -8.182  -6.453  1.00  0.00           H  
ATOM   1038  HE1 PHE A  91       3.367  -8.128  -6.306  1.00  0.00           H  
ATOM   1039  HE2 PHE A  91       7.003  -9.545  -8.063  1.00  0.00           H  
ATOM   1040  HZ  PHE A  91       4.529  -9.519  -7.987  1.00  0.00           H  
ATOM   1041  N   LEU A  92       8.611  -6.193  -1.276  1.00  0.00           N  
ATOM   1042  CA  LEU A  92       9.586  -5.440  -0.477  1.00  0.00           C  
ATOM   1043  C   LEU A  92      10.990  -6.078  -0.311  1.00  0.00           C  
ATOM   1044  O   LEU A  92      11.944  -5.301  -0.310  1.00  0.00           O  
ATOM   1045  CB  LEU A  92       8.968  -5.192   0.887  1.00  0.00           C  
ATOM   1046  CG  LEU A  92       9.838  -4.303   1.775  1.00  0.00           C  
ATOM   1047  CD1 LEU A  92      10.087  -3.010   1.046  1.00  0.00           C  
ATOM   1048  CD2 LEU A  92       9.154  -4.075   3.084  1.00  0.00           C  
ATOM   1049  H   LEU A  92       7.719  -6.443  -0.870  1.00  0.00           H  
ATOM   1050  HA  LEU A  92       9.718  -4.499  -1.012  1.00  0.00           H  
ATOM   1051 1HB  LEU A  92       8.002  -4.723   0.747  1.00  0.00           H  
ATOM   1052 2HB  LEU A  92       8.812  -6.143   1.385  1.00  0.00           H  
ATOM   1053  HG  LEU A  92      10.803  -4.787   1.953  1.00  0.00           H  
ATOM   1054 1HD1 LEU A  92      10.698  -2.365   1.649  1.00  0.00           H  
ATOM   1055 2HD1 LEU A  92      10.598  -3.215   0.108  1.00  0.00           H  
ATOM   1056 3HD1 LEU A  92       9.159  -2.534   0.849  1.00  0.00           H  
ATOM   1057 1HD2 LEU A  92       9.777  -3.440   3.717  1.00  0.00           H  
ATOM   1058 2HD2 LEU A  92       8.194  -3.585   2.914  1.00  0.00           H  
ATOM   1059 3HD2 LEU A  92       8.996  -4.994   3.561  1.00  0.00           H  
ATOM   1060  N   PRO A  93      11.216  -7.425  -0.268  1.00  0.00           N  
ATOM   1061  CA  PRO A  93      12.534  -8.041  -0.151  1.00  0.00           C  
ATOM   1062  C   PRO A  93      13.497  -7.498  -1.190  1.00  0.00           C  
ATOM   1063  O   PRO A  93      14.708  -7.539  -0.984  1.00  0.00           O  
ATOM   1064  CB  PRO A  93      12.220  -9.521  -0.359  1.00  0.00           C  
ATOM   1065  CG  PRO A  93      10.819  -9.671   0.119  1.00  0.00           C  
ATOM   1066  CD  PRO A  93      10.134  -8.418  -0.301  1.00  0.00           C  
ATOM   1067  HA  PRO A  93      12.923  -7.841   0.838  1.00  0.00           H  
ATOM   1068 1HB  PRO A  93      12.339  -9.784  -1.421  1.00  0.00           H  
ATOM   1069 2HB  PRO A  93      12.932 -10.138   0.208  1.00  0.00           H  
ATOM   1070 1HG  PRO A  93      10.359 -10.566  -0.323  1.00  0.00           H  
ATOM   1071 2HG  PRO A  93      10.812  -9.808   1.187  1.00  0.00           H  
ATOM   1072 1HD  PRO A  93       9.779  -8.580  -1.295  1.00  0.00           H  
ATOM   1073 2HD  PRO A  93       9.326  -8.197   0.389  1.00  0.00           H  
ATOM   1074  N   ILE A  94      12.974  -6.904  -2.250  1.00  0.00           N  
ATOM   1075  CA  ILE A  94      13.796  -6.341  -3.278  1.00  0.00           C  
ATOM   1076  C   ILE A  94      14.633  -5.233  -2.670  1.00  0.00           C  
ATOM   1077  O   ILE A  94      15.839  -5.157  -2.900  1.00  0.00           O  
ATOM   1078  CB  ILE A  94      12.944  -5.813  -4.437  1.00  0.00           C  
ATOM   1079  CG1 ILE A  94      12.276  -6.973  -5.143  1.00  0.00           C  
ATOM   1080  CG2 ILE A  94      13.742  -5.044  -5.361  1.00  0.00           C  
ATOM   1081  CD1 ILE A  94      11.220  -6.540  -6.106  1.00  0.00           C  
ATOM   1082  H   ILE A  94      11.968  -6.835  -2.355  1.00  0.00           H  
ATOM   1083  HA  ILE A  94      14.463  -7.113  -3.654  1.00  0.00           H  
ATOM   1084  HB  ILE A  94      12.154  -5.175  -4.044  1.00  0.00           H  
ATOM   1085 1HG1 ILE A  94      13.033  -7.543  -5.679  1.00  0.00           H  
ATOM   1086 2HG1 ILE A  94      11.827  -7.630  -4.396  1.00  0.00           H  
ATOM   1087 1HG2 ILE A  94      13.109  -4.685  -6.170  1.00  0.00           H  
ATOM   1088 2HG2 ILE A  94      14.180  -4.203  -4.843  1.00  0.00           H  
ATOM   1089 3HG2 ILE A  94      14.502  -5.652  -5.752  1.00  0.00           H  
ATOM   1090 1HD1 ILE A  94      10.780  -7.415  -6.577  1.00  0.00           H  
ATOM   1091 2HD1 ILE A  94      10.450  -5.990  -5.578  1.00  0.00           H  
ATOM   1092 3HD1 ILE A  94      11.666  -5.902  -6.867  1.00  0.00           H  
ATOM   1093  N   HIS A  95      14.027  -4.385  -1.890  1.00  0.00           N  
ATOM   1094  CA  HIS A  95      14.610  -3.268  -1.184  1.00  0.00           C  
ATOM   1095  C   HIS A  95      15.544  -3.718  -0.083  1.00  0.00           C  
ATOM   1096  O   HIS A  95      16.587  -3.113   0.157  1.00  0.00           O  
ATOM   1097  CB  HIS A  95      13.512  -2.373  -0.601  1.00  0.00           C  
ATOM   1098  CG  HIS A  95      12.648  -1.727  -1.640  1.00  0.00           C  
ATOM   1099  ND1 HIS A  95      11.780  -0.695  -1.348  1.00  0.00           N  
ATOM   1100  CD2 HIS A  95      12.516  -1.968  -2.965  1.00  0.00           C  
ATOM   1101  CE1 HIS A  95      11.153  -0.328  -2.452  1.00  0.00           C  
ATOM   1102  NE2 HIS A  95      11.581  -1.085  -3.446  1.00  0.00           N  
ATOM   1103  H   HIS A  95      13.114  -4.689  -1.612  1.00  0.00           H  
ATOM   1104  HA  HIS A  95      15.190  -2.671  -1.886  1.00  0.00           H  
ATOM   1105 1HB  HIS A  95      12.848  -2.957   0.037  1.00  0.00           H  
ATOM   1106 2HB  HIS A  95      13.955  -1.566  -0.018  1.00  0.00           H  
ATOM   1107  HD2 HIS A  95      12.989  -2.684  -3.639  1.00  0.00           H  
ATOM   1108  HE1 HIS A  95      10.421   0.479  -2.432  1.00  0.00           H  
ATOM   1109  HE2 HIS A  95      11.276  -1.030  -4.407  1.00  0.00           H  
ATOM   1110  N   ILE A  96      15.180  -4.835   0.569  1.00  0.00           N  
ATOM   1111  CA  ILE A  96      16.055  -5.351   1.618  1.00  0.00           C  
ATOM   1112  C   ILE A  96      17.371  -5.679   0.965  1.00  0.00           C  
ATOM   1113  O   ILE A  96      18.424  -5.275   1.449  1.00  0.00           O  
ATOM   1114  CB  ILE A  96      15.548  -6.661   2.282  1.00  0.00           C  
ATOM   1115  CG1 ILE A  96      14.315  -6.424   3.081  1.00  0.00           C  
ATOM   1116  CG2 ILE A  96      16.636  -7.251   3.153  1.00  0.00           C  
ATOM   1117  CD1 ILE A  96      13.632  -7.690   3.567  1.00  0.00           C  
ATOM   1118  H   ILE A  96      14.305  -5.297   0.318  1.00  0.00           H  
ATOM   1119  HA  ILE A  96      16.215  -4.580   2.370  1.00  0.00           H  
ATOM   1120  HB  ILE A  96      15.281  -7.376   1.512  1.00  0.00           H  
ATOM   1121 1HG1 ILE A  96      14.577  -5.821   3.937  1.00  0.00           H  
ATOM   1122 2HG1 ILE A  96      13.605  -5.864   2.468  1.00  0.00           H  
ATOM   1123 1HG2 ILE A  96      16.274  -8.167   3.617  1.00  0.00           H  
ATOM   1124 2HG2 ILE A  96      17.512  -7.473   2.544  1.00  0.00           H  
ATOM   1125 3HG2 ILE A  96      16.904  -6.531   3.928  1.00  0.00           H  
ATOM   1126 1HD1 ILE A  96      12.752  -7.422   4.134  1.00  0.00           H  
ATOM   1127 2HD1 ILE A  96      13.339  -8.310   2.749  1.00  0.00           H  
ATOM   1128 3HD1 ILE A  96      14.318  -8.249   4.200  1.00  0.00           H  
ATOM   1129  N   THR A  97      17.278  -6.374  -0.160  1.00  0.00           N  
ATOM   1130  CA  THR A  97      18.433  -6.781  -0.925  1.00  0.00           C  
ATOM   1131  C   THR A  97      19.230  -5.582  -1.381  1.00  0.00           C  
ATOM   1132  O   THR A  97      20.431  -5.542  -1.170  1.00  0.00           O  
ATOM   1133  CB  THR A  97      18.020  -7.626  -2.127  1.00  0.00           C  
ATOM   1134  OG1 THR A  97      17.379  -8.822  -1.674  1.00  0.00           O  
ATOM   1135  CG2 THR A  97      19.245  -7.989  -2.960  1.00  0.00           C  
ATOM   1136  H   THR A  97      16.364  -6.632  -0.501  1.00  0.00           H  
ATOM   1137  HA  THR A  97      19.067  -7.391  -0.286  1.00  0.00           H  
ATOM   1138  HB  THR A  97      17.332  -7.069  -2.728  1.00  0.00           H  
ATOM   1139  HG1 THR A  97      16.466  -8.628  -1.444  1.00  0.00           H  
ATOM   1140 1HG2 THR A  97      18.942  -8.589  -3.815  1.00  0.00           H  
ATOM   1141 2HG2 THR A  97      19.728  -7.077  -3.312  1.00  0.00           H  
ATOM   1142 3HG2 THR A  97      19.944  -8.557  -2.349  1.00  0.00           H  
ATOM   1143  N   TYR A  98      18.561  -4.573  -1.919  1.00  0.00           N  
ATOM   1144  CA  TYR A  98      19.239  -3.361  -2.357  1.00  0.00           C  
ATOM   1145  C   TYR A  98      20.115  -2.805  -1.240  1.00  0.00           C  
ATOM   1146  O   TYR A  98      21.309  -2.558  -1.444  1.00  0.00           O  
ATOM   1147  CB  TYR A  98      18.210  -2.333  -2.837  1.00  0.00           C  
ATOM   1148  CG  TYR A  98      18.735  -0.937  -3.068  1.00  0.00           C  
ATOM   1149  CD1 TYR A  98      19.361  -0.618  -4.246  1.00  0.00           C  
ATOM   1150  CD2 TYR A  98      18.582   0.025  -2.087  1.00  0.00           C  
ATOM   1151  CE1 TYR A  98      19.837   0.648  -4.459  1.00  0.00           C  
ATOM   1152  CE2 TYR A  98      19.059   1.303  -2.296  1.00  0.00           C  
ATOM   1153  CZ  TYR A  98      19.689   1.618  -3.483  1.00  0.00           C  
ATOM   1154  OH  TYR A  98      20.168   2.890  -3.697  1.00  0.00           O  
ATOM   1155  H   TYR A  98      17.558  -4.641  -2.031  1.00  0.00           H  
ATOM   1156  HA  TYR A  98      19.889  -3.606  -3.198  1.00  0.00           H  
ATOM   1157 1HB  TYR A  98      17.769  -2.674  -3.775  1.00  0.00           H  
ATOM   1158 2HB  TYR A  98      17.413  -2.257  -2.112  1.00  0.00           H  
ATOM   1159  HD1 TYR A  98      19.479  -1.371  -5.010  1.00  0.00           H  
ATOM   1160  HD2 TYR A  98      18.084  -0.225  -1.150  1.00  0.00           H  
ATOM   1161  HE1 TYR A  98      20.332   0.892  -5.395  1.00  0.00           H  
ATOM   1162  HE2 TYR A  98      18.939   2.061  -1.522  1.00  0.00           H  
ATOM   1163  HH  TYR A  98      20.582   2.934  -4.562  1.00  0.00           H  
ATOM   1164  N   ALA A  99      19.532  -2.680  -0.050  1.00  0.00           N  
ATOM   1165  CA  ALA A  99      20.256  -2.163   1.098  1.00  0.00           C  
ATOM   1166  C   ALA A  99      21.388  -3.100   1.526  1.00  0.00           C  
ATOM   1167  O   ALA A  99      22.470  -2.643   1.881  1.00  0.00           O  
ATOM   1168  CB  ALA A  99      19.278  -1.918   2.240  1.00  0.00           C  
ATOM   1169  H   ALA A  99      18.565  -2.954   0.055  1.00  0.00           H  
ATOM   1170  HA  ALA A  99      20.725  -1.222   0.804  1.00  0.00           H  
ATOM   1171 1HB  ALA A  99      19.816  -1.538   3.108  1.00  0.00           H  
ATOM   1172 2HB  ALA A  99      18.528  -1.189   1.933  1.00  0.00           H  
ATOM   1173 3HB  ALA A  99      18.784  -2.852   2.506  1.00  0.00           H  
ATOM   1174  N   ALA A 100      21.157  -4.410   1.451  1.00  0.00           N  
ATOM   1175  CA  ALA A 100      22.165  -5.384   1.837  1.00  0.00           C  
ATOM   1176  C   ALA A 100      23.353  -5.374   0.896  1.00  0.00           C  
ATOM   1177  O   ALA A 100      24.488  -5.611   1.304  1.00  0.00           O  
ATOM   1178  CB  ALA A 100      21.544  -6.769   1.889  1.00  0.00           C  
ATOM   1179  H   ALA A 100      20.265  -4.746   1.122  1.00  0.00           H  
ATOM   1180  HA  ALA A 100      22.544  -5.114   2.821  1.00  0.00           H  
ATOM   1181 1HB  ALA A 100      22.306  -7.499   2.154  1.00  0.00           H  
ATOM   1182 2HB  ALA A 100      20.749  -6.783   2.638  1.00  0.00           H  
ATOM   1183 3HB  ALA A 100      21.129  -7.017   0.921  1.00  0.00           H  
ATOM   1184  N   MET A 101      23.084  -5.063  -0.362  1.00  0.00           N  
ATOM   1185  CA  MET A 101      24.079  -5.043  -1.407  1.00  0.00           C  
ATOM   1186  C   MET A 101      24.719  -3.684  -1.558  1.00  0.00           C  
ATOM   1187  O   MET A 101      25.022  -3.282  -2.669  1.00  0.00           O  
ATOM   1188  CB  MET A 101      23.465  -5.467  -2.739  1.00  0.00           C  
ATOM   1189  CG  MET A 101      22.991  -6.900  -2.788  1.00  0.00           C  
ATOM   1190  SD  MET A 101      24.319  -8.063  -2.524  1.00  0.00           S  
ATOM   1191  CE  MET A 101      25.256  -7.853  -4.036  1.00  0.00           C  
ATOM   1192  H   MET A 101      22.137  -4.827  -0.603  1.00  0.00           H  
ATOM   1193  HA  MET A 101      24.865  -5.739  -1.118  1.00  0.00           H  
ATOM   1194 1HB  MET A 101      22.612  -4.827  -2.965  1.00  0.00           H  
ATOM   1195 2HB  MET A 101      24.192  -5.334  -3.534  1.00  0.00           H  
ATOM   1196 1HG  MET A 101      22.238  -7.064  -2.031  1.00  0.00           H  
ATOM   1197 2HG  MET A 101      22.541  -7.100  -3.760  1.00  0.00           H  
ATOM   1198 1HE  MET A 101      26.121  -8.517  -4.025  1.00  0.00           H  
ATOM   1199 2HE  MET A 101      24.626  -8.097  -4.889  1.00  0.00           H  
ATOM   1200 3HE  MET A 101      25.591  -6.819  -4.117  1.00  0.00           H  
ATOM   1201  N   ASP A 102      24.896  -2.957  -0.459  1.00  0.00           N  
ATOM   1202  CA  ASP A 102      25.553  -1.660  -0.528  1.00  0.00           C  
ATOM   1203  C   ASP A 102      24.919  -0.753  -1.552  1.00  0.00           C  
ATOM   1204  O   ASP A 102      25.636  -0.017  -2.222  1.00  0.00           O  
ATOM   1205  CB  ASP A 102      27.040  -1.832  -0.842  1.00  0.00           C  
ATOM   1206  CG  ASP A 102      27.829  -2.570   0.231  1.00  0.00           C  
ATOM   1207  OD1 ASP A 102      27.721  -2.203   1.378  1.00  0.00           O  
ATOM   1208  OD2 ASP A 102      28.407  -3.585  -0.077  1.00  0.00           O  
ATOM   1209  H   ASP A 102      24.573  -3.306   0.432  1.00  0.00           H  
ATOM   1210  HA  ASP A 102      25.404  -1.198   0.435  1.00  0.00           H  
ATOM   1211 1HB  ASP A 102      27.229  -2.292  -1.813  1.00  0.00           H  
ATOM   1212 2HB  ASP A 102      27.353  -0.788  -0.868  1.00  0.00           H  
ATOM   1213  N   TYR A 103      23.497  -0.797  -1.709  1.00  0.00           N  
ATOM   1214  CA  TYR A 103      22.795   0.071  -2.648  1.00  0.00           C  
ATOM   1215  C   TYR A 103      23.080  -0.305  -4.098  1.00  0.00           C  
ATOM   1216  O   TYR A 103      22.950   0.521  -5.002  1.00  0.00           O  
ATOM   1217  CB  TYR A 103      23.179   1.532  -2.406  1.00  0.00           C  
ATOM   1218  CG  TYR A 103      22.784   2.052  -1.042  1.00  0.00           C  
ATOM   1219  CD1 TYR A 103      21.798   1.421  -0.297  1.00  0.00           C  
ATOM   1220  CD2 TYR A 103      23.400   3.171  -0.501  1.00  0.00           C  
ATOM   1221  CE1 TYR A 103      21.433   1.892   0.950  1.00  0.00           C  
ATOM   1222  CE2 TYR A 103      23.044   3.650   0.745  1.00  0.00           C  
ATOM   1223  CZ  TYR A 103      22.060   3.007   1.467  1.00  0.00           C  
ATOM   1224  OH  TYR A 103      21.702   3.480   2.709  1.00  0.00           O  
ATOM   1225  H   TYR A 103      22.928  -1.419  -1.144  1.00  0.00           H  
ATOM   1226  HA  TYR A 103      21.735  -0.100  -2.468  1.00  0.00           H  
ATOM   1227 1HB  TYR A 103      24.261   1.606  -2.524  1.00  0.00           H  
ATOM   1228 2HB  TYR A 103      22.689   2.126  -3.177  1.00  0.00           H  
ATOM   1229  HD1 TYR A 103      21.308   0.541  -0.712  1.00  0.00           H  
ATOM   1230  HD2 TYR A 103      24.177   3.674  -1.077  1.00  0.00           H  
ATOM   1231  HE1 TYR A 103      20.657   1.387   1.523  1.00  0.00           H  
ATOM   1232  HE2 TYR A 103      23.540   4.532   1.151  1.00  0.00           H  
ATOM   1233  HH  TYR A 103      22.195   4.262   2.970  1.00  0.00           H  
ATOM   1234  N   HIS A 104      23.400  -1.540  -4.338  1.00  0.00           N  
ATOM   1235  CA  HIS A 104      23.533  -2.005  -5.701  1.00  0.00           C  
ATOM   1236  C   HIS A 104      22.269  -2.745  -6.132  1.00  0.00           C  
ATOM   1237  O   HIS A 104      21.978  -3.831  -5.632  1.00  0.00           O  
ATOM   1238  CB  HIS A 104      24.780  -2.880  -5.854  1.00  0.00           C  
ATOM   1239  CG  HIS A 104      25.104  -3.368  -7.196  1.00  0.00           C  
ATOM   1240  ND1 HIS A 104      25.250  -2.558  -8.295  1.00  0.00           N  
ATOM   1241  CD2 HIS A 104      25.316  -4.628  -7.620  1.00  0.00           C  
ATOM   1242  CE1 HIS A 104      25.540  -3.320  -9.340  1.00  0.00           C  
ATOM   1243  NE2 HIS A 104      25.584  -4.571  -8.952  1.00  0.00           N  
ATOM   1244  H   HIS A 104      23.797  -2.112  -3.611  1.00  0.00           H  
ATOM   1245  HA  HIS A 104      23.647  -1.147  -6.361  1.00  0.00           H  
ATOM   1246 1HB  HIS A 104      25.653  -2.321  -5.509  1.00  0.00           H  
ATOM   1247 2HB  HIS A 104      24.684  -3.748  -5.233  1.00  0.00           H  
ATOM   1248  HD2 HIS A 104      25.278  -5.530  -7.005  1.00  0.00           H  
ATOM   1249  HE1 HIS A 104      25.713  -2.985 -10.347  1.00  0.00           H  
ATOM   1250  HE2 HIS A 104      25.783  -5.367  -9.539  1.00  0.00           H  
ATOM   1251  N   TRP A 105      21.529  -2.153  -7.049  1.00  0.00           N  
ATOM   1252  CA  TRP A 105      20.294  -2.739  -7.559  1.00  0.00           C  
ATOM   1253  C   TRP A 105      20.628  -3.860  -8.516  1.00  0.00           C  
ATOM   1254  O   TRP A 105      21.085  -3.626  -9.635  1.00  0.00           O  
ATOM   1255  CB  TRP A 105      19.451  -1.660  -8.252  1.00  0.00           C  
ATOM   1256  CG  TRP A 105      18.049  -2.066  -8.622  1.00  0.00           C  
ATOM   1257  CD1 TRP A 105      17.634  -2.569  -9.808  1.00  0.00           C  
ATOM   1258  CD2 TRP A 105      16.848  -2.006  -7.785  1.00  0.00           C  
ATOM   1259  NE1 TRP A 105      16.284  -2.819  -9.768  1.00  0.00           N  
ATOM   1260  CE2 TRP A 105      15.801  -2.479  -8.537  1.00  0.00           C  
ATOM   1261  CE3 TRP A 105      16.608  -1.590  -6.480  1.00  0.00           C  
ATOM   1262  CZ2 TRP A 105      14.518  -2.549  -8.028  1.00  0.00           C  
ATOM   1263  CZ3 TRP A 105      15.331  -1.662  -5.974  1.00  0.00           C  
ATOM   1264  CH2 TRP A 105      14.313  -2.130  -6.729  1.00  0.00           C  
ATOM   1265  H   TRP A 105      21.823  -1.265  -7.409  1.00  0.00           H  
ATOM   1266  HA  TRP A 105      19.733  -3.158  -6.724  1.00  0.00           H  
ATOM   1267 1HB  TRP A 105      19.374  -0.788  -7.607  1.00  0.00           H  
ATOM   1268 2HB  TRP A 105      19.940  -1.358  -9.144  1.00  0.00           H  
ATOM   1269  HD1 TRP A 105      18.277  -2.750 -10.669  1.00  0.00           H  
ATOM   1270  HE1 TRP A 105      15.730  -3.194 -10.527  1.00  0.00           H  
ATOM   1271  HE3 TRP A 105      17.398  -1.228  -5.886  1.00  0.00           H  
ATOM   1272  HZ2 TRP A 105      13.691  -2.916  -8.606  1.00  0.00           H  
ATOM   1273  HZ3 TRP A 105      15.160  -1.332  -4.948  1.00  0.00           H  
ATOM   1274  HH2 TRP A 105      13.309  -2.176  -6.302  1.00  0.00           H  
ATOM   1275  N   VAL A 106      20.323  -5.078  -8.093  1.00  0.00           N  
ATOM   1276  CA  VAL A 106      20.609  -6.276  -8.859  1.00  0.00           C  
ATOM   1277  C   VAL A 106      19.378  -6.831  -9.552  1.00  0.00           C  
ATOM   1278  O   VAL A 106      19.444  -7.873 -10.205  1.00  0.00           O  
ATOM   1279  CB  VAL A 106      21.206  -7.349  -7.928  1.00  0.00           C  
ATOM   1280  CG1 VAL A 106      22.470  -6.828  -7.296  1.00  0.00           C  
ATOM   1281  CG2 VAL A 106      20.173  -7.729  -6.880  1.00  0.00           C  
ATOM   1282  H   VAL A 106      19.870  -5.177  -7.195  1.00  0.00           H  
ATOM   1283  HA  VAL A 106      21.337  -5.993  -9.619  1.00  0.00           H  
ATOM   1284  HB  VAL A 106      21.476  -8.229  -8.510  1.00  0.00           H  
ATOM   1285 1HG1 VAL A 106      22.886  -7.588  -6.641  1.00  0.00           H  
ATOM   1286 2HG1 VAL A 106      23.187  -6.586  -8.074  1.00  0.00           H  
ATOM   1287 3HG1 VAL A 106      22.247  -5.935  -6.715  1.00  0.00           H  
ATOM   1288 1HG2 VAL A 106      20.588  -8.488  -6.218  1.00  0.00           H  
ATOM   1289 2HG2 VAL A 106      19.904  -6.847  -6.297  1.00  0.00           H  
ATOM   1290 3HG2 VAL A 106      19.284  -8.125  -7.371  1.00  0.00           H  
ATOM   1291  N   PHE A 107      18.259  -6.129  -9.427  1.00  0.00           N  
ATOM   1292  CA  PHE A 107      17.006  -6.598  -9.995  1.00  0.00           C  
ATOM   1293  C   PHE A 107      16.666  -6.094 -11.389  1.00  0.00           C  
ATOM   1294  O   PHE A 107      15.633  -6.450 -11.950  1.00  0.00           O  
ATOM   1295  CB  PHE A 107      15.922  -6.267  -8.999  1.00  0.00           C  
ATOM   1296  CG  PHE A 107      16.101  -6.968  -7.758  1.00  0.00           C  
ATOM   1297  CD1 PHE A 107      16.772  -6.340  -6.733  1.00  0.00           C  
ATOM   1298  CD2 PHE A 107      15.623  -8.244  -7.571  1.00  0.00           C  
ATOM   1299  CE1 PHE A 107      16.966  -6.963  -5.542  1.00  0.00           C  
ATOM   1300  CE2 PHE A 107      15.812  -8.885  -6.368  1.00  0.00           C  
ATOM   1301  CZ  PHE A 107      16.484  -8.246  -5.351  1.00  0.00           C  
ATOM   1302  H   PHE A 107      18.277  -5.252  -8.927  1.00  0.00           H  
ATOM   1303  HA  PHE A 107      17.098  -7.682 -10.063  1.00  0.00           H  
ATOM   1304 1HB  PHE A 107      15.916  -5.216  -8.807  1.00  0.00           H  
ATOM   1305 2HB  PHE A 107      14.967  -6.522  -9.410  1.00  0.00           H  
ATOM   1306  HD1 PHE A 107      17.150  -5.327  -6.887  1.00  0.00           H  
ATOM   1307  HD2 PHE A 107      15.091  -8.745  -8.380  1.00  0.00           H  
ATOM   1308  HE1 PHE A 107      17.497  -6.446  -4.753  1.00  0.00           H  
ATOM   1309  HE2 PHE A 107      15.432  -9.895  -6.219  1.00  0.00           H  
ATOM   1310  HZ  PHE A 107      16.636  -8.752  -4.401  1.00  0.00           H  
ATOM   1311  N   GLY A 108      17.514  -5.237 -11.928  1.00  0.00           N  
ATOM   1312  CA  GLY A 108      17.313  -4.671 -13.251  1.00  0.00           C  
ATOM   1313  C   GLY A 108      16.328  -3.509 -13.298  1.00  0.00           C  
ATOM   1314  O   GLY A 108      15.607  -3.240 -12.338  1.00  0.00           O  
ATOM   1315  H   GLY A 108      18.330  -4.968 -11.397  1.00  0.00           H  
ATOM   1316 1HA  GLY A 108      18.275  -4.339 -13.641  1.00  0.00           H  
ATOM   1317 2HA  GLY A 108      16.968  -5.457 -13.921  1.00  0.00           H  
ATOM   1318  N   THR A 109      16.327  -2.829 -14.436  1.00  0.00           N  
ATOM   1319  CA  THR A 109      15.493  -1.660 -14.669  1.00  0.00           C  
ATOM   1320  C   THR A 109      14.018  -1.982 -14.609  1.00  0.00           C  
ATOM   1321  O   THR A 109      13.240  -1.238 -14.022  1.00  0.00           O  
ATOM   1322  CB  THR A 109      15.773  -1.022 -16.033  1.00  0.00           C  
ATOM   1323  OG1 THR A 109      17.137  -0.602 -16.119  1.00  0.00           O  
ATOM   1324  CG2 THR A 109      14.864   0.173 -16.222  1.00  0.00           C  
ATOM   1325  H   THR A 109      16.936  -3.137 -15.181  1.00  0.00           H  
ATOM   1326  HA  THR A 109      15.695  -0.929 -13.899  1.00  0.00           H  
ATOM   1327  HB  THR A 109      15.590  -1.753 -16.820  1.00  0.00           H  
ATOM   1328  HG1 THR A 109      17.343   0.040 -15.444  1.00  0.00           H  
ATOM   1329 1HG2 THR A 109      15.058   0.630 -17.191  1.00  0.00           H  
ATOM   1330 2HG2 THR A 109      13.825  -0.152 -16.176  1.00  0.00           H  
ATOM   1331 3HG2 THR A 109      15.054   0.900 -15.434  1.00  0.00           H  
ATOM   1332  N   ALA A 110      13.609  -3.086 -15.194  1.00  0.00           N  
ATOM   1333  CA  ALA A 110      12.218  -3.496 -15.171  1.00  0.00           C  
ATOM   1334  C   ALA A 110      11.711  -3.562 -13.745  1.00  0.00           C  
ATOM   1335  O   ALA A 110      10.635  -3.056 -13.450  1.00  0.00           O  
ATOM   1336  CB  ALA A 110      12.051  -4.844 -15.842  1.00  0.00           C  
ATOM   1337  H   ALA A 110      14.301  -3.670 -15.641  1.00  0.00           H  
ATOM   1338  HA  ALA A 110      11.623  -2.741 -15.688  1.00  0.00           H  
ATOM   1339 1HB  ALA A 110      11.005  -5.150 -15.787  1.00  0.00           H  
ATOM   1340 2HB  ALA A 110      12.353  -4.770 -16.886  1.00  0.00           H  
ATOM   1341 3HB  ALA A 110      12.673  -5.580 -15.334  1.00  0.00           H  
ATOM   1342  N   MET A 111      12.521  -4.120 -12.849  1.00  0.00           N  
ATOM   1343  CA  MET A 111      12.084  -4.205 -11.471  1.00  0.00           C  
ATOM   1344  C   MET A 111      12.138  -2.851 -10.816  1.00  0.00           C  
ATOM   1345  O   MET A 111      11.275  -2.518 -10.021  1.00  0.00           O  
ATOM   1346  CB  MET A 111      12.922  -5.216 -10.735  1.00  0.00           C  
ATOM   1347  CG  MET A 111      12.710  -6.627 -11.240  1.00  0.00           C  
ATOM   1348  SD  MET A 111      10.956  -7.119 -11.212  1.00  0.00           S  
ATOM   1349  CE  MET A 111      10.627  -7.129  -9.473  1.00  0.00           C  
ATOM   1350  H   MET A 111      13.424  -4.478 -13.122  1.00  0.00           H  
ATOM   1351  HA  MET A 111      11.051  -4.534 -11.467  1.00  0.00           H  
ATOM   1352 1HB  MET A 111      13.969  -4.953 -10.844  1.00  0.00           H  
ATOM   1353 2HB  MET A 111      12.683  -5.185  -9.670  1.00  0.00           H  
ATOM   1354 1HG  MET A 111      13.077  -6.704 -12.263  1.00  0.00           H  
ATOM   1355 2HG  MET A 111      13.273  -7.324 -10.625  1.00  0.00           H  
ATOM   1356 1HE  MET A 111       9.587  -7.413  -9.300  1.00  0.00           H  
ATOM   1357 2HE  MET A 111      11.285  -7.846  -8.983  1.00  0.00           H  
ATOM   1358 3HE  MET A 111      10.804  -6.132  -9.068  1.00  0.00           H  
ATOM   1359  N   CYS A 112      13.095  -2.025 -11.172  1.00  0.00           N  
ATOM   1360  CA  CYS A 112      13.095  -0.690 -10.594  1.00  0.00           C  
ATOM   1361  C   CYS A 112      11.739  -0.044 -10.837  1.00  0.00           C  
ATOM   1362  O   CYS A 112      11.087   0.433  -9.902  1.00  0.00           O  
ATOM   1363  CB  CYS A 112      14.219   0.153 -11.187  1.00  0.00           C  
ATOM   1364  SG  CYS A 112      14.337   1.849 -10.550  1.00  0.00           S  
ATOM   1365  H   CYS A 112      13.818  -2.296 -11.825  1.00  0.00           H  
ATOM   1366  HA  CYS A 112      13.247  -0.776  -9.522  1.00  0.00           H  
ATOM   1367 1HB  CYS A 112      15.169  -0.344 -10.990  1.00  0.00           H  
ATOM   1368 2HB  CYS A 112      14.099   0.222 -12.271  1.00  0.00           H  
ATOM   1369  N   LYS A 113      11.294  -0.138 -12.085  1.00  0.00           N  
ATOM   1370  CA  LYS A 113      10.047   0.449 -12.525  1.00  0.00           C  
ATOM   1371  C   LYS A 113       8.831  -0.174 -11.845  1.00  0.00           C  
ATOM   1372  O   LYS A 113       7.966   0.551 -11.375  1.00  0.00           O  
ATOM   1373  CB  LYS A 113       9.893   0.302 -14.043  1.00  0.00           C  
ATOM   1374  CG  LYS A 113      10.819   1.144 -14.909  1.00  0.00           C  
ATOM   1375  CD  LYS A 113      10.587   0.796 -16.356  1.00  0.00           C  
ATOM   1376  CE  LYS A 113      11.430   1.621 -17.334  1.00  0.00           C  
ATOM   1377  NZ  LYS A 113      11.092   3.055 -17.289  1.00  0.00           N  
ATOM   1378  H   LYS A 113      11.854  -0.644 -12.756  1.00  0.00           H  
ATOM   1379  HA  LYS A 113      10.057   1.497 -12.249  1.00  0.00           H  
ATOM   1380 1HB  LYS A 113      10.058  -0.727 -14.331  1.00  0.00           H  
ATOM   1381 2HB  LYS A 113       8.879   0.562 -14.328  1.00  0.00           H  
ATOM   1382 1HG  LYS A 113      10.624   2.189 -14.745  1.00  0.00           H  
ATOM   1383 2HG  LYS A 113      11.856   0.943 -14.637  1.00  0.00           H  
ATOM   1384 1HD  LYS A 113      10.826  -0.257 -16.516  1.00  0.00           H  
ATOM   1385 2HD  LYS A 113       9.548   0.959 -16.599  1.00  0.00           H  
ATOM   1386 1HE  LYS A 113      12.480   1.500 -17.090  1.00  0.00           H  
ATOM   1387 2HE  LYS A 113      11.263   1.252 -18.345  1.00  0.00           H  
ATOM   1388 1HZ  LYS A 113      11.668   3.562 -17.947  1.00  0.00           H  
ATOM   1389 2HZ  LYS A 113      10.109   3.149 -17.534  1.00  0.00           H  
ATOM   1390 3HZ  LYS A 113      11.260   3.409 -16.343  1.00  0.00           H  
ATOM   1391  N   ILE A 114       8.805  -1.511 -11.768  1.00  0.00           N  
ATOM   1392  CA  ILE A 114       7.684  -2.251 -11.180  1.00  0.00           C  
ATOM   1393  C   ILE A 114       7.557  -2.049  -9.682  1.00  0.00           C  
ATOM   1394  O   ILE A 114       6.475  -1.768  -9.188  1.00  0.00           O  
ATOM   1395  CB  ILE A 114       7.823  -3.748 -11.474  1.00  0.00           C  
ATOM   1396  CG1 ILE A 114       7.650  -3.985 -12.980  1.00  0.00           C  
ATOM   1397  CG2 ILE A 114       6.802  -4.543 -10.664  1.00  0.00           C  
ATOM   1398  CD1 ILE A 114       8.050  -5.367 -13.423  1.00  0.00           C  
ATOM   1399  H   ILE A 114       9.586  -2.038 -12.131  1.00  0.00           H  
ATOM   1400  HA  ILE A 114       6.778  -1.866 -11.644  1.00  0.00           H  
ATOM   1401  HB  ILE A 114       8.816  -4.076 -11.209  1.00  0.00           H  
ATOM   1402 1HG1 ILE A 114       6.606  -3.825 -13.244  1.00  0.00           H  
ATOM   1403 2HG1 ILE A 114       8.245  -3.264 -13.522  1.00  0.00           H  
ATOM   1404 1HG2 ILE A 114       6.911  -5.604 -10.882  1.00  0.00           H  
ATOM   1405 2HG2 ILE A 114       6.967  -4.374  -9.600  1.00  0.00           H  
ATOM   1406 3HG2 ILE A 114       5.796  -4.218 -10.930  1.00  0.00           H  
ATOM   1407 1HD1 ILE A 114       7.902  -5.463 -14.498  1.00  0.00           H  
ATOM   1408 2HD1 ILE A 114       9.100  -5.531 -13.187  1.00  0.00           H  
ATOM   1409 3HD1 ILE A 114       7.441  -6.107 -12.907  1.00  0.00           H  
ATOM   1410  N   SER A 115       8.669  -2.141  -8.970  1.00  0.00           N  
ATOM   1411  CA  SER A 115       8.649  -1.944  -7.537  1.00  0.00           C  
ATOM   1412  C   SER A 115       8.234  -0.531  -7.240  1.00  0.00           C  
ATOM   1413  O   SER A 115       7.455  -0.295  -6.325  1.00  0.00           O  
ATOM   1414  CB  SER A 115      10.007  -2.243  -6.932  1.00  0.00           C  
ATOM   1415  OG  SER A 115      10.034  -2.001  -5.553  1.00  0.00           O  
ATOM   1416  H   SER A 115       9.529  -2.349  -9.422  1.00  0.00           H  
ATOM   1417  HA  SER A 115       7.921  -2.620  -7.089  1.00  0.00           H  
ATOM   1418 1HB  SER A 115      10.245  -3.291  -7.113  1.00  0.00           H  
ATOM   1419 2HB  SER A 115      10.752  -1.614  -7.417  1.00  0.00           H  
ATOM   1420  HG  SER A 115       9.386  -2.561  -5.117  1.00  0.00           H  
ATOM   1421  N   ASN A 116       8.759   0.573  -8.047  1.00  0.00           N  
ATOM   1422  CA  ASN A 116       8.245   1.814  -7.520  1.00  0.00           C  
ATOM   1423  C   ASN A 116       6.857   2.091  -8.036  1.00  0.00           C  
ATOM   1424  O   ASN A 116       6.128   2.881  -7.446  1.00  0.00           O  
ATOM   1425  CB  ASN A 116       9.165   2.978  -7.840  1.00  0.00           C  
ATOM   1426  CG  ASN A 116      10.482   2.925  -7.118  1.00  0.00           C  
ATOM   1427  OD1 ASN A 116      10.609   2.293  -6.063  1.00  0.00           O  
ATOM   1428  ND2 ASN A 116      11.440   3.651  -7.636  1.00  0.00           N  
ATOM   1429  H   ASN A 116       9.405   0.607  -8.825  1.00  0.00           H  
ATOM   1430  HA  ASN A 116       8.173   1.732  -6.435  1.00  0.00           H  
ATOM   1431 1HB  ASN A 116       9.335   3.287  -8.872  1.00  0.00           H  
ATOM   1432 2HB  ASN A 116       8.522   3.705  -7.345  1.00  0.00           H  
ATOM   1433 1HD2 ASN A 116      12.344   3.663  -7.208  1.00  0.00           H  
ATOM   1434 2HD2 ASN A 116      11.268   4.192  -8.458  1.00  0.00           H  
ATOM   1435  N   PHE A 117       6.468   1.428  -9.118  1.00  0.00           N  
ATOM   1436  CA  PHE A 117       5.089   1.494  -9.534  1.00  0.00           C  
ATOM   1437  C   PHE A 117       4.256   1.062  -8.366  1.00  0.00           C  
ATOM   1438  O   PHE A 117       3.351   1.781  -7.979  1.00  0.00           O  
ATOM   1439  CB  PHE A 117       4.783   0.577 -10.715  1.00  0.00           C  
ATOM   1440  CG  PHE A 117       3.317   0.487 -11.018  1.00  0.00           C  
ATOM   1441  CD1 PHE A 117       2.678   1.378 -11.861  1.00  0.00           C  
ATOM   1442  CD2 PHE A 117       2.567  -0.522 -10.432  1.00  0.00           C  
ATOM   1443  CE1 PHE A 117       1.322   1.253 -12.108  1.00  0.00           C  
ATOM   1444  CE2 PHE A 117       1.219  -0.639 -10.684  1.00  0.00           C  
ATOM   1445  CZ  PHE A 117       0.602   0.251 -11.521  1.00  0.00           C  
ATOM   1446  H   PHE A 117       7.116   0.878  -9.658  1.00  0.00           H  
ATOM   1447  HA  PHE A 117       4.824   2.520  -9.767  1.00  0.00           H  
ATOM   1448 1HB  PHE A 117       5.300   0.941 -11.602  1.00  0.00           H  
ATOM   1449 2HB  PHE A 117       5.148  -0.412 -10.519  1.00  0.00           H  
ATOM   1450  HD1 PHE A 117       3.249   2.176 -12.330  1.00  0.00           H  
ATOM   1451  HD2 PHE A 117       3.060  -1.229  -9.764  1.00  0.00           H  
ATOM   1452  HE1 PHE A 117       0.819   1.949 -12.768  1.00  0.00           H  
ATOM   1453  HE2 PHE A 117       0.641  -1.439 -10.217  1.00  0.00           H  
ATOM   1454  HZ  PHE A 117      -0.456   0.160 -11.717  1.00  0.00           H  
ATOM   1455  N   LEU A 118       4.622  -0.071  -7.775  1.00  0.00           N  
ATOM   1456  CA  LEU A 118       3.927  -0.621  -6.628  1.00  0.00           C  
ATOM   1457  C   LEU A 118       3.987   0.286  -5.397  1.00  0.00           C  
ATOM   1458  O   LEU A 118       2.997   0.431  -4.687  1.00  0.00           O  
ATOM   1459  CB  LEU A 118       4.511  -1.994  -6.320  1.00  0.00           C  
ATOM   1460  CG  LEU A 118       4.252  -3.058  -7.357  1.00  0.00           C  
ATOM   1461  CD1 LEU A 118       5.043  -4.291  -6.999  1.00  0.00           C  
ATOM   1462  CD2 LEU A 118       2.759  -3.344  -7.414  1.00  0.00           C  
ATOM   1463  H   LEU A 118       5.419  -0.566  -8.145  1.00  0.00           H  
ATOM   1464  HA  LEU A 118       2.888  -0.744  -6.910  1.00  0.00           H  
ATOM   1465 1HB  LEU A 118       5.582  -1.901  -6.205  1.00  0.00           H  
ATOM   1466 2HB  LEU A 118       4.100  -2.342  -5.383  1.00  0.00           H  
ATOM   1467  HG  LEU A 118       4.592  -2.714  -8.334  1.00  0.00           H  
ATOM   1468 1HD1 LEU A 118       4.866  -5.068  -7.743  1.00  0.00           H  
ATOM   1469 2HD1 LEU A 118       6.107  -4.048  -6.977  1.00  0.00           H  
ATOM   1470 3HD1 LEU A 118       4.729  -4.647  -6.020  1.00  0.00           H  
ATOM   1471 1HD2 LEU A 118       2.564  -4.113  -8.163  1.00  0.00           H  
ATOM   1472 2HD2 LEU A 118       2.420  -3.695  -6.438  1.00  0.00           H  
ATOM   1473 3HD2 LEU A 118       2.222  -2.431  -7.679  1.00  0.00           H  
ATOM   1474  N   LEU A 119       5.123   0.945  -5.173  1.00  0.00           N  
ATOM   1475  CA  LEU A 119       5.234   1.853  -4.032  1.00  0.00           C  
ATOM   1476  C   LEU A 119       4.254   2.999  -4.194  1.00  0.00           C  
ATOM   1477  O   LEU A 119       3.479   3.324  -3.291  1.00  0.00           O  
ATOM   1478  CB  LEU A 119       6.651   2.427  -3.910  1.00  0.00           C  
ATOM   1479  CG  LEU A 119       6.865   3.430  -2.769  1.00  0.00           C  
ATOM   1480  CD1 LEU A 119       6.611   2.742  -1.445  1.00  0.00           C  
ATOM   1481  CD2 LEU A 119       8.276   3.977  -2.847  1.00  0.00           C  
ATOM   1482  H   LEU A 119       5.908   0.818  -5.790  1.00  0.00           H  
ATOM   1483  HA  LEU A 119       4.971   1.309  -3.125  1.00  0.00           H  
ATOM   1484 1HB  LEU A 119       7.349   1.604  -3.760  1.00  0.00           H  
ATOM   1485 2HB  LEU A 119       6.907   2.924  -4.838  1.00  0.00           H  
ATOM   1486  HG  LEU A 119       6.150   4.253  -2.860  1.00  0.00           H  
ATOM   1487 1HD1 LEU A 119       6.762   3.451  -0.630  1.00  0.00           H  
ATOM   1488 2HD1 LEU A 119       5.587   2.369  -1.417  1.00  0.00           H  
ATOM   1489 3HD1 LEU A 119       7.302   1.911  -1.337  1.00  0.00           H  
ATOM   1490 1HD2 LEU A 119       8.433   4.692  -2.040  1.00  0.00           H  
ATOM   1491 2HD2 LEU A 119       8.989   3.157  -2.752  1.00  0.00           H  
ATOM   1492 3HD2 LEU A 119       8.421   4.476  -3.807  1.00  0.00           H  
ATOM   1493  N   ILE A 120       4.268   3.735  -5.193  1.00  0.00           N  
ATOM   1494  CA  ILE A 120       3.440   4.844  -5.608  1.00  0.00           C  
ATOM   1495  C   ILE A 120       1.991   4.431  -5.777  1.00  0.00           C  
ATOM   1496  O   ILE A 120       1.079   5.167  -5.405  1.00  0.00           O  
ATOM   1497  CB  ILE A 120       4.002   5.449  -6.900  1.00  0.00           C  
ATOM   1498  CG1 ILE A 120       5.404   6.029  -6.621  1.00  0.00           C  
ATOM   1499  CG2 ILE A 120       3.108   6.469  -7.424  1.00  0.00           C  
ATOM   1500  CD1 ILE A 120       5.411   7.088  -5.534  1.00  0.00           C  
ATOM   1501  H   ILE A 120       4.979   3.422  -5.835  1.00  0.00           H  
ATOM   1502  HA  ILE A 120       3.481   5.593  -4.820  1.00  0.00           H  
ATOM   1503  HB  ILE A 120       4.117   4.664  -7.650  1.00  0.00           H  
ATOM   1504 1HG1 ILE A 120       6.070   5.222  -6.327  1.00  0.00           H  
ATOM   1505 2HG1 ILE A 120       5.794   6.467  -7.539  1.00  0.00           H  
ATOM   1506 1HG2 ILE A 120       3.526   6.885  -8.341  1.00  0.00           H  
ATOM   1507 2HG2 ILE A 120       2.146   6.019  -7.634  1.00  0.00           H  
ATOM   1508 3HG2 ILE A 120       2.989   7.257  -6.694  1.00  0.00           H  
ATOM   1509 1HD1 ILE A 120       6.425   7.451  -5.390  1.00  0.00           H  
ATOM   1510 2HD1 ILE A 120       4.768   7.917  -5.827  1.00  0.00           H  
ATOM   1511 3HD1 ILE A 120       5.045   6.658  -4.600  1.00  0.00           H  
ATOM   1512  N   HIS A 121       1.785   3.239  -6.293  1.00  0.00           N  
ATOM   1513  CA  HIS A 121       0.463   2.686  -6.428  1.00  0.00           C  
ATOM   1514  C   HIS A 121      -0.159   2.535  -5.072  1.00  0.00           C  
ATOM   1515  O   HIS A 121      -1.259   3.026  -4.855  1.00  0.00           O  
ATOM   1516  CB  HIS A 121       0.532   1.365  -7.174  1.00  0.00           C  
ATOM   1517  CG  HIS A 121      -0.742   0.803  -7.427  1.00  0.00           C  
ATOM   1518  ND1 HIS A 121      -1.580   1.323  -8.370  1.00  0.00           N  
ATOM   1519  CD2 HIS A 121      -1.378  -0.247  -6.880  1.00  0.00           C  
ATOM   1520  CE1 HIS A 121      -2.695   0.604  -8.393  1.00  0.00           C  
ATOM   1521  NE2 HIS A 121      -2.589  -0.348  -7.501  1.00  0.00           N  
ATOM   1522  H   HIS A 121       2.563   2.692  -6.603  1.00  0.00           H  
ATOM   1523  HA  HIS A 121      -0.175   3.362  -6.982  1.00  0.00           H  
ATOM   1524 1HB  HIS A 121       1.042   1.507  -8.123  1.00  0.00           H  
ATOM   1525 2HB  HIS A 121       1.111   0.661  -6.599  1.00  0.00           H  
ATOM   1526  HD2 HIS A 121      -0.999  -0.899  -6.091  1.00  0.00           H  
ATOM   1527  HE1 HIS A 121      -3.549   0.770  -9.037  1.00  0.00           H  
ATOM   1528  HE2 HIS A 121      -3.283  -1.043  -7.298  1.00  0.00           H  
ATOM   1529  N   ASN A 122       0.579   1.919  -4.156  1.00  0.00           N  
ATOM   1530  CA  ASN A 122       0.139   1.758  -2.782  1.00  0.00           C  
ATOM   1531  C   ASN A 122      -0.200   3.122  -2.230  1.00  0.00           C  
ATOM   1532  O   ASN A 122      -1.297   3.350  -1.749  1.00  0.00           O  
ATOM   1533  CB  ASN A 122       1.191   1.127  -1.889  1.00  0.00           C  
ATOM   1534  CG  ASN A 122       0.667   0.945  -0.483  1.00  0.00           C  
ATOM   1535  OD1 ASN A 122       0.289   1.915   0.173  1.00  0.00           O  
ATOM   1536  ND2 ASN A 122       0.642  -0.258  -0.021  1.00  0.00           N  
ATOM   1537  H   ASN A 122       1.475   1.550  -4.418  1.00  0.00           H  
ATOM   1538  HA  ASN A 122      -0.768   1.154  -2.761  1.00  0.00           H  
ATOM   1539 1HB  ASN A 122       1.486   0.158  -2.296  1.00  0.00           H  
ATOM   1540 2HB  ASN A 122       2.081   1.754  -1.868  1.00  0.00           H  
ATOM   1541 1HD2 ASN A 122       0.298  -0.433   0.921  1.00  0.00           H  
ATOM   1542 2HD2 ASN A 122       0.958  -1.019  -0.586  1.00  0.00           H  
ATOM   1543  N   MET A 123       0.724   4.066  -2.360  1.00  0.00           N  
ATOM   1544  CA  MET A 123       0.459   5.405  -1.850  1.00  0.00           C  
ATOM   1545  C   MET A 123      -0.925   5.889  -2.251  1.00  0.00           C  
ATOM   1546  O   MET A 123      -1.743   6.214  -1.390  1.00  0.00           O  
ATOM   1547  CB  MET A 123       1.517   6.376  -2.343  1.00  0.00           C  
ATOM   1548  CG  MET A 123       1.368   7.797  -1.885  1.00  0.00           C  
ATOM   1549  SD  MET A 123       2.607   8.828  -2.640  1.00  0.00           S  
ATOM   1550  CE  MET A 123       2.059   8.800  -4.332  1.00  0.00           C  
ATOM   1551  H   MET A 123       1.608   3.866  -2.808  1.00  0.00           H  
ATOM   1552  HA  MET A 123       0.501   5.392  -0.760  1.00  0.00           H  
ATOM   1553 1HB  MET A 123       2.480   6.044  -2.026  1.00  0.00           H  
ATOM   1554 2HB  MET A 123       1.528   6.399  -3.411  1.00  0.00           H  
ATOM   1555 1HG  MET A 123       0.376   8.165  -2.152  1.00  0.00           H  
ATOM   1556 2HG  MET A 123       1.467   7.844  -0.801  1.00  0.00           H  
ATOM   1557 1HE  MET A 123       2.728   9.401  -4.939  1.00  0.00           H  
ATOM   1558 2HE  MET A 123       2.060   7.778  -4.694  1.00  0.00           H  
ATOM   1559 3HE  MET A 123       1.059   9.205  -4.394  1.00  0.00           H  
ATOM   1560  N   PHE A 124      -1.190   5.909  -3.551  1.00  0.00           N  
ATOM   1561  CA  PHE A 124      -2.452   6.439  -4.039  1.00  0.00           C  
ATOM   1562  C   PHE A 124      -3.656   5.599  -3.628  1.00  0.00           C  
ATOM   1563  O   PHE A 124      -4.671   6.129  -3.194  1.00  0.00           O  
ATOM   1564  CB  PHE A 124      -2.456   6.523  -5.561  1.00  0.00           C  
ATOM   1565  CG  PHE A 124      -1.604   7.592  -6.147  1.00  0.00           C  
ATOM   1566  CD1 PHE A 124      -0.618   7.253  -7.032  1.00  0.00           C  
ATOM   1567  CD2 PHE A 124      -1.769   8.916  -5.832  1.00  0.00           C  
ATOM   1568  CE1 PHE A 124       0.188   8.214  -7.593  1.00  0.00           C  
ATOM   1569  CE2 PHE A 124      -0.956   9.881  -6.401  1.00  0.00           C  
ATOM   1570  CZ  PHE A 124       0.019   9.517  -7.279  1.00  0.00           C  
ATOM   1571  H   PHE A 124      -0.507   5.552  -4.204  1.00  0.00           H  
ATOM   1572  HA  PHE A 124      -2.569   7.435  -3.612  1.00  0.00           H  
ATOM   1573 1HB  PHE A 124      -2.118   5.574  -5.975  1.00  0.00           H  
ATOM   1574 2HB  PHE A 124      -3.471   6.690  -5.909  1.00  0.00           H  
ATOM   1575  HD1 PHE A 124      -0.479   6.212  -7.288  1.00  0.00           H  
ATOM   1576  HD2 PHE A 124      -2.551   9.204  -5.128  1.00  0.00           H  
ATOM   1577  HE1 PHE A 124       0.963   7.933  -8.289  1.00  0.00           H  
ATOM   1578  HE2 PHE A 124      -1.084  10.909  -6.157  1.00  0.00           H  
ATOM   1579  HZ  PHE A 124       0.666  10.266  -7.730  1.00  0.00           H  
ATOM   1580  N   THR A 125      -3.520   4.293  -3.715  1.00  0.00           N  
ATOM   1581  CA  THR A 125      -4.629   3.412  -3.415  1.00  0.00           C  
ATOM   1582  C   THR A 125      -5.003   3.505  -1.966  1.00  0.00           C  
ATOM   1583  O   THR A 125      -6.137   3.817  -1.629  1.00  0.00           O  
ATOM   1584  CB  THR A 125      -4.303   1.945  -3.753  1.00  0.00           C  
ATOM   1585  OG1 THR A 125      -4.027   1.811  -5.145  1.00  0.00           O  
ATOM   1586  CG2 THR A 125      -5.471   1.068  -3.387  1.00  0.00           C  
ATOM   1587  H   THR A 125      -2.644   3.898  -3.990  1.00  0.00           H  
ATOM   1588  HA  THR A 125      -5.488   3.731  -4.005  1.00  0.00           H  
ATOM   1589  HB  THR A 125      -3.419   1.631  -3.194  1.00  0.00           H  
ATOM   1590  HG1 THR A 125      -3.125   2.091  -5.320  1.00  0.00           H  
ATOM   1591 1HG2 THR A 125      -5.241   0.044  -3.623  1.00  0.00           H  
ATOM   1592 2HG2 THR A 125      -5.665   1.161  -2.328  1.00  0.00           H  
ATOM   1593 3HG2 THR A 125      -6.352   1.379  -3.948  1.00  0.00           H  
ATOM   1594  N   SER A 126      -4.010   3.311  -1.127  1.00  0.00           N  
ATOM   1595  CA  SER A 126      -4.172   3.314   0.301  1.00  0.00           C  
ATOM   1596  C   SER A 126      -4.723   4.619   0.817  1.00  0.00           C  
ATOM   1597  O   SER A 126      -5.662   4.603   1.602  1.00  0.00           O  
ATOM   1598  CB  SER A 126      -2.839   3.013   0.958  1.00  0.00           C  
ATOM   1599  OG  SER A 126      -2.420   1.717   0.653  1.00  0.00           O  
ATOM   1600  H   SER A 126      -3.097   3.154  -1.500  1.00  0.00           H  
ATOM   1601  HA  SER A 126      -4.879   2.524   0.559  1.00  0.00           H  
ATOM   1602 1HB  SER A 126      -2.096   3.732   0.615  1.00  0.00           H  
ATOM   1603 2HB  SER A 126      -2.930   3.127   2.037  1.00  0.00           H  
ATOM   1604  HG  SER A 126      -1.472   1.698   0.813  1.00  0.00           H  
ATOM   1605  N   VAL A 127      -4.195   5.753   0.343  1.00  0.00           N  
ATOM   1606  CA  VAL A 127      -4.708   6.997   0.877  1.00  0.00           C  
ATOM   1607  C   VAL A 127      -6.132   7.263   0.420  1.00  0.00           C  
ATOM   1608  O   VAL A 127      -6.934   7.791   1.186  1.00  0.00           O  
ATOM   1609  CB  VAL A 127      -3.765   8.143   0.469  1.00  0.00           C  
ATOM   1610  CG1 VAL A 127      -3.954   8.565  -0.971  1.00  0.00           C  
ATOM   1611  CG2 VAL A 127      -4.011   9.293   1.397  1.00  0.00           C  
ATOM   1612  H   VAL A 127      -3.468   5.763  -0.360  1.00  0.00           H  
ATOM   1613  HA  VAL A 127      -4.710   6.889   1.960  1.00  0.00           H  
ATOM   1614  HB  VAL A 127      -2.755   7.814   0.546  1.00  0.00           H  
ATOM   1615 1HG1 VAL A 127      -3.274   9.363  -1.202  1.00  0.00           H  
ATOM   1616 2HG1 VAL A 127      -3.758   7.735  -1.606  1.00  0.00           H  
ATOM   1617 3HG1 VAL A 127      -4.969   8.907  -1.130  1.00  0.00           H  
ATOM   1618 1HG2 VAL A 127      -3.354  10.123   1.131  1.00  0.00           H  
ATOM   1619 2HG2 VAL A 127      -5.025   9.590   1.303  1.00  0.00           H  
ATOM   1620 3HG2 VAL A 127      -3.807   8.986   2.422  1.00  0.00           H  
ATOM   1621  N   PHE A 128      -6.463   6.829  -0.802  1.00  0.00           N  
ATOM   1622  CA  PHE A 128      -7.808   7.012  -1.299  1.00  0.00           C  
ATOM   1623  C   PHE A 128      -8.773   6.179  -0.505  1.00  0.00           C  
ATOM   1624  O   PHE A 128      -9.849   6.648  -0.140  1.00  0.00           O  
ATOM   1625  CB  PHE A 128      -7.913   6.637  -2.762  1.00  0.00           C  
ATOM   1626  CG  PHE A 128      -7.255   7.594  -3.687  1.00  0.00           C  
ATOM   1627  CD1 PHE A 128      -7.128   8.940  -3.364  1.00  0.00           C  
ATOM   1628  CD2 PHE A 128      -6.755   7.151  -4.901  1.00  0.00           C  
ATOM   1629  CE1 PHE A 128      -6.510   9.814  -4.245  1.00  0.00           C  
ATOM   1630  CE2 PHE A 128      -6.147   8.014  -5.765  1.00  0.00           C  
ATOM   1631  CZ  PHE A 128      -6.022   9.345  -5.443  1.00  0.00           C  
ATOM   1632  H   PHE A 128      -5.784   6.370  -1.395  1.00  0.00           H  
ATOM   1633  HA  PHE A 128      -8.082   8.061  -1.176  1.00  0.00           H  
ATOM   1634 1HB  PHE A 128      -7.465   5.664  -2.908  1.00  0.00           H  
ATOM   1635 2HB  PHE A 128      -8.962   6.567  -3.041  1.00  0.00           H  
ATOM   1636  HD1 PHE A 128      -7.517   9.303  -2.412  1.00  0.00           H  
ATOM   1637  HD2 PHE A 128      -6.849   6.100  -5.166  1.00  0.00           H  
ATOM   1638  HE1 PHE A 128      -6.412  10.869  -3.990  1.00  0.00           H  
ATOM   1639  HE2 PHE A 128      -5.764   7.636  -6.709  1.00  0.00           H  
ATOM   1640  HZ  PHE A 128      -5.538  10.026  -6.137  1.00  0.00           H  
ATOM   1641  N   LEU A 129      -8.337   4.972  -0.159  1.00  0.00           N  
ATOM   1642  CA  LEU A 129      -9.157   4.092   0.629  1.00  0.00           C  
ATOM   1643  C   LEU A 129      -9.374   4.732   1.983  1.00  0.00           C  
ATOM   1644  O   LEU A 129     -10.485   4.728   2.491  1.00  0.00           O  
ATOM   1645  CB  LEU A 129      -8.497   2.720   0.739  1.00  0.00           C  
ATOM   1646  CG  LEU A 129      -8.471   1.910  -0.571  1.00  0.00           C  
ATOM   1647  CD1 LEU A 129      -7.650   0.724  -0.382  1.00  0.00           C  
ATOM   1648  CD2 LEU A 129      -9.858   1.542  -0.965  1.00  0.00           C  
ATOM   1649  H   LEU A 129      -7.424   4.664  -0.449  1.00  0.00           H  
ATOM   1650  HA  LEU A 129     -10.112   3.977   0.131  1.00  0.00           H  
ATOM   1651 1HB  LEU A 129      -7.473   2.851   1.074  1.00  0.00           H  
ATOM   1652 2HB  LEU A 129      -9.030   2.135   1.490  1.00  0.00           H  
ATOM   1653  HG  LEU A 129      -8.029   2.490  -1.357  1.00  0.00           H  
ATOM   1654 1HD1 LEU A 129      -7.625   0.143  -1.304  1.00  0.00           H  
ATOM   1655 2HD1 LEU A 129      -6.639   1.024  -0.118  1.00  0.00           H  
ATOM   1656 3HD1 LEU A 129      -8.079   0.137   0.408  1.00  0.00           H  
ATOM   1657 1HD2 LEU A 129      -9.835   0.968  -1.894  1.00  0.00           H  
ATOM   1658 2HD2 LEU A 129     -10.296   0.947  -0.180  1.00  0.00           H  
ATOM   1659 3HD2 LEU A 129     -10.443   2.449  -1.112  1.00  0.00           H  
ATOM   1660  N   LEU A 130      -8.343   5.347   2.544  1.00  0.00           N  
ATOM   1661  CA  LEU A 130      -8.513   5.988   3.830  1.00  0.00           C  
ATOM   1662  C   LEU A 130      -9.495   7.141   3.739  1.00  0.00           C  
ATOM   1663  O   LEU A 130     -10.325   7.312   4.632  1.00  0.00           O  
ATOM   1664  CB  LEU A 130      -7.153   6.476   4.348  1.00  0.00           C  
ATOM   1665  CG  LEU A 130      -6.194   5.370   4.735  1.00  0.00           C  
ATOM   1666  CD1 LEU A 130      -4.830   5.974   5.068  1.00  0.00           C  
ATOM   1667  CD2 LEU A 130      -6.766   4.618   5.911  1.00  0.00           C  
ATOM   1668  H   LEU A 130      -7.443   5.373   2.086  1.00  0.00           H  
ATOM   1669  HA  LEU A 130      -8.911   5.257   4.526  1.00  0.00           H  
ATOM   1670 1HB  LEU A 130      -6.683   7.077   3.581  1.00  0.00           H  
ATOM   1671 2HB  LEU A 130      -7.320   7.095   5.207  1.00  0.00           H  
ATOM   1672  HG  LEU A 130      -6.058   4.698   3.913  1.00  0.00           H  
ATOM   1673 1HD1 LEU A 130      -4.137   5.179   5.347  1.00  0.00           H  
ATOM   1674 2HD1 LEU A 130      -4.442   6.500   4.202  1.00  0.00           H  
ATOM   1675 3HD1 LEU A 130      -4.933   6.665   5.891  1.00  0.00           H  
ATOM   1676 1HD2 LEU A 130      -6.083   3.823   6.193  1.00  0.00           H  
ATOM   1677 2HD2 LEU A 130      -6.898   5.295   6.746  1.00  0.00           H  
ATOM   1678 3HD2 LEU A 130      -7.727   4.192   5.637  1.00  0.00           H  
ATOM   1679  N   THR A 131      -9.440   7.889   2.640  1.00  0.00           N  
ATOM   1680  CA  THR A 131     -10.323   9.019   2.460  1.00  0.00           C  
ATOM   1681  C   THR A 131     -11.775   8.611   2.367  1.00  0.00           C  
ATOM   1682  O   THR A 131     -12.603   9.139   3.098  1.00  0.00           O  
ATOM   1683  CB  THR A 131      -9.923   9.807   1.215  1.00  0.00           C  
ATOM   1684  OG1 THR A 131      -8.595  10.266   1.370  1.00  0.00           O  
ATOM   1685  CG2 THR A 131     -10.850  10.982   1.019  1.00  0.00           C  
ATOM   1686  H   THR A 131      -8.772   7.667   1.915  1.00  0.00           H  
ATOM   1687  HA  THR A 131     -10.221   9.649   3.332  1.00  0.00           H  
ATOM   1688  HB  THR A 131      -9.974   9.161   0.345  1.00  0.00           H  
ATOM   1689  HG1 THR A 131      -7.984   9.552   1.170  1.00  0.00           H  
ATOM   1690 1HG2 THR A 131     -10.554  11.535   0.129  1.00  0.00           H  
ATOM   1691 2HG2 THR A 131     -11.873  10.624   0.900  1.00  0.00           H  
ATOM   1692 3HG2 THR A 131     -10.792  11.634   1.887  1.00  0.00           H  
ATOM   1693  N   ILE A 132     -12.062   7.600   1.550  1.00  0.00           N  
ATOM   1694  CA  ILE A 132     -13.430   7.147   1.400  1.00  0.00           C  
ATOM   1695  C   ILE A 132     -13.906   6.496   2.686  1.00  0.00           C  
ATOM   1696  O   ILE A 132     -15.065   6.634   3.034  1.00  0.00           O  
ATOM   1697  CB  ILE A 132     -13.547   6.218   0.183  1.00  0.00           C  
ATOM   1698  CG1 ILE A 132     -15.020   6.007  -0.164  1.00  0.00           C  
ATOM   1699  CG2 ILE A 132     -12.895   4.938   0.413  1.00  0.00           C  
ATOM   1700  CD1 ILE A 132     -15.728   7.261  -0.608  1.00  0.00           C  
ATOM   1701  H   ILE A 132     -11.322   7.149   1.032  1.00  0.00           H  
ATOM   1702  HA  ILE A 132     -14.040   8.028   1.224  1.00  0.00           H  
ATOM   1703  HB  ILE A 132     -13.077   6.694  -0.677  1.00  0.00           H  
ATOM   1704 1HG1 ILE A 132     -15.091   5.266  -0.959  1.00  0.00           H  
ATOM   1705 2HG1 ILE A 132     -15.530   5.612   0.710  1.00  0.00           H  
ATOM   1706 1HG2 ILE A 132     -13.003   4.334  -0.454  1.00  0.00           H  
ATOM   1707 2HG2 ILE A 132     -11.874   5.113   0.608  1.00  0.00           H  
ATOM   1708 3HG2 ILE A 132     -13.347   4.434   1.261  1.00  0.00           H  
ATOM   1709 1HD1 ILE A 132     -16.769   7.029  -0.836  1.00  0.00           H  
ATOM   1710 2HD1 ILE A 132     -15.688   8.000   0.184  1.00  0.00           H  
ATOM   1711 3HD1 ILE A 132     -15.241   7.656  -1.498  1.00  0.00           H  
ATOM   1712  N   ILE A 133     -13.022   5.856   3.446  1.00  0.00           N  
ATOM   1713  CA  ILE A 133     -13.471   5.315   4.717  1.00  0.00           C  
ATOM   1714  C   ILE A 133     -13.946   6.482   5.560  1.00  0.00           C  
ATOM   1715  O   ILE A 133     -15.025   6.417   6.134  1.00  0.00           O  
ATOM   1716  CB  ILE A 133     -12.355   4.574   5.468  1.00  0.00           C  
ATOM   1717  CG1 ILE A 133     -12.008   3.272   4.755  1.00  0.00           C  
ATOM   1718  CG2 ILE A 133     -12.777   4.310   6.892  1.00  0.00           C  
ATOM   1719  CD1 ILE A 133     -10.715   2.654   5.238  1.00  0.00           C  
ATOM   1720  H   ILE A 133     -12.061   5.742   3.157  1.00  0.00           H  
ATOM   1721  HA  ILE A 133     -14.308   4.638   4.549  1.00  0.00           H  
ATOM   1722  HB  ILE A 133     -11.454   5.181   5.470  1.00  0.00           H  
ATOM   1723 1HG1 ILE A 133     -12.820   2.569   4.910  1.00  0.00           H  
ATOM   1724 2HG1 ILE A 133     -11.926   3.455   3.703  1.00  0.00           H  
ATOM   1725 1HG2 ILE A 133     -11.979   3.784   7.417  1.00  0.00           H  
ATOM   1726 2HG2 ILE A 133     -12.977   5.256   7.392  1.00  0.00           H  
ATOM   1727 3HG2 ILE A 133     -13.679   3.699   6.898  1.00  0.00           H  
ATOM   1728 1HD1 ILE A 133     -10.521   1.729   4.693  1.00  0.00           H  
ATOM   1729 2HD1 ILE A 133      -9.901   3.342   5.072  1.00  0.00           H  
ATOM   1730 3HD1 ILE A 133     -10.792   2.435   6.295  1.00  0.00           H  
ATOM   1731  N   SER A 134     -13.150   7.546   5.620  1.00  0.00           N  
ATOM   1732  CA  SER A 134     -13.512   8.705   6.417  1.00  0.00           C  
ATOM   1733  C   SER A 134     -14.816   9.332   5.939  1.00  0.00           C  
ATOM   1734  O   SER A 134     -15.669   9.661   6.750  1.00  0.00           O  
ATOM   1735  CB  SER A 134     -12.397   9.735   6.371  1.00  0.00           C  
ATOM   1736  OG  SER A 134     -11.236   9.245   6.981  1.00  0.00           O  
ATOM   1737  H   SER A 134     -12.278   7.554   5.106  1.00  0.00           H  
ATOM   1738  HA  SER A 134     -13.653   8.374   7.447  1.00  0.00           H  
ATOM   1739 1HB  SER A 134     -12.182   9.997   5.347  1.00  0.00           H  
ATOM   1740 2HB  SER A 134     -12.719  10.643   6.876  1.00  0.00           H  
ATOM   1741  HG  SER A 134     -11.370   9.351   7.926  1.00  0.00           H  
ATOM   1742  N   SER A 135     -14.993   9.417   4.620  1.00  0.00           N  
ATOM   1743  CA  SER A 135     -16.196  10.003   4.044  1.00  0.00           C  
ATOM   1744  C   SER A 135     -17.437   9.166   4.300  1.00  0.00           C  
ATOM   1745  O   SER A 135     -18.449   9.685   4.756  1.00  0.00           O  
ATOM   1746  CB  SER A 135     -16.006  10.194   2.559  1.00  0.00           C  
ATOM   1747  OG  SER A 135     -15.004  11.142   2.301  1.00  0.00           O  
ATOM   1748  H   SER A 135     -14.278   9.066   4.003  1.00  0.00           H  
ATOM   1749  HA  SER A 135     -16.354  10.970   4.512  1.00  0.00           H  
ATOM   1750 1HB  SER A 135     -15.742   9.251   2.111  1.00  0.00           H  
ATOM   1751 2HB  SER A 135     -16.943  10.520   2.112  1.00  0.00           H  
ATOM   1752  HG  SER A 135     -14.942  11.208   1.344  1.00  0.00           H  
ATOM   1753  N   ASP A 136     -17.321   7.861   4.094  1.00  0.00           N  
ATOM   1754  CA  ASP A 136     -18.422   6.942   4.321  1.00  0.00           C  
ATOM   1755  C   ASP A 136     -18.831   6.989   5.772  1.00  0.00           C  
ATOM   1756  O   ASP A 136     -20.016   7.055   6.081  1.00  0.00           O  
ATOM   1757  CB  ASP A 136     -18.037   5.516   3.941  1.00  0.00           C  
ATOM   1758  CG  ASP A 136     -17.921   5.303   2.434  1.00  0.00           C  
ATOM   1759  OD1 ASP A 136     -18.375   6.145   1.698  1.00  0.00           O  
ATOM   1760  OD2 ASP A 136     -17.378   4.300   2.039  1.00  0.00           O  
ATOM   1761  H   ASP A 136     -16.449   7.492   3.772  1.00  0.00           H  
ATOM   1762  HA  ASP A 136     -19.275   7.246   3.714  1.00  0.00           H  
ATOM   1763 1HB  ASP A 136     -17.079   5.263   4.400  1.00  0.00           H  
ATOM   1764 2HB  ASP A 136     -18.766   4.837   4.324  1.00  0.00           H  
ATOM   1765  N   ARG A 137     -17.828   7.023   6.639  1.00  0.00           N  
ATOM   1766  CA  ARG A 137     -18.009   7.103   8.067  1.00  0.00           C  
ATOM   1767  C   ARG A 137     -18.757   8.378   8.403  1.00  0.00           C  
ATOM   1768  O   ARG A 137     -19.757   8.342   9.115  1.00  0.00           O  
ATOM   1769  CB  ARG A 137     -16.654   7.039   8.766  1.00  0.00           C  
ATOM   1770  CG  ARG A 137     -16.685   7.078  10.263  1.00  0.00           C  
ATOM   1771  CD  ARG A 137     -15.303   7.174  10.832  1.00  0.00           C  
ATOM   1772  NE  ARG A 137     -14.657   8.426  10.465  1.00  0.00           N  
ATOM   1773  CZ  ARG A 137     -13.345   8.693  10.593  1.00  0.00           C  
ATOM   1774  NH1 ARG A 137     -12.540   7.794  11.078  1.00  0.00           N  
ATOM   1775  NH2 ARG A 137     -12.871   9.873  10.223  1.00  0.00           N  
ATOM   1776  H   ARG A 137     -16.881   6.993   6.298  1.00  0.00           H  
ATOM   1777  HA  ARG A 137     -18.614   6.251   8.376  1.00  0.00           H  
ATOM   1778 1HB  ARG A 137     -16.142   6.121   8.482  1.00  0.00           H  
ATOM   1779 2HB  ARG A 137     -16.038   7.867   8.442  1.00  0.00           H  
ATOM   1780 1HG  ARG A 137     -17.258   7.948  10.592  1.00  0.00           H  
ATOM   1781 2HG  ARG A 137     -17.153   6.170  10.642  1.00  0.00           H  
ATOM   1782 1HD  ARG A 137     -15.356   7.120  11.913  1.00  0.00           H  
ATOM   1783 2HD  ARG A 137     -14.697   6.354  10.457  1.00  0.00           H  
ATOM   1784  HE  ARG A 137     -15.240   9.154  10.084  1.00  0.00           H  
ATOM   1785 1HH1 ARG A 137     -12.900   6.893  11.361  1.00  0.00           H  
ATOM   1786 2HH1 ARG A 137     -11.555   7.996  11.173  1.00  0.00           H  
ATOM   1787 1HH2 ARG A 137     -13.495  10.574   9.845  1.00  0.00           H  
ATOM   1788 2HH2 ARG A 137     -11.887  10.074  10.318  1.00  0.00           H  
ATOM   1789  N   CYS A 138     -18.271   9.490   7.870  1.00  0.00           N  
ATOM   1790  CA  CYS A 138     -18.865  10.784   8.114  1.00  0.00           C  
ATOM   1791  C   CYS A 138     -20.327  10.744   7.788  1.00  0.00           C  
ATOM   1792  O   CYS A 138     -21.146  11.078   8.632  1.00  0.00           O  
ATOM   1793  CB  CYS A 138     -18.141  11.855   7.300  1.00  0.00           C  
ATOM   1794  SG  CYS A 138     -18.731  13.510   7.582  1.00  0.00           S  
ATOM   1795  H   CYS A 138     -17.463   9.444   7.276  1.00  0.00           H  
ATOM   1796  HA  CYS A 138     -18.778  11.010   9.161  1.00  0.00           H  
ATOM   1797 1HB  CYS A 138     -17.087  11.833   7.534  1.00  0.00           H  
ATOM   1798 2HB  CYS A 138     -18.242  11.644   6.244  1.00  0.00           H  
ATOM   1799  HG  CYS A 138     -18.246  14.025   6.454  1.00  0.00           H  
ATOM   1800  N   ILE A 139     -20.646  10.204   6.628  1.00  0.00           N  
ATOM   1801  CA  ILE A 139     -22.014  10.062   6.204  1.00  0.00           C  
ATOM   1802  C   ILE A 139     -22.812   9.161   7.136  1.00  0.00           C  
ATOM   1803  O   ILE A 139     -23.917   9.491   7.517  1.00  0.00           O  
ATOM   1804  CB  ILE A 139     -22.079   9.538   4.774  1.00  0.00           C  
ATOM   1805  CG1 ILE A 139     -21.522  10.580   3.818  1.00  0.00           C  
ATOM   1806  CG2 ILE A 139     -23.484   9.184   4.431  1.00  0.00           C  
ATOM   1807  CD1 ILE A 139     -21.280  10.043   2.427  1.00  0.00           C  
ATOM   1808  H   ILE A 139     -19.914   9.879   6.014  1.00  0.00           H  
ATOM   1809  HA  ILE A 139     -22.468  11.051   6.225  1.00  0.00           H  
ATOM   1810  HB  ILE A 139     -21.453   8.654   4.681  1.00  0.00           H  
ATOM   1811 1HG1 ILE A 139     -22.220  11.413   3.759  1.00  0.00           H  
ATOM   1812 2HG1 ILE A 139     -20.582  10.958   4.217  1.00  0.00           H  
ATOM   1813 1HG2 ILE A 139     -23.512   8.820   3.427  1.00  0.00           H  
ATOM   1814 2HG2 ILE A 139     -23.843   8.418   5.110  1.00  0.00           H  
ATOM   1815 3HG2 ILE A 139     -24.116  10.069   4.520  1.00  0.00           H  
ATOM   1816 1HD1 ILE A 139     -20.882  10.836   1.794  1.00  0.00           H  
ATOM   1817 2HD1 ILE A 139     -20.562   9.220   2.474  1.00  0.00           H  
ATOM   1818 3HD1 ILE A 139     -22.220   9.682   2.007  1.00  0.00           H  
ATOM   1819  N   SER A 140     -22.242   8.052   7.586  1.00  0.00           N  
ATOM   1820  CA  SER A 140     -22.988   7.212   8.518  1.00  0.00           C  
ATOM   1821  C   SER A 140     -23.345   7.972   9.783  1.00  0.00           C  
ATOM   1822  O   SER A 140     -24.356   7.681  10.415  1.00  0.00           O  
ATOM   1823  CB  SER A 140     -22.184   5.983   8.863  1.00  0.00           C  
ATOM   1824  OG  SER A 140     -21.055   6.313   9.614  1.00  0.00           O  
ATOM   1825  H   SER A 140     -21.313   7.789   7.294  1.00  0.00           H  
ATOM   1826  HA  SER A 140     -23.918   6.901   8.051  1.00  0.00           H  
ATOM   1827 1HB  SER A 140     -22.804   5.289   9.425  1.00  0.00           H  
ATOM   1828 2HB  SER A 140     -21.885   5.492   7.947  1.00  0.00           H  
ATOM   1829  HG  SER A 140     -20.605   5.486   9.789  1.00  0.00           H  
ATOM   1830  N   VAL A 141     -22.506   8.924  10.167  1.00  0.00           N  
ATOM   1831  CA  VAL A 141     -22.761   9.717  11.353  1.00  0.00           C  
ATOM   1832  C   VAL A 141     -23.780  10.827  11.048  1.00  0.00           C  
ATOM   1833  O   VAL A 141     -24.666  11.095  11.860  1.00  0.00           O  
ATOM   1834  CB  VAL A 141     -21.410  10.281  11.880  1.00  0.00           C  
ATOM   1835  CG1 VAL A 141     -21.637  11.240  13.026  1.00  0.00           C  
ATOM   1836  CG2 VAL A 141     -20.524   9.111  12.305  1.00  0.00           C  
ATOM   1837  H   VAL A 141     -21.672   9.098   9.618  1.00  0.00           H  
ATOM   1838  HA  VAL A 141     -23.184   9.058  12.112  1.00  0.00           H  
ATOM   1839  HB  VAL A 141     -20.916  10.848  11.097  1.00  0.00           H  
ATOM   1840 1HG1 VAL A 141     -20.679  11.623  13.380  1.00  0.00           H  
ATOM   1841 2HG1 VAL A 141     -22.248  12.056  12.682  1.00  0.00           H  
ATOM   1842 3HG1 VAL A 141     -22.140  10.723  13.843  1.00  0.00           H  
ATOM   1843 1HG2 VAL A 141     -19.577   9.485  12.675  1.00  0.00           H  
ATOM   1844 2HG2 VAL A 141     -21.022   8.546  13.093  1.00  0.00           H  
ATOM   1845 3HG2 VAL A 141     -20.345   8.463  11.458  1.00  0.00           H  
ATOM   1846  N   LEU A 142     -23.644  11.472   9.887  1.00  0.00           N  
ATOM   1847  CA  LEU A 142     -24.529  12.568   9.491  1.00  0.00           C  
ATOM   1848  C   LEU A 142     -25.917  12.105   9.098  1.00  0.00           C  
ATOM   1849  O   LEU A 142     -26.921  12.673   9.527  1.00  0.00           O  
ATOM   1850  CB  LEU A 142     -23.946  13.324   8.308  1.00  0.00           C  
ATOM   1851  CG  LEU A 142     -22.699  14.110   8.582  1.00  0.00           C  
ATOM   1852  CD1 LEU A 142     -22.173  14.649   7.265  1.00  0.00           C  
ATOM   1853  CD2 LEU A 142     -23.031  15.224   9.561  1.00  0.00           C  
ATOM   1854  H   LEU A 142     -22.906  11.192   9.264  1.00  0.00           H  
ATOM   1855  HA  LEU A 142     -24.619  13.240  10.340  1.00  0.00           H  
ATOM   1856 1HB  LEU A 142     -23.719  12.609   7.520  1.00  0.00           H  
ATOM   1857 2HB  LEU A 142     -24.699  14.018   7.937  1.00  0.00           H  
ATOM   1858  HG  LEU A 142     -21.936  13.464   9.010  1.00  0.00           H  
ATOM   1859 1HD1 LEU A 142     -21.273  15.220   7.438  1.00  0.00           H  
ATOM   1860 2HD1 LEU A 142     -21.949  13.815   6.595  1.00  0.00           H  
ATOM   1861 3HD1 LEU A 142     -22.924  15.291   6.809  1.00  0.00           H  
ATOM   1862 1HD2 LEU A 142     -22.143  15.803   9.772  1.00  0.00           H  
ATOM   1863 2HD2 LEU A 142     -23.791  15.875   9.129  1.00  0.00           H  
ATOM   1864 3HD2 LEU A 142     -23.408  14.792  10.488  1.00  0.00           H  
ATOM   1865  N   LEU A 143     -25.959  11.055   8.302  1.00  0.00           N  
ATOM   1866  CA  LEU A 143     -27.185  10.473   7.791  1.00  0.00           C  
ATOM   1867  C   LEU A 143     -27.260   8.960   7.959  1.00  0.00           C  
ATOM   1868  O   LEU A 143     -27.206   8.261   6.941  1.00  0.00           O  
ATOM   1869  CB  LEU A 143     -27.347  10.776   6.304  1.00  0.00           C  
ATOM   1870  CG  LEU A 143     -27.479  12.229   5.922  1.00  0.00           C  
ATOM   1871  CD1 LEU A 143     -27.380  12.350   4.408  1.00  0.00           C  
ATOM   1872  CD2 LEU A 143     -28.803  12.759   6.439  1.00  0.00           C  
ATOM   1873  H   LEU A 143     -25.095  10.640   8.037  1.00  0.00           H  
ATOM   1874  HA  LEU A 143     -28.000  10.915   8.361  1.00  0.00           H  
ATOM   1875 1HB  LEU A 143     -26.481  10.379   5.774  1.00  0.00           H  
ATOM   1876 2HB  LEU A 143     -28.236  10.264   5.945  1.00  0.00           H  
ATOM   1877  HG  LEU A 143     -26.663  12.804   6.358  1.00  0.00           H  
ATOM   1878 1HD1 LEU A 143     -27.474  13.396   4.120  1.00  0.00           H  
ATOM   1879 2HD1 LEU A 143     -26.413  11.967   4.075  1.00  0.00           H  
ATOM   1880 3HD1 LEU A 143     -28.179  11.773   3.944  1.00  0.00           H  
ATOM   1881 1HD2 LEU A 143     -28.905  13.810   6.168  1.00  0.00           H  
ATOM   1882 2HD2 LEU A 143     -29.621  12.189   5.998  1.00  0.00           H  
ATOM   1883 3HD2 LEU A 143     -28.836  12.660   7.524  1.00  0.00           H  
ATOM   1884  N   PRO A 144     -27.383   8.421   9.186  1.00  0.00           N  
ATOM   1885  CA  PRO A 144     -27.450   7.007   9.481  1.00  0.00           C  
ATOM   1886  C   PRO A 144     -28.431   6.277   8.583  1.00  0.00           C  
ATOM   1887  O   PRO A 144     -28.172   5.153   8.163  1.00  0.00           O  
ATOM   1888  CB  PRO A 144     -27.921   6.985  10.944  1.00  0.00           C  
ATOM   1889  CG  PRO A 144     -27.378   8.271  11.514  1.00  0.00           C  
ATOM   1890  CD  PRO A 144     -27.532   9.267  10.384  1.00  0.00           C  
ATOM   1891  HA  PRO A 144     -26.441   6.586   9.358  1.00  0.00           H  
ATOM   1892 1HB  PRO A 144     -29.019   6.924  10.984  1.00  0.00           H  
ATOM   1893 2HB  PRO A 144     -27.531   6.090  11.450  1.00  0.00           H  
ATOM   1894 1HG  PRO A 144     -27.942   8.556  12.413  1.00  0.00           H  
ATOM   1895 2HG  PRO A 144     -26.337   8.141  11.825  1.00  0.00           H  
ATOM   1896 1HD  PRO A 144     -28.535   9.714  10.417  1.00  0.00           H  
ATOM   1897 2HD  PRO A 144     -26.767  10.022  10.487  1.00  0.00           H  
ATOM   1898  N   VAL A 145     -29.522   6.961   8.253  1.00  0.00           N  
ATOM   1899  CA  VAL A 145     -30.578   6.427   7.422  1.00  0.00           C  
ATOM   1900  C   VAL A 145     -30.126   6.216   6.001  1.00  0.00           C  
ATOM   1901  O   VAL A 145     -30.334   5.143   5.439  1.00  0.00           O  
ATOM   1902  CB  VAL A 145     -31.785   7.370   7.445  1.00  0.00           C  
ATOM   1903  CG1 VAL A 145     -32.832   6.887   6.453  1.00  0.00           C  
ATOM   1904  CG2 VAL A 145     -32.335   7.429   8.857  1.00  0.00           C  
ATOM   1905  H   VAL A 145     -29.613   7.904   8.603  1.00  0.00           H  
ATOM   1906  HA  VAL A 145     -30.869   5.461   7.838  1.00  0.00           H  
ATOM   1907  HB  VAL A 145     -31.477   8.367   7.128  1.00  0.00           H  
ATOM   1908 1HG1 VAL A 145     -33.689   7.561   6.471  1.00  0.00           H  
ATOM   1909 2HG1 VAL A 145     -32.405   6.873   5.451  1.00  0.00           H  
ATOM   1910 3HG1 VAL A 145     -33.156   5.883   6.725  1.00  0.00           H  
ATOM   1911 1HG2 VAL A 145     -33.194   8.098   8.885  1.00  0.00           H  
ATOM   1912 2HG2 VAL A 145     -32.641   6.431   9.170  1.00  0.00           H  
ATOM   1913 3HG2 VAL A 145     -31.561   7.801   9.532  1.00  0.00           H  
ATOM   1914  N   TRP A 146     -29.449   7.223   5.451  1.00  0.00           N  
ATOM   1915  CA  TRP A 146     -28.978   7.141   4.084  1.00  0.00           C  
ATOM   1916  C   TRP A 146     -28.073   5.949   3.958  1.00  0.00           C  
ATOM   1917  O   TRP A 146     -28.216   5.151   3.047  1.00  0.00           O  
ATOM   1918  CB  TRP A 146     -28.198   8.389   3.677  1.00  0.00           C  
ATOM   1919  CG  TRP A 146     -27.712   8.356   2.261  1.00  0.00           C  
ATOM   1920  CD1 TRP A 146     -28.385   8.822   1.176  1.00  0.00           C  
ATOM   1921  CD2 TRP A 146     -26.463   7.838   1.761  1.00  0.00           C  
ATOM   1922  NE1 TRP A 146     -27.648   8.631   0.041  1.00  0.00           N  
ATOM   1923  CE2 TRP A 146     -26.463   8.030   0.373  1.00  0.00           C  
ATOM   1924  CE3 TRP A 146     -25.358   7.238   2.358  1.00  0.00           C  
ATOM   1925  CZ2 TRP A 146     -25.405   7.643  -0.429  1.00  0.00           C  
ATOM   1926  CZ3 TRP A 146     -24.286   6.845   1.557  1.00  0.00           C  
ATOM   1927  CH2 TRP A 146     -24.309   7.043   0.198  1.00  0.00           C  
ATOM   1928  H   TRP A 146     -29.262   8.055   5.992  1.00  0.00           H  
ATOM   1929  HA  TRP A 146     -29.833   7.004   3.421  1.00  0.00           H  
ATOM   1930 1HB  TRP A 146     -28.828   9.268   3.802  1.00  0.00           H  
ATOM   1931 2HB  TRP A 146     -27.337   8.510   4.330  1.00  0.00           H  
ATOM   1932  HD1 TRP A 146     -29.370   9.281   1.205  1.00  0.00           H  
ATOM   1933  HE1 TRP A 146     -27.930   8.890  -0.894  1.00  0.00           H  
ATOM   1934  HE3 TRP A 146     -25.332   7.081   3.430  1.00  0.00           H  
ATOM   1935  HZ2 TRP A 146     -25.411   7.794  -1.508  1.00  0.00           H  
ATOM   1936  HZ3 TRP A 146     -23.427   6.375   2.038  1.00  0.00           H  
ATOM   1937  HH2 TRP A 146     -23.456   6.726  -0.402  1.00  0.00           H  
ATOM   1938  N   SER A 147     -27.185   5.814   4.931  1.00  0.00           N  
ATOM   1939  CA  SER A 147     -26.236   4.724   4.965  1.00  0.00           C  
ATOM   1940  C   SER A 147     -26.936   3.386   5.042  1.00  0.00           C  
ATOM   1941  O   SER A 147     -26.642   2.489   4.260  1.00  0.00           O  
ATOM   1942  CB  SER A 147     -25.298   4.910   6.118  1.00  0.00           C  
ATOM   1943  OG  SER A 147     -24.504   6.034   5.903  1.00  0.00           O  
ATOM   1944  H   SER A 147     -27.172   6.503   5.677  1.00  0.00           H  
ATOM   1945  HA  SER A 147     -25.672   4.749   4.038  1.00  0.00           H  
ATOM   1946 1HB  SER A 147     -25.865   5.023   7.036  1.00  0.00           H  
ATOM   1947 2HB  SER A 147     -24.683   4.035   6.227  1.00  0.00           H  
ATOM   1948  HG  SER A 147     -25.045   6.791   6.142  1.00  0.00           H  
ATOM   1949  N   GLN A 148     -27.941   3.263   5.898  1.00  0.00           N  
ATOM   1950  CA  GLN A 148     -28.658   2.000   5.960  1.00  0.00           C  
ATOM   1951  C   GLN A 148     -29.252   1.692   4.588  1.00  0.00           C  
ATOM   1952  O   GLN A 148     -29.273   0.540   4.154  1.00  0.00           O  
ATOM   1953  CB  GLN A 148     -29.764   2.043   7.017  1.00  0.00           C  
ATOM   1954  CG  GLN A 148     -29.261   2.037   8.444  1.00  0.00           C  
ATOM   1955  CD  GLN A 148     -30.384   2.174   9.450  1.00  0.00           C  
ATOM   1956  OE1 GLN A 148     -31.426   2.769   9.160  1.00  0.00           O  
ATOM   1957  NE2 GLN A 148     -30.180   1.624  10.642  1.00  0.00           N  
ATOM   1958  H   GLN A 148     -28.210   4.029   6.500  1.00  0.00           H  
ATOM   1959  HA  GLN A 148     -27.960   1.204   6.216  1.00  0.00           H  
ATOM   1960 1HB  GLN A 148     -30.365   2.940   6.876  1.00  0.00           H  
ATOM   1961 2HB  GLN A 148     -30.422   1.184   6.890  1.00  0.00           H  
ATOM   1962 1HG  GLN A 148     -28.745   1.096   8.632  1.00  0.00           H  
ATOM   1963 2HG  GLN A 148     -28.583   2.859   8.585  1.00  0.00           H  
ATOM   1964 1HE2 GLN A 148     -30.887   1.683  11.348  1.00  0.00           H  
ATOM   1965 2HE2 GLN A 148     -29.320   1.151  10.835  1.00  0.00           H  
ATOM   1966  N   ASN A 149     -29.676   2.737   3.887  1.00  0.00           N  
ATOM   1967  CA  ASN A 149     -30.251   2.603   2.563  1.00  0.00           C  
ATOM   1968  C   ASN A 149     -29.239   2.444   1.415  1.00  0.00           C  
ATOM   1969  O   ASN A 149     -29.572   1.831   0.401  1.00  0.00           O  
ATOM   1970  CB  ASN A 149     -31.162   3.787   2.299  1.00  0.00           C  
ATOM   1971  CG  ASN A 149     -32.410   3.745   3.123  1.00  0.00           C  
ATOM   1972  OD1 ASN A 149     -32.832   2.676   3.580  1.00  0.00           O  
ATOM   1973  ND2 ASN A 149     -33.014   4.887   3.325  1.00  0.00           N  
ATOM   1974  H   ASN A 149     -29.600   3.663   4.285  1.00  0.00           H  
ATOM   1975  HA  ASN A 149     -30.853   1.694   2.573  1.00  0.00           H  
ATOM   1976 1HB  ASN A 149     -30.634   4.709   2.513  1.00  0.00           H  
ATOM   1977 2HB  ASN A 149     -31.436   3.806   1.245  1.00  0.00           H  
ATOM   1978 1HD2 ASN A 149     -33.853   4.921   3.869  1.00  0.00           H  
ATOM   1979 2HD2 ASN A 149     -32.636   5.727   2.936  1.00  0.00           H  
ATOM   1980  N   HIS A 150     -28.015   2.978   1.557  1.00  0.00           N  
ATOM   1981  CA  HIS A 150     -27.078   2.954   0.429  1.00  0.00           C  
ATOM   1982  C   HIS A 150     -25.705   2.309   0.634  1.00  0.00           C  
ATOM   1983  O   HIS A 150     -25.137   1.817  -0.342  1.00  0.00           O  
ATOM   1984  CB  HIS A 150     -26.859   4.381  -0.052  1.00  0.00           C  
ATOM   1985  CG  HIS A 150     -28.110   5.045  -0.559  1.00  0.00           C  
ATOM   1986  ND1 HIS A 150     -29.039   5.622   0.278  1.00  0.00           N  
ATOM   1987  CD2 HIS A 150     -28.581   5.220  -1.812  1.00  0.00           C  
ATOM   1988  CE1 HIS A 150     -30.027   6.124  -0.439  1.00  0.00           C  
ATOM   1989  NE2 HIS A 150     -29.775   5.893  -1.711  1.00  0.00           N  
ATOM   1990  H   HIS A 150     -27.736   3.394   2.433  1.00  0.00           H  
ATOM   1991  HA  HIS A 150     -27.559   2.383  -0.364  1.00  0.00           H  
ATOM   1992 1HB  HIS A 150     -26.464   4.971   0.765  1.00  0.00           H  
ATOM   1993 2HB  HIS A 150     -26.121   4.388  -0.852  1.00  0.00           H  
ATOM   1994  HD2 HIS A 150     -28.102   4.887  -2.733  1.00  0.00           H  
ATOM   1995  HE1 HIS A 150     -30.901   6.640  -0.042  1.00  0.00           H  
ATOM   1996  HE2 HIS A 150     -30.359   6.165  -2.488  1.00  0.00           H  
ATOM   1997  N   ARG A 151     -25.160   2.275   1.851  1.00  0.00           N  
ATOM   1998  CA  ARG A 151     -23.806   1.731   1.990  1.00  0.00           C  
ATOM   1999  C   ARG A 151     -23.876   0.214   1.965  1.00  0.00           C  
ATOM   2000  O   ARG A 151     -23.906  -0.434   3.009  1.00  0.00           O  
ATOM   2001  CB  ARG A 151     -23.136   2.137   3.305  1.00  0.00           C  
ATOM   2002  CG  ARG A 151     -22.758   3.612   3.498  1.00  0.00           C  
ATOM   2003  CD  ARG A 151     -22.075   3.796   4.829  1.00  0.00           C  
ATOM   2004  NE  ARG A 151     -20.772   3.133   4.861  1.00  0.00           N  
ATOM   2005  CZ  ARG A 151     -20.013   2.934   5.965  1.00  0.00           C  
ATOM   2006  NH1 ARG A 151     -20.423   3.347   7.136  1.00  0.00           N  
ATOM   2007  NH2 ARG A 151     -18.858   2.323   5.852  1.00  0.00           N  
ATOM   2008  H   ARG A 151     -25.656   2.611   2.658  1.00  0.00           H  
ATOM   2009  HA  ARG A 151     -23.226   2.072   1.136  1.00  0.00           H  
ATOM   2010 1HB  ARG A 151     -23.793   1.882   4.136  1.00  0.00           H  
ATOM   2011 2HB  ARG A 151     -22.224   1.581   3.430  1.00  0.00           H  
ATOM   2012 1HG  ARG A 151     -22.082   3.925   2.702  1.00  0.00           H  
ATOM   2013 2HG  ARG A 151     -23.644   4.221   3.470  1.00  0.00           H  
ATOM   2014 1HD  ARG A 151     -21.922   4.861   5.020  1.00  0.00           H  
ATOM   2015 2HD  ARG A 151     -22.683   3.378   5.616  1.00  0.00           H  
ATOM   2016  HE  ARG A 151     -20.406   2.794   3.983  1.00  0.00           H  
ATOM   2017 1HH1 ARG A 151     -21.312   3.817   7.221  1.00  0.00           H  
ATOM   2018 2HH1 ARG A 151     -19.851   3.195   7.954  1.00  0.00           H  
ATOM   2019 1HH2 ARG A 151     -18.545   2.006   4.949  1.00  0.00           H  
ATOM   2020 2HH2 ARG A 151     -18.269   2.158   6.653  1.00  0.00           H  
ATOM   2021  N   SER A 152     -23.875  -0.342   0.764  1.00  0.00           N  
ATOM   2022  CA  SER A 152     -23.933  -1.786   0.590  1.00  0.00           C  
ATOM   2023  C   SER A 152     -22.528  -2.336   0.397  1.00  0.00           C  
ATOM   2024  O   SER A 152     -21.618  -1.604   0.018  1.00  0.00           O  
ATOM   2025  CB  SER A 152     -24.812  -2.144  -0.596  1.00  0.00           C  
ATOM   2026  OG  SER A 152     -24.273  -1.682  -1.813  1.00  0.00           O  
ATOM   2027  H   SER A 152     -23.831   0.269  -0.038  1.00  0.00           H  
ATOM   2028  HA  SER A 152     -24.349  -2.223   1.498  1.00  0.00           H  
ATOM   2029 1HB  SER A 152     -24.931  -3.226  -0.646  1.00  0.00           H  
ATOM   2030 2HB  SER A 152     -25.801  -1.710  -0.456  1.00  0.00           H  
ATOM   2031  HG  SER A 152     -25.005  -1.659  -2.434  1.00  0.00           H  
ATOM   2032  N   VAL A 153     -22.385  -3.641   0.610  1.00  0.00           N  
ATOM   2033  CA  VAL A 153     -21.120  -4.334   0.403  1.00  0.00           C  
ATOM   2034  C   VAL A 153     -20.741  -4.226  -1.057  1.00  0.00           C  
ATOM   2035  O   VAL A 153     -19.595  -3.927  -1.392  1.00  0.00           O  
ATOM   2036  CB  VAL A 153     -21.242  -5.810   0.839  1.00  0.00           C  
ATOM   2037  CG1 VAL A 153     -20.016  -6.578   0.445  1.00  0.00           C  
ATOM   2038  CG2 VAL A 153     -21.464  -5.861   2.329  1.00  0.00           C  
ATOM   2039  H   VAL A 153     -23.184  -4.172   0.926  1.00  0.00           H  
ATOM   2040  HA  VAL A 153     -20.350  -3.849   1.005  1.00  0.00           H  
ATOM   2041  HB  VAL A 153     -22.083  -6.275   0.326  1.00  0.00           H  
ATOM   2042 1HG1 VAL A 153     -20.118  -7.617   0.760  1.00  0.00           H  
ATOM   2043 2HG1 VAL A 153     -19.899  -6.535  -0.635  1.00  0.00           H  
ATOM   2044 3HG1 VAL A 153     -19.156  -6.144   0.919  1.00  0.00           H  
ATOM   2045 1HG2 VAL A 153     -21.551  -6.898   2.645  1.00  0.00           H  
ATOM   2046 2HG2 VAL A 153     -20.620  -5.394   2.839  1.00  0.00           H  
ATOM   2047 3HG2 VAL A 153     -22.380  -5.326   2.580  1.00  0.00           H  
ATOM   2048  N   ARG A 154     -21.732  -4.424  -1.918  1.00  0.00           N  
ATOM   2049  CA  ARG A 154     -21.531  -4.309  -3.344  1.00  0.00           C  
ATOM   2050  C   ARG A 154     -20.957  -2.953  -3.667  1.00  0.00           C  
ATOM   2051  O   ARG A 154     -19.906  -2.873  -4.295  1.00  0.00           O  
ATOM   2052  CB  ARG A 154     -22.828  -4.473  -4.109  1.00  0.00           C  
ATOM   2053  CG  ARG A 154     -22.677  -4.327  -5.603  1.00  0.00           C  
ATOM   2054  CD  ARG A 154     -23.957  -4.525  -6.315  1.00  0.00           C  
ATOM   2055  NE  ARG A 154     -23.813  -4.320  -7.744  1.00  0.00           N  
ATOM   2056  CZ  ARG A 154     -24.819  -4.404  -8.634  1.00  0.00           C  
ATOM   2057  NH1 ARG A 154     -26.036  -4.691  -8.227  1.00  0.00           N  
ATOM   2058  NH2 ARG A 154     -24.583  -4.199  -9.917  1.00  0.00           N  
ATOM   2059  H   ARG A 154     -22.651  -4.661  -1.570  1.00  0.00           H  
ATOM   2060  HA  ARG A 154     -20.818  -5.074  -3.651  1.00  0.00           H  
ATOM   2061 1HB  ARG A 154     -23.250  -5.456  -3.906  1.00  0.00           H  
ATOM   2062 2HB  ARG A 154     -23.551  -3.731  -3.767  1.00  0.00           H  
ATOM   2063 1HG  ARG A 154     -22.314  -3.332  -5.828  1.00  0.00           H  
ATOM   2064 2HG  ARG A 154     -21.966  -5.067  -5.971  1.00  0.00           H  
ATOM   2065 1HD  ARG A 154     -24.312  -5.541  -6.149  1.00  0.00           H  
ATOM   2066 2HD  ARG A 154     -24.695  -3.818  -5.939  1.00  0.00           H  
ATOM   2067  HE  ARG A 154     -22.891  -4.097  -8.096  1.00  0.00           H  
ATOM   2068 1HH1 ARG A 154     -26.216  -4.848  -7.245  1.00  0.00           H  
ATOM   2069 2HH1 ARG A 154     -26.790  -4.754  -8.895  1.00  0.00           H  
ATOM   2070 1HH2 ARG A 154     -23.647  -3.979 -10.230  1.00  0.00           H  
ATOM   2071 2HH2 ARG A 154     -25.337  -4.262 -10.585  1.00  0.00           H  
ATOM   2072  N   LEU A 155     -21.622  -1.900  -3.192  1.00  0.00           N  
ATOM   2073  CA  LEU A 155     -21.169  -0.545  -3.435  1.00  0.00           C  
ATOM   2074  C   LEU A 155     -19.733  -0.380  -3.003  1.00  0.00           C  
ATOM   2075  O   LEU A 155     -18.928   0.158  -3.757  1.00  0.00           O  
ATOM   2076  CB  LEU A 155     -22.041   0.461  -2.682  1.00  0.00           C  
ATOM   2077  CG  LEU A 155     -21.639   1.928  -2.868  1.00  0.00           C  
ATOM   2078  CD1 LEU A 155     -21.770   2.295  -4.342  1.00  0.00           C  
ATOM   2079  CD2 LEU A 155     -22.525   2.804  -1.995  1.00  0.00           C  
ATOM   2080  H   LEU A 155     -22.465  -2.027  -2.646  1.00  0.00           H  
ATOM   2081  HA  LEU A 155     -21.232  -0.358  -4.505  1.00  0.00           H  
ATOM   2082 1HB  LEU A 155     -23.070   0.348  -3.016  1.00  0.00           H  
ATOM   2083 2HB  LEU A 155     -22.001   0.235  -1.624  1.00  0.00           H  
ATOM   2084  HG  LEU A 155     -20.596   2.063  -2.579  1.00  0.00           H  
ATOM   2085 1HD1 LEU A 155     -21.486   3.338  -4.483  1.00  0.00           H  
ATOM   2086 2HD1 LEU A 155     -21.114   1.657  -4.937  1.00  0.00           H  
ATOM   2087 3HD1 LEU A 155     -22.802   2.155  -4.661  1.00  0.00           H  
ATOM   2088 1HD2 LEU A 155     -22.243   3.849  -2.122  1.00  0.00           H  
ATOM   2089 2HD2 LEU A 155     -23.566   2.671  -2.285  1.00  0.00           H  
ATOM   2090 3HD2 LEU A 155     -22.399   2.518  -0.952  1.00  0.00           H  
ATOM   2091  N   ALA A 156     -19.388  -0.901  -1.831  1.00  0.00           N  
ATOM   2092  CA  ALA A 156     -18.020  -0.755  -1.383  1.00  0.00           C  
ATOM   2093  C   ALA A 156     -17.051  -1.295  -2.411  1.00  0.00           C  
ATOM   2094  O   ALA A 156     -16.103  -0.606  -2.765  1.00  0.00           O  
ATOM   2095  CB  ALA A 156     -17.822  -1.460  -0.060  1.00  0.00           C  
ATOM   2096  H   ALA A 156     -20.066  -1.391  -1.261  1.00  0.00           H  
ATOM   2097  HA  ALA A 156     -17.805   0.307  -1.279  1.00  0.00           H  
ATOM   2098 1HB  ALA A 156     -16.781  -1.364   0.246  1.00  0.00           H  
ATOM   2099 2HB  ALA A 156     -18.448  -1.014   0.657  1.00  0.00           H  
ATOM   2100 3HB  ALA A 156     -18.069  -2.506  -0.152  1.00  0.00           H  
ATOM   2101  N   TYR A 157     -17.336  -2.489  -2.938  1.00  0.00           N  
ATOM   2102  CA  TYR A 157     -16.475  -3.089  -3.950  1.00  0.00           C  
ATOM   2103  C   TYR A 157     -16.457  -2.257  -5.222  1.00  0.00           C  
ATOM   2104  O   TYR A 157     -15.409  -2.093  -5.839  1.00  0.00           O  
ATOM   2105  CB  TYR A 157     -16.916  -4.512  -4.288  1.00  0.00           C  
ATOM   2106  CG  TYR A 157     -16.534  -5.546  -3.263  1.00  0.00           C  
ATOM   2107  CD1 TYR A 157     -17.508  -6.272  -2.602  1.00  0.00           C  
ATOM   2108  CD2 TYR A 157     -15.189  -5.768  -2.983  1.00  0.00           C  
ATOM   2109  CE1 TYR A 157     -17.140  -7.218  -1.663  1.00  0.00           C  
ATOM   2110  CE2 TYR A 157     -14.825  -6.713  -2.044  1.00  0.00           C  
ATOM   2111  CZ  TYR A 157     -15.794  -7.436  -1.386  1.00  0.00           C  
ATOM   2112  OH  TYR A 157     -15.433  -8.380  -0.449  1.00  0.00           O  
ATOM   2113  H   TYR A 157     -18.168  -2.978  -2.623  1.00  0.00           H  
ATOM   2114  HA  TYR A 157     -15.458  -3.125  -3.560  1.00  0.00           H  
ATOM   2115 1HB  TYR A 157     -17.998  -4.540  -4.400  1.00  0.00           H  
ATOM   2116 2HB  TYR A 157     -16.480  -4.809  -5.241  1.00  0.00           H  
ATOM   2117  HD1 TYR A 157     -18.562  -6.098  -2.822  1.00  0.00           H  
ATOM   2118  HD2 TYR A 157     -14.422  -5.194  -3.504  1.00  0.00           H  
ATOM   2119  HE1 TYR A 157     -17.901  -7.792  -1.140  1.00  0.00           H  
ATOM   2120  HE2 TYR A 157     -13.770  -6.885  -1.825  1.00  0.00           H  
ATOM   2121  HH  TYR A 157     -16.223  -8.790  -0.088  1.00  0.00           H  
ATOM   2122  N   MET A 158     -17.603  -1.705  -5.597  1.00  0.00           N  
ATOM   2123  CA  MET A 158     -17.668  -0.906  -6.808  1.00  0.00           C  
ATOM   2124  C   MET A 158     -16.726   0.274  -6.700  1.00  0.00           C  
ATOM   2125  O   MET A 158     -15.887   0.505  -7.571  1.00  0.00           O  
ATOM   2126  CB  MET A 158     -19.099  -0.436  -7.059  1.00  0.00           C  
ATOM   2127  CG  MET A 158     -20.066  -1.538  -7.444  1.00  0.00           C  
ATOM   2128  SD  MET A 158     -21.774  -0.965  -7.506  1.00  0.00           S  
ATOM   2129  CE  MET A 158     -21.722   0.103  -8.938  1.00  0.00           C  
ATOM   2130  H   MET A 158     -18.432  -1.842  -5.039  1.00  0.00           H  
ATOM   2131  HA  MET A 158     -17.349  -1.510  -7.657  1.00  0.00           H  
ATOM   2132 1HB  MET A 158     -19.484   0.043  -6.171  1.00  0.00           H  
ATOM   2133 2HB  MET A 158     -19.103   0.305  -7.858  1.00  0.00           H  
ATOM   2134 1HG  MET A 158     -19.798  -1.932  -8.423  1.00  0.00           H  
ATOM   2135 2HG  MET A 158     -20.001  -2.347  -6.726  1.00  0.00           H  
ATOM   2136 1HE  MET A 158     -22.709   0.535  -9.106  1.00  0.00           H  
ATOM   2137 2HE  MET A 158     -20.999   0.903  -8.769  1.00  0.00           H  
ATOM   2138 3HE  MET A 158     -21.425  -0.476  -9.813  1.00  0.00           H  
ATOM   2139  N   ALA A 159     -16.842   0.966  -5.582  1.00  0.00           N  
ATOM   2140  CA  ALA A 159     -16.026   2.114  -5.282  1.00  0.00           C  
ATOM   2141  C   ALA A 159     -14.560   1.718  -5.151  1.00  0.00           C  
ATOM   2142  O   ALA A 159     -13.691   2.441  -5.633  1.00  0.00           O  
ATOM   2143  CB  ALA A 159     -16.569   2.756  -4.022  1.00  0.00           C  
ATOM   2144  H   ALA A 159     -17.532   0.678  -4.909  1.00  0.00           H  
ATOM   2145  HA  ALA A 159     -16.087   2.814  -6.115  1.00  0.00           H  
ATOM   2146 1HB  ALA A 159     -15.956   3.617  -3.760  1.00  0.00           H  
ATOM   2147 2HB  ALA A 159     -17.596   3.079  -4.190  1.00  0.00           H  
ATOM   2148 3HB  ALA A 159     -16.543   2.033  -3.217  1.00  0.00           H  
ATOM   2149  N   CYS A 160     -14.290   0.538  -4.575  1.00  0.00           N  
ATOM   2150  CA  CYS A 160     -12.915   0.090  -4.433  1.00  0.00           C  
ATOM   2151  C   CYS A 160     -12.300  -0.002  -5.797  1.00  0.00           C  
ATOM   2152  O   CYS A 160     -11.201   0.493  -6.007  1.00  0.00           O  
ATOM   2153  CB  CYS A 160     -12.806  -1.293  -3.790  1.00  0.00           C  
ATOM   2154  SG  CYS A 160     -13.213  -1.365  -2.066  1.00  0.00           S  
ATOM   2155  H   CYS A 160     -15.036  -0.046  -4.236  1.00  0.00           H  
ATOM   2156  HA  CYS A 160     -12.358   0.816  -3.841  1.00  0.00           H  
ATOM   2157 1HB  CYS A 160     -13.457  -1.984  -4.301  1.00  0.00           H  
ATOM   2158 2HB  CYS A 160     -11.787  -1.661  -3.901  1.00  0.00           H  
ATOM   2159  HG  CYS A 160     -12.043  -0.905  -1.627  1.00  0.00           H  
ATOM   2160  N   MET A 161     -13.037  -0.602  -6.724  1.00  0.00           N  
ATOM   2161  CA  MET A 161     -12.568  -0.771  -8.082  1.00  0.00           C  
ATOM   2162  C   MET A 161     -12.222   0.567  -8.685  1.00  0.00           C  
ATOM   2163  O   MET A 161     -11.134   0.729  -9.229  1.00  0.00           O  
ATOM   2164  CB  MET A 161     -13.616  -1.481  -8.929  1.00  0.00           C  
ATOM   2165  CG  MET A 161     -13.230  -1.677 -10.381  1.00  0.00           C  
ATOM   2166  SD  MET A 161     -13.567  -0.208 -11.380  1.00  0.00           S  
ATOM   2167  CE  MET A 161     -15.355  -0.206 -11.387  1.00  0.00           C  
ATOM   2168  H   MET A 161     -13.950  -0.952  -6.477  1.00  0.00           H  
ATOM   2169  HA  MET A 161     -11.660  -1.372  -8.072  1.00  0.00           H  
ATOM   2170 1HB  MET A 161     -13.820  -2.462  -8.504  1.00  0.00           H  
ATOM   2171 2HB  MET A 161     -14.538  -0.924  -8.910  1.00  0.00           H  
ATOM   2172 1HG  MET A 161     -12.167  -1.909 -10.448  1.00  0.00           H  
ATOM   2173 2HG  MET A 161     -13.788  -2.515 -10.796  1.00  0.00           H  
ATOM   2174 1HE  MET A 161     -15.716   0.644 -11.966  1.00  0.00           H  
ATOM   2175 2HE  MET A 161     -15.718  -1.131 -11.836  1.00  0.00           H  
ATOM   2176 3HE  MET A 161     -15.724  -0.131 -10.362  1.00  0.00           H  
ATOM   2177  N   VAL A 162     -13.109   1.544  -8.527  1.00  0.00           N  
ATOM   2178  CA  VAL A 162     -12.835   2.855  -9.087  1.00  0.00           C  
ATOM   2179  C   VAL A 162     -11.525   3.393  -8.530  1.00  0.00           C  
ATOM   2180  O   VAL A 162     -10.699   3.891  -9.288  1.00  0.00           O  
ATOM   2181  CB  VAL A 162     -13.992   3.819  -8.780  1.00  0.00           C  
ATOM   2182  CG1 VAL A 162     -13.604   5.230  -9.184  1.00  0.00           C  
ATOM   2183  CG2 VAL A 162     -15.232   3.347  -9.513  1.00  0.00           C  
ATOM   2184  H   VAL A 162     -13.970   1.371  -8.017  1.00  0.00           H  
ATOM   2185  HA  VAL A 162     -12.734   2.743 -10.167  1.00  0.00           H  
ATOM   2186  HB  VAL A 162     -14.185   3.835  -7.711  1.00  0.00           H  
ATOM   2187 1HG1 VAL A 162     -14.427   5.910  -8.964  1.00  0.00           H  
ATOM   2188 2HG1 VAL A 162     -12.719   5.538  -8.625  1.00  0.00           H  
ATOM   2189 3HG1 VAL A 162     -13.388   5.255 -10.251  1.00  0.00           H  
ATOM   2190 1HG2 VAL A 162     -16.059   4.023  -9.301  1.00  0.00           H  
ATOM   2191 2HG2 VAL A 162     -15.039   3.335 -10.585  1.00  0.00           H  
ATOM   2192 3HG2 VAL A 162     -15.491   2.348  -9.182  1.00  0.00           H  
ATOM   2193  N   ILE A 163     -11.321   3.233  -7.227  1.00  0.00           N  
ATOM   2194  CA  ILE A 163     -10.099   3.682  -6.580  1.00  0.00           C  
ATOM   2195  C   ILE A 163      -8.885   2.931  -7.102  1.00  0.00           C  
ATOM   2196  O   ILE A 163      -7.860   3.549  -7.375  1.00  0.00           O  
ATOM   2197  CB  ILE A 163     -10.222   3.525  -5.057  1.00  0.00           C  
ATOM   2198  CG1 ILE A 163     -11.246   4.543  -4.543  1.00  0.00           C  
ATOM   2199  CG2 ILE A 163      -8.881   3.708  -4.418  1.00  0.00           C  
ATOM   2200  CD1 ILE A 163     -11.662   4.325  -3.116  1.00  0.00           C  
ATOM   2201  H   ILE A 163     -12.037   2.787  -6.669  1.00  0.00           H  
ATOM   2202  HA  ILE A 163      -9.972   4.736  -6.827  1.00  0.00           H  
ATOM   2203  HB  ILE A 163     -10.595   2.540  -4.817  1.00  0.00           H  
ATOM   2204 1HG1 ILE A 163     -10.821   5.542  -4.631  1.00  0.00           H  
ATOM   2205 2HG1 ILE A 163     -12.135   4.497  -5.172  1.00  0.00           H  
ATOM   2206 1HG2 ILE A 163      -8.973   3.596  -3.337  1.00  0.00           H  
ATOM   2207 2HG2 ILE A 163      -8.187   2.961  -4.799  1.00  0.00           H  
ATOM   2208 3HG2 ILE A 163      -8.520   4.686  -4.650  1.00  0.00           H  
ATOM   2209 1HD1 ILE A 163     -12.388   5.084  -2.826  1.00  0.00           H  
ATOM   2210 2HD1 ILE A 163     -12.110   3.338  -3.027  1.00  0.00           H  
ATOM   2211 3HD1 ILE A 163     -10.788   4.394  -2.468  1.00  0.00           H  
ATOM   2212  N   TRP A 164      -8.990   1.624  -7.288  1.00  0.00           N  
ATOM   2213  CA  TRP A 164      -7.851   0.871  -7.790  1.00  0.00           C  
ATOM   2214  C   TRP A 164      -7.463   1.403  -9.167  1.00  0.00           C  
ATOM   2215  O   TRP A 164      -6.281   1.587  -9.442  1.00  0.00           O  
ATOM   2216  CB  TRP A 164      -8.164  -0.626  -7.910  1.00  0.00           C  
ATOM   2217  CG  TRP A 164      -8.141  -1.428  -6.601  1.00  0.00           C  
ATOM   2218  CD1 TRP A 164      -9.210  -1.884  -5.891  1.00  0.00           C  
ATOM   2219  CD2 TRP A 164      -6.956  -1.872  -5.843  1.00  0.00           C  
ATOM   2220  NE1 TRP A 164      -8.785  -2.563  -4.770  1.00  0.00           N  
ATOM   2221  CE2 TRP A 164      -7.429  -2.561  -4.736  1.00  0.00           C  
ATOM   2222  CE3 TRP A 164      -5.589  -1.727  -6.039  1.00  0.00           C  
ATOM   2223  CZ2 TRP A 164      -6.558  -3.115  -3.804  1.00  0.00           C  
ATOM   2224  CZ3 TRP A 164      -4.720  -2.279  -5.114  1.00  0.00           C  
ATOM   2225  CH2 TRP A 164      -5.194  -2.955  -4.026  1.00  0.00           C  
ATOM   2226  H   TRP A 164      -9.854   1.153  -7.084  1.00  0.00           H  
ATOM   2227  HA  TRP A 164      -7.008   1.012  -7.112  1.00  0.00           H  
ATOM   2228 1HB  TRP A 164      -9.153  -0.752  -8.346  1.00  0.00           H  
ATOM   2229 2HB  TRP A 164      -7.444  -1.091  -8.583  1.00  0.00           H  
ATOM   2230  HD1 TRP A 164     -10.239  -1.738  -6.162  1.00  0.00           H  
ATOM   2231  HE1 TRP A 164      -9.374  -2.992  -4.084  1.00  0.00           H  
ATOM   2232  HE3 TRP A 164      -5.218  -1.191  -6.907  1.00  0.00           H  
ATOM   2233  HZ2 TRP A 164      -6.914  -3.657  -2.930  1.00  0.00           H  
ATOM   2234  HZ3 TRP A 164      -3.648  -2.161  -5.273  1.00  0.00           H  
ATOM   2235  HH2 TRP A 164      -4.491  -3.375  -3.321  1.00  0.00           H  
ATOM   2236  N   VAL A 165      -8.463   1.707  -9.997  1.00  0.00           N  
ATOM   2237  CA  VAL A 165      -8.231   2.221 -11.343  1.00  0.00           C  
ATOM   2238  C   VAL A 165      -7.619   3.615 -11.305  1.00  0.00           C  
ATOM   2239  O   VAL A 165      -6.643   3.885 -12.004  1.00  0.00           O  
ATOM   2240  CB  VAL A 165      -9.552   2.241 -12.127  1.00  0.00           C  
ATOM   2241  CG1 VAL A 165      -9.361   2.955 -13.426  1.00  0.00           C  
ATOM   2242  CG2 VAL A 165     -10.026   0.813 -12.340  1.00  0.00           C  
ATOM   2243  H   VAL A 165      -9.415   1.575  -9.683  1.00  0.00           H  
ATOM   2244  HA  VAL A 165      -7.524   1.550 -11.831  1.00  0.00           H  
ATOM   2245  HB  VAL A 165     -10.302   2.793 -11.566  1.00  0.00           H  
ATOM   2246 1HG1 VAL A 165     -10.301   2.966 -13.977  1.00  0.00           H  
ATOM   2247 2HG1 VAL A 165      -9.042   3.978 -13.233  1.00  0.00           H  
ATOM   2248 3HG1 VAL A 165      -8.603   2.440 -14.013  1.00  0.00           H  
ATOM   2249 1HG2 VAL A 165     -10.962   0.821 -12.894  1.00  0.00           H  
ATOM   2250 2HG2 VAL A 165      -9.274   0.261 -12.903  1.00  0.00           H  
ATOM   2251 3HG2 VAL A 165     -10.180   0.331 -11.384  1.00  0.00           H  
ATOM   2252  N   LEU A 166      -8.152   4.477 -10.452  1.00  0.00           N  
ATOM   2253  CA  LEU A 166      -7.624   5.821 -10.350  1.00  0.00           C  
ATOM   2254  C   LEU A 166      -6.170   5.761  -9.953  1.00  0.00           C  
ATOM   2255  O   LEU A 166      -5.320   6.341 -10.626  1.00  0.00           O  
ATOM   2256  CB  LEU A 166      -8.416   6.630  -9.323  1.00  0.00           C  
ATOM   2257  CG  LEU A 166      -7.889   8.031  -9.050  1.00  0.00           C  
ATOM   2258  CD1 LEU A 166      -7.923   8.842 -10.332  1.00  0.00           C  
ATOM   2259  CD2 LEU A 166      -8.739   8.672  -7.965  1.00  0.00           C  
ATOM   2260  H   LEU A 166      -8.928   4.205  -9.870  1.00  0.00           H  
ATOM   2261  HA  LEU A 166      -7.700   6.312 -11.319  1.00  0.00           H  
ATOM   2262 1HB  LEU A 166      -9.444   6.722  -9.671  1.00  0.00           H  
ATOM   2263 2HB  LEU A 166      -8.422   6.085  -8.379  1.00  0.00           H  
ATOM   2264  HG  LEU A 166      -6.858   7.978  -8.721  1.00  0.00           H  
ATOM   2265 1HD1 LEU A 166      -7.545   9.846 -10.137  1.00  0.00           H  
ATOM   2266 2HD1 LEU A 166      -7.297   8.358 -11.084  1.00  0.00           H  
ATOM   2267 3HD1 LEU A 166      -8.947   8.904 -10.696  1.00  0.00           H  
ATOM   2268 1HD2 LEU A 166      -8.369   9.677  -7.760  1.00  0.00           H  
ATOM   2269 2HD2 LEU A 166      -9.775   8.727  -8.298  1.00  0.00           H  
ATOM   2270 3HD2 LEU A 166      -8.683   8.074  -7.058  1.00  0.00           H  
ATOM   2271  N   ALA A 167      -5.895   5.021  -8.890  1.00  0.00           N  
ATOM   2272  CA  ALA A 167      -4.550   4.863  -8.390  1.00  0.00           C  
ATOM   2273  C   ALA A 167      -3.643   4.292  -9.455  1.00  0.00           C  
ATOM   2274  O   ALA A 167      -2.524   4.764  -9.606  1.00  0.00           O  
ATOM   2275  CB  ALA A 167      -4.549   3.976  -7.163  1.00  0.00           C  
ATOM   2276  H   ALA A 167      -6.644   4.551  -8.411  1.00  0.00           H  
ATOM   2277  HA  ALA A 167      -4.165   5.851  -8.138  1.00  0.00           H  
ATOM   2278 1HB  ALA A 167      -3.529   3.858  -6.801  1.00  0.00           H  
ATOM   2279 2HB  ALA A 167      -5.160   4.433  -6.386  1.00  0.00           H  
ATOM   2280 3HB  ALA A 167      -4.957   3.000  -7.418  1.00  0.00           H  
ATOM   2281  N   PHE A 168      -4.149   3.329 -10.228  1.00  0.00           N  
ATOM   2282  CA  PHE A 168      -3.359   2.718 -11.284  1.00  0.00           C  
ATOM   2283  C   PHE A 168      -2.852   3.784 -12.224  1.00  0.00           C  
ATOM   2284  O   PHE A 168      -1.646   3.893 -12.429  1.00  0.00           O  
ATOM   2285  CB  PHE A 168      -4.187   1.693 -12.066  1.00  0.00           C  
ATOM   2286  CG  PHE A 168      -3.458   1.093 -13.231  1.00  0.00           C  
ATOM   2287  CD1 PHE A 168      -2.808  -0.119 -13.107  1.00  0.00           C  
ATOM   2288  CD2 PHE A 168      -3.420   1.744 -14.463  1.00  0.00           C  
ATOM   2289  CE1 PHE A 168      -2.136  -0.675 -14.178  1.00  0.00           C  
ATOM   2290  CE2 PHE A 168      -2.751   1.191 -15.532  1.00  0.00           C  
ATOM   2291  CZ  PHE A 168      -2.107  -0.021 -15.391  1.00  0.00           C  
ATOM   2292  H   PHE A 168      -5.095   3.008 -10.089  1.00  0.00           H  
ATOM   2293  HA  PHE A 168      -2.503   2.228 -10.832  1.00  0.00           H  
ATOM   2294 1HB  PHE A 168      -4.488   0.886 -11.401  1.00  0.00           H  
ATOM   2295 2HB  PHE A 168      -5.084   2.151 -12.437  1.00  0.00           H  
ATOM   2296  HD1 PHE A 168      -2.831  -0.639 -12.148  1.00  0.00           H  
ATOM   2297  HD2 PHE A 168      -3.925   2.699 -14.580  1.00  0.00           H  
ATOM   2298  HE1 PHE A 168      -1.628  -1.633 -14.063  1.00  0.00           H  
ATOM   2299  HE2 PHE A 168      -2.730   1.711 -16.490  1.00  0.00           H  
ATOM   2300  HZ  PHE A 168      -1.576  -0.459 -16.234  1.00  0.00           H  
ATOM   2301  N   PHE A 169      -3.763   4.606 -12.729  1.00  0.00           N  
ATOM   2302  CA  PHE A 169      -3.394   5.654 -13.664  1.00  0.00           C  
ATOM   2303  C   PHE A 169      -2.465   6.675 -13.042  1.00  0.00           C  
ATOM   2304  O   PHE A 169      -1.499   7.099 -13.663  1.00  0.00           O  
ATOM   2305  CB  PHE A 169      -4.643   6.339 -14.188  1.00  0.00           C  
ATOM   2306  CG  PHE A 169      -5.365   5.514 -15.190  1.00  0.00           C  
ATOM   2307  CD1 PHE A 169      -6.683   5.156 -15.005  1.00  0.00           C  
ATOM   2308  CD2 PHE A 169      -4.711   5.091 -16.337  1.00  0.00           C  
ATOM   2309  CE1 PHE A 169      -7.338   4.387 -15.949  1.00  0.00           C  
ATOM   2310  CE2 PHE A 169      -5.363   4.326 -17.278  1.00  0.00           C  
ATOM   2311  CZ  PHE A 169      -6.679   3.974 -17.083  1.00  0.00           C  
ATOM   2312  H   PHE A 169      -4.733   4.501 -12.457  1.00  0.00           H  
ATOM   2313  HA  PHE A 169      -2.866   5.180 -14.492  1.00  0.00           H  
ATOM   2314 1HB  PHE A 169      -5.317   6.554 -13.358  1.00  0.00           H  
ATOM   2315 2HB  PHE A 169      -4.374   7.290 -14.644  1.00  0.00           H  
ATOM   2316  HD1 PHE A 169      -7.205   5.485 -14.105  1.00  0.00           H  
ATOM   2317  HD2 PHE A 169      -3.667   5.371 -16.489  1.00  0.00           H  
ATOM   2318  HE1 PHE A 169      -8.377   4.107 -15.799  1.00  0.00           H  
ATOM   2319  HE2 PHE A 169      -4.839   3.999 -18.176  1.00  0.00           H  
ATOM   2320  HZ  PHE A 169      -7.197   3.368 -17.825  1.00  0.00           H  
ATOM   2321  N   LEU A 170      -2.692   7.009 -11.788  1.00  0.00           N  
ATOM   2322  CA  LEU A 170      -1.827   7.979 -11.144  1.00  0.00           C  
ATOM   2323  C   LEU A 170      -0.451   7.384 -10.883  1.00  0.00           C  
ATOM   2324  O   LEU A 170       0.543   8.107 -10.846  1.00  0.00           O  
ATOM   2325  CB  LEU A 170      -2.459   8.453  -9.847  1.00  0.00           C  
ATOM   2326  CG  LEU A 170      -3.717   9.277  -9.995  1.00  0.00           C  
ATOM   2327  CD1 LEU A 170      -4.277   9.524  -8.646  1.00  0.00           C  
ATOM   2328  CD2 LEU A 170      -3.387  10.573 -10.712  1.00  0.00           C  
ATOM   2329  H   LEU A 170      -3.460   6.595 -11.279  1.00  0.00           H  
ATOM   2330  HA  LEU A 170      -1.709   8.835 -11.807  1.00  0.00           H  
ATOM   2331 1HB  LEU A 170      -2.703   7.581  -9.242  1.00  0.00           H  
ATOM   2332 2HB  LEU A 170      -1.746   9.042  -9.316  1.00  0.00           H  
ATOM   2333  HG  LEU A 170      -4.456   8.726 -10.571  1.00  0.00           H  
ATOM   2334 1HD1 LEU A 170      -5.186  10.118  -8.730  1.00  0.00           H  
ATOM   2335 2HD1 LEU A 170      -4.505   8.571  -8.180  1.00  0.00           H  
ATOM   2336 3HD1 LEU A 170      -3.548  10.061  -8.050  1.00  0.00           H  
ATOM   2337 1HD2 LEU A 170      -4.293  11.169 -10.821  1.00  0.00           H  
ATOM   2338 2HD2 LEU A 170      -2.650  11.132 -10.131  1.00  0.00           H  
ATOM   2339 3HD2 LEU A 170      -2.978  10.349 -11.698  1.00  0.00           H  
ATOM   2340  N   SER A 171      -0.406   6.068 -10.728  1.00  0.00           N  
ATOM   2341  CA  SER A 171       0.823   5.342 -10.465  1.00  0.00           C  
ATOM   2342  C   SER A 171       1.535   4.918 -11.745  1.00  0.00           C  
ATOM   2343  O   SER A 171       2.749   4.692 -11.727  1.00  0.00           O  
ATOM   2344  CB  SER A 171       0.498   4.156  -9.584  1.00  0.00           C  
ATOM   2345  OG  SER A 171      -0.310   3.224 -10.248  1.00  0.00           O  
ATOM   2346  H   SER A 171      -1.259   5.541 -10.794  1.00  0.00           H  
ATOM   2347  HA  SER A 171       1.476   6.033  -9.936  1.00  0.00           H  
ATOM   2348 1HB  SER A 171       1.422   3.670  -9.268  1.00  0.00           H  
ATOM   2349 2HB  SER A 171      -0.002   4.508  -8.709  1.00  0.00           H  
ATOM   2350  HG  SER A 171      -0.738   2.676  -9.562  1.00  0.00           H  
ATOM   2351  N   SER A 172       0.811   4.900 -12.870  1.00  0.00           N  
ATOM   2352  CA  SER A 172       1.397   4.467 -14.135  1.00  0.00           C  
ATOM   2353  C   SER A 172       2.594   5.274 -14.682  1.00  0.00           C  
ATOM   2354  O   SER A 172       3.444   4.631 -15.293  1.00  0.00           O  
ATOM   2355  CB  SER A 172       0.283   4.449 -15.183  1.00  0.00           C  
ATOM   2356  OG  SER A 172      -0.195   5.734 -15.499  1.00  0.00           O  
ATOM   2357  H   SER A 172      -0.156   5.190 -12.851  1.00  0.00           H  
ATOM   2358  HA  SER A 172       1.762   3.457 -13.951  1.00  0.00           H  
ATOM   2359 1HB  SER A 172       0.653   3.981 -16.092  1.00  0.00           H  
ATOM   2360 2HB  SER A 172      -0.548   3.848 -14.816  1.00  0.00           H  
ATOM   2361  HG  SER A 172      -0.803   5.984 -14.802  1.00  0.00           H  
ATOM   2362  N   PRO A 173       2.796   6.593 -14.421  1.00  0.00           N  
ATOM   2363  CA  PRO A 173       3.931   7.359 -14.901  1.00  0.00           C  
ATOM   2364  C   PRO A 173       5.251   6.714 -14.504  1.00  0.00           C  
ATOM   2365  O   PRO A 173       6.230   6.879 -15.217  1.00  0.00           O  
ATOM   2366  CB  PRO A 173       3.727   8.715 -14.221  1.00  0.00           C  
ATOM   2367  CG  PRO A 173       2.264   8.847 -14.082  1.00  0.00           C  
ATOM   2368  CD  PRO A 173       1.789   7.473 -13.755  1.00  0.00           C  
ATOM   2369  HA  PRO A 173       3.861   7.446 -15.995  1.00  0.00           H  
ATOM   2370 1HB  PRO A 173       4.248   8.732 -13.251  1.00  0.00           H  
ATOM   2371 2HB  PRO A 173       4.164   9.511 -14.832  1.00  0.00           H  
ATOM   2372 1HG  PRO A 173       2.021   9.574 -13.294  1.00  0.00           H  
ATOM   2373 2HG  PRO A 173       1.826   9.231 -15.014  1.00  0.00           H  
ATOM   2374 1HD  PRO A 173       1.822   7.369 -12.688  1.00  0.00           H  
ATOM   2375 2HD  PRO A 173       0.804   7.349 -14.138  1.00  0.00           H  
ATOM   2376  N   SER A 174       5.255   5.921 -13.424  1.00  0.00           N  
ATOM   2377  CA  SER A 174       6.454   5.274 -12.912  1.00  0.00           C  
ATOM   2378  C   SER A 174       7.027   4.237 -13.860  1.00  0.00           C  
ATOM   2379  O   SER A 174       8.171   3.806 -13.730  1.00  0.00           O  
ATOM   2380  CB  SER A 174       6.153   4.633 -11.571  1.00  0.00           C  
ATOM   2381  OG  SER A 174       5.217   3.597 -11.681  1.00  0.00           O  
ATOM   2382  H   SER A 174       4.387   5.750 -12.923  1.00  0.00           H  
ATOM   2383  HA  SER A 174       7.212   6.035 -12.737  1.00  0.00           H  
ATOM   2384 1HB  SER A 174       7.079   4.232 -11.161  1.00  0.00           H  
ATOM   2385 2HB  SER A 174       5.760   5.396 -10.900  1.00  0.00           H  
ATOM   2386  HG  SER A 174       4.332   3.968 -11.725  1.00  0.00           H  
ATOM   2387  N   LEU A 175       6.233   3.823 -14.813  1.00  0.00           N  
ATOM   2388  CA  LEU A 175       6.661   2.832 -15.763  1.00  0.00           C  
ATOM   2389  C   LEU A 175       7.495   3.492 -16.850  1.00  0.00           C  
ATOM   2390  O   LEU A 175       8.233   2.842 -17.585  1.00  0.00           O  
ATOM   2391  CB  LEU A 175       5.442   2.108 -16.316  1.00  0.00           C  
ATOM   2392  CG  LEU A 175       4.628   1.340 -15.244  1.00  0.00           C  
ATOM   2393  CD1 LEU A 175       3.376   0.759 -15.875  1.00  0.00           C  
ATOM   2394  CD2 LEU A 175       5.505   0.241 -14.641  1.00  0.00           C  
ATOM   2395  H   LEU A 175       5.301   4.197 -14.892  1.00  0.00           H  
ATOM   2396  HA  LEU A 175       7.277   2.089 -15.261  1.00  0.00           H  
ATOM   2397 1HB  LEU A 175       4.788   2.838 -16.790  1.00  0.00           H  
ATOM   2398 2HB  LEU A 175       5.771   1.401 -17.075  1.00  0.00           H  
ATOM   2399  HG  LEU A 175       4.313   2.029 -14.455  1.00  0.00           H  
ATOM   2400 1HD1 LEU A 175       2.804   0.218 -15.119  1.00  0.00           H  
ATOM   2401 2HD1 LEU A 175       2.766   1.566 -16.283  1.00  0.00           H  
ATOM   2402 3HD1 LEU A 175       3.656   0.076 -16.676  1.00  0.00           H  
ATOM   2403 1HD2 LEU A 175       4.939  -0.304 -13.884  1.00  0.00           H  
ATOM   2404 2HD2 LEU A 175       5.818  -0.448 -15.423  1.00  0.00           H  
ATOM   2405 3HD2 LEU A 175       6.386   0.690 -14.180  1.00  0.00           H  
ATOM   2406  N   VAL A 176       7.352   4.800 -16.936  1.00  0.00           N  
ATOM   2407  CA  VAL A 176       8.013   5.617 -17.921  1.00  0.00           C  
ATOM   2408  C   VAL A 176       9.204   6.338 -17.326  1.00  0.00           C  
ATOM   2409  O   VAL A 176      10.294   6.348 -17.900  1.00  0.00           O  
ATOM   2410  CB  VAL A 176       7.028   6.651 -18.500  1.00  0.00           C  
ATOM   2411  CG1 VAL A 176       7.755   7.578 -19.463  1.00  0.00           C  
ATOM   2412  CG2 VAL A 176       5.891   5.918 -19.183  1.00  0.00           C  
ATOM   2413  H   VAL A 176       6.752   5.274 -16.285  1.00  0.00           H  
ATOM   2414  HA  VAL A 176       8.366   4.955 -18.711  1.00  0.00           H  
ATOM   2415  HB  VAL A 176       6.632   7.273 -17.699  1.00  0.00           H  
ATOM   2416 1HG1 VAL A 176       7.053   8.306 -19.868  1.00  0.00           H  
ATOM   2417 2HG1 VAL A 176       8.549   8.097 -18.933  1.00  0.00           H  
ATOM   2418 3HG1 VAL A 176       8.181   6.995 -20.278  1.00  0.00           H  
ATOM   2419 1HG2 VAL A 176       5.188   6.641 -19.595  1.00  0.00           H  
ATOM   2420 2HG2 VAL A 176       6.288   5.299 -19.987  1.00  0.00           H  
ATOM   2421 3HG2 VAL A 176       5.379   5.286 -18.454  1.00  0.00           H  
ATOM   2422  N   PHE A 177       8.997   6.888 -16.137  1.00  0.00           N  
ATOM   2423  CA  PHE A 177       9.990   7.711 -15.484  1.00  0.00           C  
ATOM   2424  C   PHE A 177      10.933   7.044 -14.514  1.00  0.00           C  
ATOM   2425  O   PHE A 177      11.809   7.725 -14.005  1.00  0.00           O  
ATOM   2426  CB  PHE A 177       9.278   8.819 -14.750  1.00  0.00           C  
ATOM   2427  CG  PHE A 177       8.589   9.692 -15.644  1.00  0.00           C  
ATOM   2428  CD1 PHE A 177       7.221   9.827 -15.609  1.00  0.00           C  
ATOM   2429  CD2 PHE A 177       9.302  10.394 -16.539  1.00  0.00           C  
ATOM   2430  CE1 PHE A 177       6.592  10.671 -16.479  1.00  0.00           C  
ATOM   2431  CE2 PHE A 177       8.698  11.226 -17.397  1.00  0.00           C  
ATOM   2432  CZ  PHE A 177       7.331  11.375 -17.378  1.00  0.00           C  
ATOM   2433  H   PHE A 177       8.119   6.731 -15.671  1.00  0.00           H  
ATOM   2434  HA  PHE A 177      10.600   8.120 -16.290  1.00  0.00           H  
ATOM   2435 1HB  PHE A 177       8.569   8.396 -14.051  1.00  0.00           H  
ATOM   2436 2HB  PHE A 177       9.998   9.398 -14.169  1.00  0.00           H  
ATOM   2437  HD1 PHE A 177       6.647   9.258 -14.884  1.00  0.00           H  
ATOM   2438  HD2 PHE A 177      10.376  10.279 -16.556  1.00  0.00           H  
ATOM   2439  HE1 PHE A 177       5.510  10.779 -16.452  1.00  0.00           H  
ATOM   2440  HE2 PHE A 177       9.300  11.770 -18.095  1.00  0.00           H  
ATOM   2441  HZ  PHE A 177       6.840  12.050 -18.077  1.00  0.00           H  
ATOM   2442  N   ARG A 178      10.766   5.769 -14.217  1.00  0.00           N  
ATOM   2443  CA  ARG A 178      11.736   5.149 -13.319  1.00  0.00           C  
ATOM   2444  C   ARG A 178      12.871   4.536 -14.127  1.00  0.00           C  
ATOM   2445  O   ARG A 178      12.662   3.997 -15.210  1.00  0.00           O  
ATOM   2446  CB  ARG A 178      11.099   4.135 -12.380  1.00  0.00           C  
ATOM   2447  CG  ARG A 178      10.849   4.640 -10.968  1.00  0.00           C  
ATOM   2448  CD  ARG A 178       9.835   5.722 -10.875  1.00  0.00           C  
ATOM   2449  NE  ARG A 178       9.561   6.177  -9.521  1.00  0.00           N  
ATOM   2450  CZ  ARG A 178       8.478   6.890  -9.158  1.00  0.00           C  
ATOM   2451  NH1 ARG A 178       7.585   7.265 -10.047  1.00  0.00           N  
ATOM   2452  NH2 ARG A 178       8.348   7.225  -7.887  1.00  0.00           N  
ATOM   2453  H   ARG A 178       9.993   5.242 -14.598  1.00  0.00           H  
ATOM   2454  HA  ARG A 178      12.152   5.930 -12.683  1.00  0.00           H  
ATOM   2455 1HB  ARG A 178      10.152   3.837 -12.828  1.00  0.00           H  
ATOM   2456 2HB  ARG A 178      11.768   3.275 -12.340  1.00  0.00           H  
ATOM   2457 1HG  ARG A 178      10.505   3.805 -10.356  1.00  0.00           H  
ATOM   2458 2HG  ARG A 178      11.787   5.022 -10.565  1.00  0.00           H  
ATOM   2459 1HD  ARG A 178      10.184   6.583 -11.444  1.00  0.00           H  
ATOM   2460 2HD  ARG A 178       8.896   5.364 -11.296  1.00  0.00           H  
ATOM   2461  HE  ARG A 178      10.100   6.045  -8.676  1.00  0.00           H  
ATOM   2462 1HH1 ARG A 178       7.707   7.016 -11.019  1.00  0.00           H  
ATOM   2463 2HH1 ARG A 178       6.779   7.799  -9.755  1.00  0.00           H  
ATOM   2464 1HH2 ARG A 178       9.053   6.944  -7.219  1.00  0.00           H  
ATOM   2465 2HH2 ARG A 178       7.546   7.760  -7.588  1.00  0.00           H  
ATOM   2466  N   ASP A 179      14.064   4.554 -13.556  1.00  0.00           N  
ATOM   2467  CA  ASP A 179      15.251   4.066 -14.255  1.00  0.00           C  
ATOM   2468  C   ASP A 179      16.336   3.611 -13.312  1.00  0.00           C  
ATOM   2469  O   ASP A 179      16.227   3.745 -12.090  1.00  0.00           O  
ATOM   2470  CB  ASP A 179      15.787   5.165 -15.184  1.00  0.00           C  
ATOM   2471  CG  ASP A 179      16.564   4.716 -16.430  1.00  0.00           C  
ATOM   2472  OD1 ASP A 179      16.815   3.548 -16.589  1.00  0.00           O  
ATOM   2473  OD2 ASP A 179      16.892   5.582 -17.209  1.00  0.00           O  
ATOM   2474  H   ASP A 179      14.161   4.913 -12.613  1.00  0.00           H  
ATOM   2475  HA  ASP A 179      14.944   3.208 -14.849  1.00  0.00           H  
ATOM   2476 1HB  ASP A 179      14.959   5.763 -15.535  1.00  0.00           H  
ATOM   2477 2HB  ASP A 179      16.452   5.809 -14.618  1.00  0.00           H  
ATOM   2478  N   THR A 180      17.381   3.034 -13.899  1.00  0.00           N  
ATOM   2479  CA  THR A 180      18.524   2.601 -13.139  1.00  0.00           C  
ATOM   2480  C   THR A 180      19.802   3.071 -13.803  1.00  0.00           C  
ATOM   2481  O   THR A 180      19.864   3.165 -15.028  1.00  0.00           O  
ATOM   2482  CB  THR A 180      18.596   1.080 -13.012  1.00  0.00           C  
ATOM   2483  OG1 THR A 180      18.770   0.501 -14.310  1.00  0.00           O  
ATOM   2484  CG2 THR A 180      17.386   0.558 -12.417  1.00  0.00           C  
ATOM   2485  H   THR A 180      17.330   2.918 -14.895  1.00  0.00           H  
ATOM   2486  HA  THR A 180      18.463   3.031 -12.158  1.00  0.00           H  
ATOM   2487  HB  THR A 180      19.425   0.821 -12.403  1.00  0.00           H  
ATOM   2488  HG1 THR A 180      19.694   0.572 -14.569  1.00  0.00           H  
ATOM   2489 1HG2 THR A 180      17.461  -0.528 -12.338  1.00  0.00           H  
ATOM   2490 2HG2 THR A 180      17.256   0.983 -11.434  1.00  0.00           H  
ATOM   2491 3HG2 THR A 180      16.543   0.818 -13.042  1.00  0.00           H  
ATOM   2492  N   ALA A 181      20.835   3.294 -13.012  1.00  0.00           N  
ATOM   2493  CA  ALA A 181      22.120   3.635 -13.609  1.00  0.00           C  
ATOM   2494  C   ALA A 181      23.290   3.345 -12.710  1.00  0.00           C  
ATOM   2495  O   ALA A 181      23.190   3.426 -11.490  1.00  0.00           O  
ATOM   2496  CB  ALA A 181      22.148   5.093 -14.008  1.00  0.00           C  
ATOM   2497  H   ALA A 181      20.716   3.226 -12.007  1.00  0.00           H  
ATOM   2498  HA  ALA A 181      22.237   3.011 -14.495  1.00  0.00           H  
ATOM   2499 1HB  ALA A 181      23.070   5.304 -14.469  1.00  0.00           H  
ATOM   2500 2HB  ALA A 181      21.335   5.296 -14.701  1.00  0.00           H  
ATOM   2501 3HB  ALA A 181      22.031   5.716 -13.130  1.00  0.00           H  
ATOM   2502  N   ASN A 182      24.424   3.001 -13.317  1.00  0.00           N  
ATOM   2503  CA  ASN A 182      25.595   2.639 -12.544  1.00  0.00           C  
ATOM   2504  C   ASN A 182      26.269   3.872 -12.041  1.00  0.00           C  
ATOM   2505  O   ASN A 182      26.872   4.631 -12.797  1.00  0.00           O  
ATOM   2506  CB  ASN A 182      26.578   1.838 -13.366  1.00  0.00           C  
ATOM   2507  CG  ASN A 182      27.777   1.517 -12.551  1.00  0.00           C  
ATOM   2508  OD1 ASN A 182      28.101   2.305 -11.653  1.00  0.00           O  
ATOM   2509  ND2 ASN A 182      28.427   0.417 -12.831  1.00  0.00           N  
ATOM   2510  H   ASN A 182      24.467   2.996 -14.326  1.00  0.00           H  
ATOM   2511  HA  ASN A 182      25.269   2.067 -11.676  1.00  0.00           H  
ATOM   2512 1HB  ASN A 182      26.103   0.918 -13.712  1.00  0.00           H  
ATOM   2513 2HB  ASN A 182      26.869   2.398 -14.245  1.00  0.00           H  
ATOM   2514 1HD2 ASN A 182      29.239   0.170 -12.301  1.00  0.00           H  
ATOM   2515 2HD2 ASN A 182      28.112  -0.175 -13.571  1.00  0.00           H  
ATOM   2516  N   LEU A 183      26.128   4.109 -10.794  1.00  0.00           N  
ATOM   2517  CA  LEU A 183      26.717   5.244 -10.158  1.00  0.00           C  
ATOM   2518  C   LEU A 183      27.827   4.731  -9.259  1.00  0.00           C  
ATOM   2519  O   LEU A 183      27.571   4.051  -8.272  1.00  0.00           O  
ATOM   2520  CB  LEU A 183      25.671   6.031  -9.360  1.00  0.00           C  
ATOM   2521  CG  LEU A 183      24.454   6.539 -10.184  1.00  0.00           C  
ATOM   2522  CD1 LEU A 183      23.470   7.233  -9.254  1.00  0.00           C  
ATOM   2523  CD2 LEU A 183      24.942   7.477 -11.259  1.00  0.00           C  
ATOM   2524  H   LEU A 183      25.646   3.444 -10.215  1.00  0.00           H  
ATOM   2525  HA  LEU A 183      27.153   5.894 -10.915  1.00  0.00           H  
ATOM   2526 1HB  LEU A 183      25.293   5.394  -8.560  1.00  0.00           H  
ATOM   2527 2HB  LEU A 183      26.157   6.896  -8.908  1.00  0.00           H  
ATOM   2528  HG  LEU A 183      23.941   5.697 -10.642  1.00  0.00           H  
ATOM   2529 1HD1 LEU A 183      22.614   7.590  -9.831  1.00  0.00           H  
ATOM   2530 2HD1 LEU A 183      23.128   6.532  -8.503  1.00  0.00           H  
ATOM   2531 3HD1 LEU A 183      23.958   8.076  -8.769  1.00  0.00           H  
ATOM   2532 1HD2 LEU A 183      24.093   7.837 -11.841  1.00  0.00           H  
ATOM   2533 2HD2 LEU A 183      25.453   8.323 -10.802  1.00  0.00           H  
ATOM   2534 3HD2 LEU A 183      25.631   6.951 -11.912  1.00  0.00           H  
ATOM   2535  N   HIS A 184      29.062   5.042  -9.626  1.00  0.00           N  
ATOM   2536  CA  HIS A 184      30.237   4.632  -8.866  1.00  0.00           C  
ATOM   2537  C   HIS A 184      30.321   3.113  -8.621  1.00  0.00           C  
ATOM   2538  O   HIS A 184      30.704   2.686  -7.532  1.00  0.00           O  
ATOM   2539  CB  HIS A 184      30.267   5.371  -7.524  1.00  0.00           C  
ATOM   2540  CG  HIS A 184      30.162   6.859  -7.655  1.00  0.00           C  
ATOM   2541  ND1 HIS A 184      31.136   7.621  -8.268  1.00  0.00           N  
ATOM   2542  CD2 HIS A 184      29.205   7.726  -7.251  1.00  0.00           C  
ATOM   2543  CE1 HIS A 184      30.779   8.893  -8.235  1.00  0.00           C  
ATOM   2544  NE2 HIS A 184      29.612   8.982  -7.624  1.00  0.00           N  
ATOM   2545  H   HIS A 184      29.190   5.587 -10.467  1.00  0.00           H  
ATOM   2546  HA  HIS A 184      31.105   4.907  -9.465  1.00  0.00           H  
ATOM   2547 1HB  HIS A 184      29.429   5.054  -6.901  1.00  0.00           H  
ATOM   2548 2HB  HIS A 184      31.202   5.167  -7.005  1.00  0.00           H  
ATOM   2549  HD2 HIS A 184      28.257   7.591  -6.728  1.00  0.00           H  
ATOM   2550  HE1 HIS A 184      31.419   9.659  -8.672  1.00  0.00           H  
ATOM   2551  HE2 HIS A 184      29.095   9.833  -7.454  1.00  0.00           H  
ATOM   2552  N   GLY A 185      29.924   2.294  -9.614  1.00  0.00           N  
ATOM   2553  CA  GLY A 185      29.967   0.837  -9.467  1.00  0.00           C  
ATOM   2554  C   GLY A 185      28.708   0.278  -8.814  1.00  0.00           C  
ATOM   2555  O   GLY A 185      28.549  -0.939  -8.704  1.00  0.00           O  
ATOM   2556  H   GLY A 185      29.580   2.654 -10.495  1.00  0.00           H  
ATOM   2557 1HA  GLY A 185      30.104   0.374 -10.443  1.00  0.00           H  
ATOM   2558 2HA  GLY A 185      30.837   0.553  -8.877  1.00  0.00           H  
ATOM   2559  N   LYS A 186      27.812   1.156  -8.408  1.00  0.00           N  
ATOM   2560  CA  LYS A 186      26.584   0.750  -7.760  1.00  0.00           C  
ATOM   2561  C   LYS A 186      25.378   1.149  -8.574  1.00  0.00           C  
ATOM   2562  O   LYS A 186      25.121   2.337  -8.750  1.00  0.00           O  
ATOM   2563  CB  LYS A 186      26.493   1.354  -6.357  1.00  0.00           C  
ATOM   2564  CG  LYS A 186      27.549   0.847  -5.385  1.00  0.00           C  
ATOM   2565  CD  LYS A 186      27.588   1.692  -4.120  1.00  0.00           C  
ATOM   2566  CE  LYS A 186      28.203   3.058  -4.386  1.00  0.00           C  
ATOM   2567  NZ  LYS A 186      28.421   3.825  -3.129  1.00  0.00           N  
ATOM   2568  H   LYS A 186      27.961   2.147  -8.541  1.00  0.00           H  
ATOM   2569  HA  LYS A 186      26.580  -0.337  -7.674  1.00  0.00           H  
ATOM   2570 1HB  LYS A 186      26.590   2.434  -6.468  1.00  0.00           H  
ATOM   2571 2HB  LYS A 186      25.501   1.118  -5.971  1.00  0.00           H  
ATOM   2572 1HG  LYS A 186      27.313  -0.185  -5.124  1.00  0.00           H  
ATOM   2573 2HG  LYS A 186      28.520   0.884  -5.877  1.00  0.00           H  
ATOM   2574 1HD  LYS A 186      26.568   1.817  -3.754  1.00  0.00           H  
ATOM   2575 2HD  LYS A 186      28.180   1.168  -3.370  1.00  0.00           H  
ATOM   2576 1HE  LYS A 186      29.156   2.912  -4.892  1.00  0.00           H  
ATOM   2577 2HE  LYS A 186      27.529   3.615  -5.038  1.00  0.00           H  
ATOM   2578 1HZ  LYS A 186      28.829   4.722  -3.349  1.00  0.00           H  
ATOM   2579 2HZ  LYS A 186      27.537   3.962  -2.660  1.00  0.00           H  
ATOM   2580 3HZ  LYS A 186      29.046   3.309  -2.525  1.00  0.00           H  
ATOM   2581  N   ILE A 187      24.591   0.181  -9.037  1.00  0.00           N  
ATOM   2582  CA  ILE A 187      23.466   0.594  -9.848  1.00  0.00           C  
ATOM   2583  C   ILE A 187      22.399   1.113  -8.927  1.00  0.00           C  
ATOM   2584  O   ILE A 187      21.897   0.397  -8.067  1.00  0.00           O  
ATOM   2585  CB  ILE A 187      22.934  -0.544 -10.710  1.00  0.00           C  
ATOM   2586  CG1 ILE A 187      23.993  -0.965 -11.707  1.00  0.00           C  
ATOM   2587  CG2 ILE A 187      21.678  -0.106 -11.398  1.00  0.00           C  
ATOM   2588  CD1 ILE A 187      23.641  -2.245 -12.437  1.00  0.00           C  
ATOM   2589  H   ILE A 187      24.762  -0.796  -8.839  1.00  0.00           H  
ATOM   2590  HA  ILE A 187      23.788   1.394 -10.492  1.00  0.00           H  
ATOM   2591  HB  ILE A 187      22.721  -1.406 -10.082  1.00  0.00           H  
ATOM   2592 1HG1 ILE A 187      24.131  -0.166 -12.436  1.00  0.00           H  
ATOM   2593 2HG1 ILE A 187      24.929  -1.106 -11.185  1.00  0.00           H  
ATOM   2594 1HG2 ILE A 187      21.299  -0.918 -12.015  1.00  0.00           H  
ATOM   2595 2HG2 ILE A 187      20.933   0.162 -10.670  1.00  0.00           H  
ATOM   2596 3HG2 ILE A 187      21.894   0.759 -12.028  1.00  0.00           H  
ATOM   2597 1HD1 ILE A 187      24.439  -2.495 -13.135  1.00  0.00           H  
ATOM   2598 2HD1 ILE A 187      23.522  -3.057 -11.720  1.00  0.00           H  
ATOM   2599 3HD1 ILE A 187      22.711  -2.105 -12.985  1.00  0.00           H  
ATOM   2600  N   SER A 188      22.007   2.343  -9.127  1.00  0.00           N  
ATOM   2601  CA  SER A 188      20.966   2.922  -8.327  1.00  0.00           C  
ATOM   2602  C   SER A 188      19.642   2.900  -9.041  1.00  0.00           C  
ATOM   2603  O   SER A 188      19.585   3.101 -10.243  1.00  0.00           O  
ATOM   2604  CB  SER A 188      21.335   4.342  -7.945  1.00  0.00           C  
ATOM   2605  OG  SER A 188      20.302   4.987  -7.252  1.00  0.00           O  
ATOM   2606  H   SER A 188      22.443   2.887  -9.854  1.00  0.00           H  
ATOM   2607  HA  SER A 188      20.870   2.328  -7.416  1.00  0.00           H  
ATOM   2608 1HB  SER A 188      22.222   4.313  -7.313  1.00  0.00           H  
ATOM   2609 2HB  SER A 188      21.556   4.902  -8.853  1.00  0.00           H  
ATOM   2610  HG  SER A 188      20.574   5.881  -7.032  1.00  0.00           H  
ATOM   2611  N   CYS A 189      18.584   2.685  -8.278  1.00  0.00           N  
ATOM   2612  CA  CYS A 189      17.212   2.743  -8.769  1.00  0.00           C  
ATOM   2613  C   CYS A 189      16.651   4.084  -8.361  1.00  0.00           C  
ATOM   2614  O   CYS A 189      16.554   4.390  -7.173  1.00  0.00           O  
ATOM   2615  CB  CYS A 189      16.378   1.574  -8.250  1.00  0.00           C  
ATOM   2616  SG  CYS A 189      14.571   1.625  -8.555  1.00  0.00           S  
ATOM   2617  H   CYS A 189      18.730   2.471  -7.301  1.00  0.00           H  
ATOM   2618  HA  CYS A 189      17.208   2.688  -9.855  1.00  0.00           H  
ATOM   2619 1HB  CYS A 189      16.748   0.659  -8.700  1.00  0.00           H  
ATOM   2620 2HB  CYS A 189      16.514   1.505  -7.172  1.00  0.00           H  
ATOM   2621  N   PHE A 190      16.248   4.862  -9.348  1.00  0.00           N  
ATOM   2622  CA  PHE A 190      15.801   6.226  -9.145  1.00  0.00           C  
ATOM   2623  C   PHE A 190      14.773   6.629 -10.175  1.00  0.00           C  
ATOM   2624  O   PHE A 190      14.390   5.835 -11.036  1.00  0.00           O  
ATOM   2625  CB  PHE A 190      16.989   7.190  -9.189  1.00  0.00           C  
ATOM   2626  CG  PHE A 190      17.816   7.077 -10.438  1.00  0.00           C  
ATOM   2627  CD1 PHE A 190      17.463   7.776 -11.584  1.00  0.00           C  
ATOM   2628  CD2 PHE A 190      18.945   6.274 -10.471  1.00  0.00           C  
ATOM   2629  CE1 PHE A 190      18.223   7.673 -12.734  1.00  0.00           C  
ATOM   2630  CE2 PHE A 190      19.706   6.171 -11.618  1.00  0.00           C  
ATOM   2631  CZ  PHE A 190      19.344   6.871 -12.751  1.00  0.00           C  
ATOM   2632  H   PHE A 190      16.248   4.490 -10.291  1.00  0.00           H  
ATOM   2633  HA  PHE A 190      15.336   6.281  -8.162  1.00  0.00           H  
ATOM   2634 1HB  PHE A 190      16.638   8.220  -9.137  1.00  0.00           H  
ATOM   2635 2HB  PHE A 190      17.659   6.993  -8.353  1.00  0.00           H  
ATOM   2636  HD1 PHE A 190      16.577   8.410 -11.570  1.00  0.00           H  
ATOM   2637  HD2 PHE A 190      19.230   5.720  -9.575  1.00  0.00           H  
ATOM   2638  HE1 PHE A 190      17.935   8.226 -13.628  1.00  0.00           H  
ATOM   2639  HE2 PHE A 190      20.592   5.537 -11.631  1.00  0.00           H  
ATOM   2640  HZ  PHE A 190      19.943   6.789 -13.657  1.00  0.00           H  
ATOM   2641  N   ASN A 191      14.278   7.849 -10.033  1.00  0.00           N  
ATOM   2642  CA  ASN A 191      13.273   8.354 -10.939  1.00  0.00           C  
ATOM   2643  C   ASN A 191      13.842   9.280 -12.015  1.00  0.00           C  
ATOM   2644  O   ASN A 191      14.110  10.451 -11.744  1.00  0.00           O  
ATOM   2645  CB  ASN A 191      12.174   9.065 -10.170  1.00  0.00           C  
ATOM   2646  CG  ASN A 191      11.001   9.464 -11.022  1.00  0.00           C  
ATOM   2647  OD1 ASN A 191      11.138   9.715 -12.225  1.00  0.00           O  
ATOM   2648  ND2 ASN A 191       9.864   9.603 -10.388  1.00  0.00           N  
ATOM   2649  H   ASN A 191      14.611   8.430  -9.279  1.00  0.00           H  
ATOM   2650  HA  ASN A 191      12.832   7.503 -11.452  1.00  0.00           H  
ATOM   2651 1HB  ASN A 191      11.809   8.667  -9.222  1.00  0.00           H  
ATOM   2652 2HB  ASN A 191      12.787   9.946  -9.982  1.00  0.00           H  
ATOM   2653 1HD2 ASN A 191       9.041   9.867 -10.891  1.00  0.00           H  
ATOM   2654 2HD2 ASN A 191       9.819   9.446  -9.402  1.00  0.00           H  
ATOM   2655  N   ASN A 192      13.983   8.777 -13.230  1.00  0.00           N  
ATOM   2656  CA  ASN A 192      14.665   9.505 -14.299  1.00  0.00           C  
ATOM   2657  C   ASN A 192      13.701  10.250 -15.192  1.00  0.00           C  
ATOM   2658  O   ASN A 192      13.295   9.744 -16.240  1.00  0.00           O  
ATOM   2659  CB  ASN A 192      15.525   8.577 -15.138  1.00  0.00           C  
ATOM   2660  CG  ASN A 192      16.282   9.278 -16.232  1.00  0.00           C  
ATOM   2661  OD1 ASN A 192      16.331  10.512 -16.289  1.00  0.00           O  
ATOM   2662  ND2 ASN A 192      16.800   8.499 -17.148  1.00  0.00           N  
ATOM   2663  H   ASN A 192      13.608   7.864 -13.419  1.00  0.00           H  
ATOM   2664  HA  ASN A 192      15.311  10.245 -13.825  1.00  0.00           H  
ATOM   2665 1HB  ASN A 192      16.179   7.842 -14.666  1.00  0.00           H  
ATOM   2666 2HB  ASN A 192      14.665   8.070 -15.575  1.00  0.00           H  
ATOM   2667 1HD2 ASN A 192      17.317   8.896 -17.906  1.00  0.00           H  
ATOM   2668 2HD2 ASN A 192      16.680   7.508 -17.089  1.00  0.00           H  
ATOM   2669  N   PHE A 193      13.523  11.532 -15.012  1.00  0.00           N  
ATOM   2670  CA  PHE A 193      12.597  12.345 -15.774  1.00  0.00           C  
ATOM   2671  C   PHE A 193      13.268  12.828 -17.040  1.00  0.00           C  
ATOM   2672  O   PHE A 193      12.609  13.444 -17.873  1.00  0.00           O  
ATOM   2673  CB  PHE A 193      12.102  13.532 -14.945  1.00  0.00           C  
ATOM   2674  CG  PHE A 193      11.200  13.142 -13.808  1.00  0.00           C  
ATOM   2675  CD1 PHE A 193      11.681  13.093 -12.508  1.00  0.00           C  
ATOM   2676  CD2 PHE A 193       9.870  12.823 -14.036  1.00  0.00           C  
ATOM   2677  CE1 PHE A 193      10.853  12.735 -11.462  1.00  0.00           C  
ATOM   2678  CE2 PHE A 193       9.040  12.466 -12.992  1.00  0.00           C  
ATOM   2679  CZ  PHE A 193       9.532  12.421 -11.703  1.00  0.00           C  
ATOM   2680  H   PHE A 193      14.115  11.975 -14.323  1.00  0.00           H  
ATOM   2681  HA  PHE A 193      11.755  11.726 -16.047  1.00  0.00           H  
ATOM   2682 1HB  PHE A 193      12.946  14.061 -14.506  1.00  0.00           H  
ATOM   2683 2HB  PHE A 193      11.533  14.216 -15.573  1.00  0.00           H  
ATOM   2684  HD1 PHE A 193      12.726  13.342 -12.317  1.00  0.00           H  
ATOM   2685  HD2 PHE A 193       9.481  12.858 -15.054  1.00  0.00           H  
ATOM   2686  HE1 PHE A 193      11.244  12.700 -10.445  1.00  0.00           H  
ATOM   2687  HE2 PHE A 193       7.996  12.218 -13.185  1.00  0.00           H  
ATOM   2688  HZ  PHE A 193       8.879  12.138 -10.879  1.00  0.00           H  
ATOM   2689  N   SER A 194      14.526  12.559 -17.268  1.00  0.00           N  
ATOM   2690  CA  SER A 194      15.161  13.140 -18.434  1.00  0.00           C  
ATOM   2691  C   SER A 194      14.758  12.384 -19.661  1.00  0.00           C  
ATOM   2692  O   SER A 194      14.622  12.954 -20.743  1.00  0.00           O  
ATOM   2693  CB  SER A 194      16.673  13.048 -18.386  1.00  0.00           C  
ATOM   2694  OG  SER A 194      17.092  11.717 -18.605  1.00  0.00           O  
ATOM   2695  H   SER A 194      15.053  11.930 -16.667  1.00  0.00           H  
ATOM   2696  HA  SER A 194      14.818  14.172 -18.527  1.00  0.00           H  
ATOM   2697 1HB  SER A 194      17.103  13.701 -19.143  1.00  0.00           H  
ATOM   2698 2HB  SER A 194      17.029  13.388 -17.432  1.00  0.00           H  
ATOM   2699  HG  SER A 194      16.983  11.254 -17.772  1.00  0.00           H  
ATOM   2700  N   LEU A 195      14.474  11.095 -19.443  1.00  0.00           N  
ATOM   2701  CA  LEU A 195      14.111  10.153 -20.489  1.00  0.00           C  
ATOM   2702  C   LEU A 195      15.149  10.103 -21.615  1.00  0.00           C  
ATOM   2703  O   LEU A 195      14.868   9.583 -22.694  1.00  0.00           O  
ATOM   2704  CB  LEU A 195      12.736  10.523 -21.059  1.00  0.00           C  
ATOM   2705  CG  LEU A 195      11.580  10.538 -20.054  1.00  0.00           C  
ATOM   2706  CD1 LEU A 195      10.312  10.970 -20.782  1.00  0.00           C  
ATOM   2707  CD2 LEU A 195      11.431   9.154 -19.437  1.00  0.00           C  
ATOM   2708  H   LEU A 195      14.516  10.761 -18.491  1.00  0.00           H  
ATOM   2709  HA  LEU A 195      14.072   9.168 -20.026  1.00  0.00           H  
ATOM   2710 1HB  LEU A 195      12.793  11.510 -21.504  1.00  0.00           H  
ATOM   2711 2HB  LEU A 195      12.483   9.811 -21.843  1.00  0.00           H  
ATOM   2712  HG  LEU A 195      11.784  11.266 -19.265  1.00  0.00           H  
ATOM   2713 1HD1 LEU A 195       9.485  10.989 -20.095  1.00  0.00           H  
ATOM   2714 2HD1 LEU A 195      10.454  11.965 -21.199  1.00  0.00           H  
ATOM   2715 3HD1 LEU A 195      10.097  10.268 -21.585  1.00  0.00           H  
ATOM   2716 1HD2 LEU A 195      10.615   9.161 -18.726  1.00  0.00           H  
ATOM   2717 2HD2 LEU A 195      11.221   8.427 -20.220  1.00  0.00           H  
ATOM   2718 3HD2 LEU A 195      12.355   8.881 -18.926  1.00  0.00           H  
ATOM   2719  N   SER A 196      16.349  10.637 -21.361  1.00  0.00           N  
ATOM   2720  CA  SER A 196      17.380  10.727 -22.374  1.00  0.00           C  
ATOM   2721  C   SER A 196      18.252   9.491 -22.469  1.00  0.00           C  
ATOM   2722  O   SER A 196      19.121   9.265 -21.629  1.00  0.00           O  
ATOM   2723  CB  SER A 196      18.248  11.939 -22.102  1.00  0.00           C  
ATOM   2724  OG  SER A 196      19.300  12.021 -23.026  1.00  0.00           O  
ATOM   2725  H   SER A 196      16.558  10.993 -20.434  1.00  0.00           H  
ATOM   2726  HA  SER A 196      16.856  10.831 -23.325  1.00  0.00           H  
ATOM   2727 1HB  SER A 196      17.639  12.841 -22.157  1.00  0.00           H  
ATOM   2728 2HB  SER A 196      18.651  11.877 -21.091  1.00  0.00           H  
ATOM   2729  HG  SER A 196      19.799  12.807 -22.789  1.00  0.00           H  
ATOM   2730  N   THR A 197      17.990   8.701 -23.500  1.00  0.00           N  
ATOM   2731  CA  THR A 197      18.675   7.446 -23.782  1.00  0.00           C  
ATOM   2732  C   THR A 197      18.915   6.567 -22.556  1.00  0.00           C  
ATOM   2733  O   THR A 197      19.941   6.729 -21.884  1.00  0.00           O  
ATOM   2734  CB  THR A 197      20.029   7.710 -24.455  1.00  0.00           C  
ATOM   2735  OG1 THR A 197      19.821   8.406 -25.690  1.00  0.00           O  
ATOM   2736  CG2 THR A 197      20.741   6.390 -24.723  1.00  0.00           C  
ATOM   2737  H   THR A 197      17.260   8.995 -24.133  1.00  0.00           H  
ATOM   2738  HA  THR A 197      18.010   6.925 -24.465  1.00  0.00           H  
ATOM   2739  HB  THR A 197      20.644   8.329 -23.801  1.00  0.00           H  
ATOM   2740  HG1 THR A 197      19.681   9.339 -25.511  1.00  0.00           H  
ATOM   2741 1HG2 THR A 197      21.700   6.585 -25.199  1.00  0.00           H  
ATOM   2742 2HG2 THR A 197      20.903   5.865 -23.778  1.00  0.00           H  
ATOM   2743 3HG2 THR A 197      20.129   5.774 -25.379  1.00  0.00           H  
ATOM   2744  N   PRO A 198      18.039   5.586 -22.299  1.00  0.00           N  
ATOM   2745  CA  PRO A 198      18.226   4.553 -21.311  1.00  0.00           C  
ATOM   2746  C   PRO A 198      19.525   3.849 -21.639  1.00  0.00           C  
ATOM   2747  O   PRO A 198      19.637   3.160 -22.653  1.00  0.00           O  
ATOM   2748  CB  PRO A 198      16.995   3.663 -21.478  1.00  0.00           C  
ATOM   2749  CG  PRO A 198      15.944   4.615 -22.043  1.00  0.00           C  
ATOM   2750  CD  PRO A 198      16.735   5.529 -22.979  1.00  0.00           C  
ATOM   2751  HA  PRO A 198      18.269   5.005 -20.309  1.00  0.00           H  
ATOM   2752 1HB  PRO A 198      17.226   2.824 -22.151  1.00  0.00           H  
ATOM   2753 2HB  PRO A 198      16.711   3.228 -20.508  1.00  0.00           H  
ATOM   2754 1HG  PRO A 198      15.159   4.048 -22.564  1.00  0.00           H  
ATOM   2755 2HG  PRO A 198      15.451   5.164 -21.227  1.00  0.00           H  
ATOM   2756 1HD  PRO A 198      16.808   5.060 -23.972  1.00  0.00           H  
ATOM   2757 2HD  PRO A 198      16.233   6.507 -23.047  1.00  0.00           H  
ATOM   2758  N   GLY A 199      20.515   4.065 -20.799  1.00  0.00           N  
ATOM   2759  CA  GLY A 199      21.842   3.532 -21.025  1.00  0.00           C  
ATOM   2760  C   GLY A 199      22.863   4.480 -20.442  1.00  0.00           C  
ATOM   2761  O   GLY A 199      23.996   4.100 -20.144  1.00  0.00           O  
ATOM   2762  H   GLY A 199      20.339   4.621 -19.974  1.00  0.00           H  
ATOM   2763 1HA  GLY A 199      21.962   2.544 -20.581  1.00  0.00           H  
ATOM   2764 2HA  GLY A 199      22.045   3.384 -22.085  1.00  0.00           H  
ATOM   2765  N   SER A 200      22.430   5.721 -20.240  1.00  0.00           N  
ATOM   2766  CA  SER A 200      23.307   6.730 -19.666  1.00  0.00           C  
ATOM   2767  C   SER A 200      23.498   6.429 -18.190  1.00  0.00           C  
ATOM   2768  O   SER A 200      22.570   6.546 -17.389  1.00  0.00           O  
ATOM   2769  CB  SER A 200      22.725   8.117 -19.847  1.00  0.00           C  
ATOM   2770  OG  SER A 200      23.518   9.082 -19.202  1.00  0.00           O  
ATOM   2771  H   SER A 200      21.475   5.955 -20.493  1.00  0.00           H  
ATOM   2772  HA  SER A 200      24.274   6.650 -20.164  1.00  0.00           H  
ATOM   2773 1HB  SER A 200      22.659   8.348 -20.911  1.00  0.00           H  
ATOM   2774 2HB  SER A 200      21.714   8.143 -19.443  1.00  0.00           H  
ATOM   2775  HG  SER A 200      23.279   9.043 -18.272  1.00  0.00           H  
ATOM   2776  N   SER A 201      24.717   6.018 -17.842  1.00  0.00           N  
ATOM   2777  CA  SER A 201      25.027   5.604 -16.479  1.00  0.00           C  
ATOM   2778  C   SER A 201      25.081   6.766 -15.497  1.00  0.00           C  
ATOM   2779  O   SER A 201      25.068   6.551 -14.286  1.00  0.00           O  
ATOM   2780  CB  SER A 201      26.349   4.870 -16.453  1.00  0.00           C  
ATOM   2781  OG  SER A 201      27.406   5.736 -16.763  1.00  0.00           O  
ATOM   2782  H   SER A 201      25.445   5.992 -18.540  1.00  0.00           H  
ATOM   2783  HA  SER A 201      24.243   4.919 -16.159  1.00  0.00           H  
ATOM   2784 1HB  SER A 201      26.500   4.444 -15.474  1.00  0.00           H  
ATOM   2785 2HB  SER A 201      26.323   4.050 -17.168  1.00  0.00           H  
ATOM   2786  HG  SER A 201      28.204   5.204 -16.727  1.00  0.00           H  
ATOM   2787  N   SER A 202      25.159   7.988 -16.003  1.00  0.00           N  
ATOM   2788  CA  SER A 202      25.212   9.142 -15.121  1.00  0.00           C  
ATOM   2789  C   SER A 202      23.856   9.821 -15.020  1.00  0.00           C  
ATOM   2790  O   SER A 202      23.272  10.196 -16.036  1.00  0.00           O  
ATOM   2791  CB  SER A 202      26.259  10.124 -15.610  1.00  0.00           C  
ATOM   2792  OG  SER A 202      26.280  11.296 -14.843  1.00  0.00           O  
ATOM   2793  H   SER A 202      25.181   8.116 -17.004  1.00  0.00           H  
ATOM   2794  HA  SER A 202      25.491   8.790 -14.128  1.00  0.00           H  
ATOM   2795 1HB  SER A 202      27.237   9.646 -15.553  1.00  0.00           H  
ATOM   2796 2HB  SER A 202      26.041  10.381 -16.645  1.00  0.00           H  
ATOM   2797  HG  SER A 202      25.380  11.555 -14.629  1.00  0.00           H  
ATOM   2798  N   TRP A 203      23.358   9.979 -13.797  1.00  0.00           N  
ATOM   2799  CA  TRP A 203      22.077  10.648 -13.614  1.00  0.00           C  
ATOM   2800  C   TRP A 203      22.281  12.129 -13.876  1.00  0.00           C  
ATOM   2801  O   TRP A 203      23.131  12.725 -13.214  1.00  0.00           O  
ATOM   2802  CB  TRP A 203      21.523  10.416 -12.207  1.00  0.00           C  
ATOM   2803  CG  TRP A 203      20.308  11.238 -11.900  1.00  0.00           C  
ATOM   2804  CD1 TRP A 203      19.051  11.050 -12.392  1.00  0.00           C  
ATOM   2805  CD2 TRP A 203      20.234  12.375 -11.031  1.00  0.00           C  
ATOM   2806  NE1 TRP A 203      18.198  12.000 -11.886  1.00  0.00           N  
ATOM   2807  CE2 TRP A 203      18.901  12.825 -11.045  1.00  0.00           C  
ATOM   2808  CE3 TRP A 203      21.168  13.056 -10.240  1.00  0.00           C  
ATOM   2809  CZ2 TRP A 203      18.478  13.919 -10.307  1.00  0.00           C  
ATOM   2810  CZ3 TRP A 203      20.743  14.152  -9.499  1.00  0.00           C  
ATOM   2811  CH2 TRP A 203      19.437  14.571  -9.531  1.00  0.00           C  
ATOM   2812  H   TRP A 203      23.847   9.603 -12.998  1.00  0.00           H  
ATOM   2813  HA  TRP A 203      21.356  10.216 -14.297  1.00  0.00           H  
ATOM   2814 1HB  TRP A 203      21.234   9.373 -12.082  1.00  0.00           H  
ATOM   2815 2HB  TRP A 203      22.273  10.677 -11.460  1.00  0.00           H  
ATOM   2816  HD1 TRP A 203      18.911  10.218 -13.080  1.00  0.00           H  
ATOM   2817  HE1 TRP A 203      17.214  12.079 -12.098  1.00  0.00           H  
ATOM   2818  HE3 TRP A 203      22.216  12.764 -10.176  1.00  0.00           H  
ATOM   2819  HZ2 TRP A 203      17.431  14.218 -10.362  1.00  0.00           H  
ATOM   2820  HZ3 TRP A 203      21.481  14.674  -8.889  1.00  0.00           H  
ATOM   2821  HH2 TRP A 203      19.145  15.436  -8.935  1.00  0.00           H  
ATOM   2822  N   PRO A 204      21.539  12.777 -14.781  1.00  0.00           N  
ATOM   2823  CA  PRO A 204      21.713  14.168 -15.058  1.00  0.00           C  
ATOM   2824  C   PRO A 204      21.441  14.942 -13.782  1.00  0.00           C  
ATOM   2825  O   PRO A 204      20.312  14.971 -13.294  1.00  0.00           O  
ATOM   2826  CB  PRO A 204      20.674  14.452 -16.150  1.00  0.00           C  
ATOM   2827  CG  PRO A 204      20.453  13.107 -16.803  1.00  0.00           C  
ATOM   2828  CD  PRO A 204      20.565  12.108 -15.664  1.00  0.00           C  
ATOM   2829  HA  PRO A 204      22.748  14.325 -15.397  1.00  0.00           H  
ATOM   2830 1HB  PRO A 204      19.759  14.866 -15.700  1.00  0.00           H  
ATOM   2831 2HB  PRO A 204      21.059  15.210 -16.849  1.00  0.00           H  
ATOM   2832 1HG  PRO A 204      19.472  13.081 -17.292  1.00  0.00           H  
ATOM   2833 2HG  PRO A 204      21.203  12.939 -17.589  1.00  0.00           H  
ATOM   2834 1HD  PRO A 204      19.598  12.014 -15.178  1.00  0.00           H  
ATOM   2835 2HD  PRO A 204      20.899  11.148 -16.067  1.00  0.00           H  
ATOM   2836  N   THR A 205      22.493  15.517 -13.221  1.00  0.00           N  
ATOM   2837  CA  THR A 205      22.392  16.302 -12.002  1.00  0.00           C  
ATOM   2838  C   THR A 205      21.267  17.275 -12.220  1.00  0.00           C  
ATOM   2839  O   THR A 205      21.053  17.659 -13.356  1.00  0.00           O  
ATOM   2840  CB  THR A 205      23.718  17.010 -11.671  1.00  0.00           C  
ATOM   2841  OG1 THR A 205      24.762  16.032 -11.559  1.00  0.00           O  
ATOM   2842  CG2 THR A 205      23.625  17.789 -10.364  1.00  0.00           C  
ATOM   2843  H   THR A 205      23.397  15.406 -13.656  1.00  0.00           H  
ATOM   2844  HA  THR A 205      22.132  15.650 -11.175  1.00  0.00           H  
ATOM   2845  HB  THR A 205      23.964  17.696 -12.467  1.00  0.00           H  
ATOM   2846  HG1 THR A 205      25.063  15.785 -12.437  1.00  0.00           H  
ATOM   2847 1HG2 THR A 205      24.577  18.275 -10.162  1.00  0.00           H  
ATOM   2848 2HG2 THR A 205      22.851  18.538 -10.434  1.00  0.00           H  
ATOM   2849 3HG2 THR A 205      23.388  17.105  -9.550  1.00  0.00           H  
ATOM   2850  N   HIS A 206      20.512  17.634 -11.190  1.00  0.00           N  
ATOM   2851  CA  HIS A 206      19.390  18.549 -11.372  1.00  0.00           C  
ATOM   2852  C   HIS A 206      19.782  19.870 -12.048  1.00  0.00           C  
ATOM   2853  O   HIS A 206      18.954  20.479 -12.725  1.00  0.00           O  
ATOM   2854  CB  HIS A 206      18.740  18.875 -10.030  1.00  0.00           C  
ATOM   2855  CG  HIS A 206      19.718  19.536  -9.129  1.00  0.00           C  
ATOM   2856  ND1 HIS A 206      20.709  18.836  -8.478  1.00  0.00           N  
ATOM   2857  CD2 HIS A 206      19.865  20.821  -8.761  1.00  0.00           C  
ATOM   2858  CE1 HIS A 206      21.425  19.668  -7.751  1.00  0.00           C  
ATOM   2859  NE2 HIS A 206      20.934  20.877  -7.905  1.00  0.00           N  
ATOM   2860  H   HIS A 206      20.719  17.268 -10.271  1.00  0.00           H  
ATOM   2861  HA  HIS A 206      18.673  18.047 -12.018  1.00  0.00           H  
ATOM   2862 1HB  HIS A 206      17.880  19.529 -10.187  1.00  0.00           H  
ATOM   2863 2HB  HIS A 206      18.370  17.960  -9.570  1.00  0.00           H  
ATOM   2864  HD2 HIS A 206      19.251  21.658  -9.085  1.00  0.00           H  
ATOM   2865  HE1 HIS A 206      22.277  19.398  -7.130  1.00  0.00           H  
ATOM   2866  HE2 HIS A 206      21.283  21.717  -7.465  1.00  0.00           H  
ATOM   2867  N   SER A 207      21.049  20.277 -11.931  1.00  0.00           N  
ATOM   2868  CA  SER A 207      21.551  21.496 -12.550  1.00  0.00           C  
ATOM   2869  C   SER A 207      21.789  21.306 -14.037  1.00  0.00           C  
ATOM   2870  O   SER A 207      21.878  22.268 -14.800  1.00  0.00           O  
ATOM   2871  CB  SER A 207      22.839  21.922 -11.889  1.00  0.00           C  
ATOM   2872  OG  SER A 207      23.883  21.032 -12.196  1.00  0.00           O  
ATOM   2873  H   SER A 207      21.687  19.713 -11.390  1.00  0.00           H  
ATOM   2874  HA  SER A 207      20.811  22.285 -12.415  1.00  0.00           H  
ATOM   2875 1HB  SER A 207      23.103  22.925 -12.221  1.00  0.00           H  
ATOM   2876 2HB  SER A 207      22.695  21.961 -10.809  1.00  0.00           H  
ATOM   2877  HG  SER A 207      23.605  20.173 -11.867  1.00  0.00           H  
ATOM   2878  N   GLN A 208      21.847  20.045 -14.432  1.00  0.00           N  
ATOM   2879  CA  GLN A 208      22.096  19.604 -15.784  1.00  0.00           C  
ATOM   2880  C   GLN A 208      20.823  19.093 -16.415  1.00  0.00           C  
ATOM   2881  O   GLN A 208      20.709  18.989 -17.637  1.00  0.00           O  
ATOM   2882  CB  GLN A 208      23.174  18.525 -15.808  1.00  0.00           C  
ATOM   2883  CG  GLN A 208      24.453  18.972 -15.160  1.00  0.00           C  
ATOM   2884  CD  GLN A 208      25.075  20.155 -15.831  1.00  0.00           C  
ATOM   2885  OE1 GLN A 208      25.408  20.130 -17.019  1.00  0.00           O  
ATOM   2886  NE2 GLN A 208      25.240  21.223 -15.054  1.00  0.00           N  
ATOM   2887  H   GLN A 208      21.709  19.339 -13.739  1.00  0.00           H  
ATOM   2888  HA  GLN A 208      22.449  20.446 -16.377  1.00  0.00           H  
ATOM   2889 1HB  GLN A 208      22.815  17.636 -15.293  1.00  0.00           H  
ATOM   2890 2HB  GLN A 208      23.385  18.240 -16.837  1.00  0.00           H  
ATOM   2891 1HG  GLN A 208      24.245  19.241 -14.132  1.00  0.00           H  
ATOM   2892 2HG  GLN A 208      25.169  18.151 -15.197  1.00  0.00           H  
ATOM   2893 1HE2 GLN A 208      25.649  22.057 -15.426  1.00  0.00           H  
ATOM   2894 2HE2 GLN A 208      24.949  21.187 -14.089  1.00  0.00           H  
ATOM   2895  N   MET A 209      19.860  18.770 -15.551  1.00  0.00           N  
ATOM   2896  CA  MET A 209      18.587  18.246 -15.989  1.00  0.00           C  
ATOM   2897  C   MET A 209      17.954  19.294 -16.863  1.00  0.00           C  
ATOM   2898  O   MET A 209      17.748  20.433 -16.440  1.00  0.00           O  
ATOM   2899  CB  MET A 209      17.671  17.912 -14.807  1.00  0.00           C  
ATOM   2900  CG  MET A 209      16.318  17.294 -15.181  1.00  0.00           C  
ATOM   2901  SD  MET A 209      16.456  15.694 -15.938  1.00  0.00           S  
ATOM   2902  CE  MET A 209      16.934  14.678 -14.535  1.00  0.00           C  
ATOM   2903  H   MET A 209      20.030  18.897 -14.564  1.00  0.00           H  
ATOM   2904  HA  MET A 209      18.758  17.353 -16.590  1.00  0.00           H  
ATOM   2905 1HB  MET A 209      18.178  17.211 -14.144  1.00  0.00           H  
ATOM   2906 2HB  MET A 209      17.469  18.818 -14.237  1.00  0.00           H  
ATOM   2907 1HG  MET A 209      15.704  17.193 -14.287  1.00  0.00           H  
ATOM   2908 2HG  MET A 209      15.801  17.949 -15.875  1.00  0.00           H  
ATOM   2909 1HE  MET A 209      17.058  13.642 -14.860  1.00  0.00           H  
ATOM   2910 2HE  MET A 209      17.875  15.042 -14.123  1.00  0.00           H  
ATOM   2911 3HE  MET A 209      16.161  14.728 -13.769  1.00  0.00           H  
ATOM   2912  N   ASP A 210      17.616  18.897 -18.079  1.00  0.00           N  
ATOM   2913  CA  ASP A 210      17.021  19.821 -19.016  1.00  0.00           C  
ATOM   2914  C   ASP A 210      15.779  20.406 -18.369  1.00  0.00           C  
ATOM   2915  O   ASP A 210      15.058  19.637 -17.739  1.00  0.00           O  
ATOM   2916  CB  ASP A 210      16.685  19.125 -20.341  1.00  0.00           C  
ATOM   2917  CG  ASP A 210      16.253  20.055 -21.467  1.00  0.00           C  
ATOM   2918  OD1 ASP A 210      15.172  20.589 -21.420  1.00  0.00           O  
ATOM   2919  OD2 ASP A 210      17.025  20.225 -22.380  1.00  0.00           O  
ATOM   2920  H   ASP A 210      17.776  17.939 -18.354  1.00  0.00           H  
ATOM   2921  HA  ASP A 210      17.756  20.593 -19.200  1.00  0.00           H  
ATOM   2922 1HB  ASP A 210      17.557  18.571 -20.687  1.00  0.00           H  
ATOM   2923 2HB  ASP A 210      15.878  18.408 -20.175  1.00  0.00           H  
ATOM   2924  N   PRO A 211      15.484  21.715 -18.496  1.00  0.00           N  
ATOM   2925  CA  PRO A 211      14.295  22.367 -17.967  1.00  0.00           C  
ATOM   2926  C   PRO A 211      13.040  21.564 -18.292  1.00  0.00           C  
ATOM   2927  O   PRO A 211      12.095  21.581 -17.509  1.00  0.00           O  
ATOM   2928  CB  PRO A 211      14.330  23.728 -18.667  1.00  0.00           C  
ATOM   2929  CG  PRO A 211      15.800  23.991 -18.859  1.00  0.00           C  
ATOM   2930  CD  PRO A 211      16.397  22.651 -19.197  1.00  0.00           C  
ATOM   2931  HA  PRO A 211      14.407  22.487 -16.880  1.00  0.00           H  
ATOM   2932 1HB  PRO A 211      13.773  23.678 -19.614  1.00  0.00           H  
ATOM   2933 2HB  PRO A 211      13.835  24.485 -18.042  1.00  0.00           H  
ATOM   2934 1HG  PRO A 211      15.951  24.729 -19.660  1.00  0.00           H  
ATOM   2935 2HG  PRO A 211      16.231  24.421 -17.944  1.00  0.00           H  
ATOM   2936 1HD  PRO A 211      16.349  22.509 -20.276  1.00  0.00           H  
ATOM   2937 2HD  PRO A 211      17.432  22.624 -18.835  1.00  0.00           H  
ATOM   2938  N   VAL A 212      13.045  20.838 -19.408  1.00  0.00           N  
ATOM   2939  CA  VAL A 212      11.912  20.030 -19.797  1.00  0.00           C  
ATOM   2940  C   VAL A 212      11.798  18.841 -18.857  1.00  0.00           C  
ATOM   2941  O   VAL A 212      10.714  18.525 -18.369  1.00  0.00           O  
ATOM   2942  CB  VAL A 212      12.065  19.566 -21.241  1.00  0.00           C  
ATOM   2943  CG1 VAL A 212      10.982  18.609 -21.563  1.00  0.00           C  
ATOM   2944  CG2 VAL A 212      12.040  20.779 -22.157  1.00  0.00           C  
ATOM   2945  H   VAL A 212      13.858  20.843 -20.013  1.00  0.00           H  
ATOM   2946  HA  VAL A 212      11.010  20.636 -19.708  1.00  0.00           H  
ATOM   2947  HB  VAL A 212      13.012  19.038 -21.359  1.00  0.00           H  
ATOM   2948 1HG1 VAL A 212      11.085  18.273 -22.594  1.00  0.00           H  
ATOM   2949 2HG1 VAL A 212      11.061  17.772 -20.896  1.00  0.00           H  
ATOM   2950 3HG1 VAL A 212      10.016  19.095 -21.438  1.00  0.00           H  
ATOM   2951 1HG2 VAL A 212      12.149  20.455 -23.191  1.00  0.00           H  
ATOM   2952 2HG2 VAL A 212      11.092  21.303 -22.039  1.00  0.00           H  
ATOM   2953 3HG2 VAL A 212      12.859  21.449 -21.900  1.00  0.00           H  
ATOM   2954  N   GLY A 213      12.938  18.204 -18.591  1.00  0.00           N  
ATOM   2955  CA  GLY A 213      12.982  17.058 -17.701  1.00  0.00           C  
ATOM   2956  C   GLY A 213      12.522  17.498 -16.332  1.00  0.00           C  
ATOM   2957  O   GLY A 213      11.654  16.863 -15.739  1.00  0.00           O  
ATOM   2958  H   GLY A 213      13.793  18.528 -19.020  1.00  0.00           H  
ATOM   2959 1HA  GLY A 213      12.346  16.255 -18.064  1.00  0.00           H  
ATOM   2960 2HA  GLY A 213      13.988  16.646 -17.648  1.00  0.00           H  
ATOM   2961  N   TYR A 214      13.022  18.651 -15.899  1.00  0.00           N  
ATOM   2962  CA  TYR A 214      12.621  19.209 -14.629  1.00  0.00           C  
ATOM   2963  C   TYR A 214      11.122  19.426 -14.607  1.00  0.00           C  
ATOM   2964  O   TYR A 214      10.463  19.008 -13.674  1.00  0.00           O  
ATOM   2965  CB  TYR A 214      13.320  20.524 -14.353  1.00  0.00           C  
ATOM   2966  CG  TYR A 214      12.770  21.173 -13.102  1.00  0.00           C  
ATOM   2967  CD1 TYR A 214      13.193  20.737 -11.847  1.00  0.00           C  
ATOM   2968  CD2 TYR A 214      11.845  22.201 -13.203  1.00  0.00           C  
ATOM   2969  CE1 TYR A 214      12.692  21.329 -10.708  1.00  0.00           C  
ATOM   2970  CE2 TYR A 214      11.346  22.790 -12.059  1.00  0.00           C  
ATOM   2971  CZ  TYR A 214      11.766  22.359 -10.817  1.00  0.00           C  
ATOM   2972  OH  TYR A 214      11.266  22.947  -9.680  1.00  0.00           O  
ATOM   2973  H   TYR A 214      13.690  19.138 -16.472  1.00  0.00           H  
ATOM   2974  HA  TYR A 214      12.868  18.502 -13.837  1.00  0.00           H  
ATOM   2975 1HB  TYR A 214      14.393  20.354 -14.238  1.00  0.00           H  
ATOM   2976 2HB  TYR A 214      13.191  21.193 -15.195  1.00  0.00           H  
ATOM   2977  HD1 TYR A 214      13.920  19.929 -11.767  1.00  0.00           H  
ATOM   2978  HD2 TYR A 214      11.513  22.541 -14.185  1.00  0.00           H  
ATOM   2979  HE1 TYR A 214      13.022  20.989  -9.726  1.00  0.00           H  
ATOM   2980  HE2 TYR A 214      10.618  23.599 -12.137  1.00  0.00           H  
ATOM   2981  HH  TYR A 214      11.663  22.532  -8.893  1.00  0.00           H  
ATOM   2982  N   SER A 215      10.575  20.004 -15.674  1.00  0.00           N  
ATOM   2983  CA  SER A 215       9.142  20.229 -15.743  1.00  0.00           C  
ATOM   2984  C   SER A 215       8.386  18.927 -15.532  1.00  0.00           C  
ATOM   2985  O   SER A 215       7.417  18.906 -14.787  1.00  0.00           O  
ATOM   2986  CB  SER A 215       8.773  20.839 -17.081  1.00  0.00           C  
ATOM   2987  OG  SER A 215       9.323  22.116 -17.215  1.00  0.00           O  
ATOM   2988  H   SER A 215      11.152  20.293 -16.445  1.00  0.00           H  
ATOM   2989  HA  SER A 215       8.857  20.925 -14.954  1.00  0.00           H  
ATOM   2990 1HB  SER A 215       9.125  20.207 -17.879  1.00  0.00           H  
ATOM   2991 2HB  SER A 215       7.689  20.893 -17.165  1.00  0.00           H  
ATOM   2992  HG  SER A 215       8.811  22.554 -17.900  1.00  0.00           H  
ATOM   2993  N   ARG A 216       8.854  17.837 -16.135  1.00  0.00           N  
ATOM   2994  CA  ARG A 216       8.182  16.562 -15.935  1.00  0.00           C  
ATOM   2995  C   ARG A 216       8.289  16.143 -14.464  1.00  0.00           C  
ATOM   2996  O   ARG A 216       7.323  15.628 -13.898  1.00  0.00           O  
ATOM   2997  CB  ARG A 216       8.778  15.503 -16.845  1.00  0.00           C  
ATOM   2998  CG  ARG A 216       8.469  15.691 -18.342  1.00  0.00           C  
ATOM   2999  CD  ARG A 216       8.858  14.511 -19.093  1.00  0.00           C  
ATOM   3000  NE  ARG A 216      10.294  14.394 -19.244  1.00  0.00           N  
ATOM   3001  CZ  ARG A 216      10.964  14.817 -20.328  1.00  0.00           C  
ATOM   3002  NH1 ARG A 216      10.305  15.369 -21.316  1.00  0.00           N  
ATOM   3003  NH2 ARG A 216      12.271  14.672 -20.384  1.00  0.00           N  
ATOM   3004  H   ARG A 216       9.670  17.897 -16.728  1.00  0.00           H  
ATOM   3005  HA  ARG A 216       7.128  16.669 -16.190  1.00  0.00           H  
ATOM   3006 1HB  ARG A 216       9.852  15.486 -16.736  1.00  0.00           H  
ATOM   3007 2HB  ARG A 216       8.407  14.521 -16.551  1.00  0.00           H  
ATOM   3008 1HG  ARG A 216       7.401  15.858 -18.476  1.00  0.00           H  
ATOM   3009 2HG  ARG A 216       9.023  16.551 -18.722  1.00  0.00           H  
ATOM   3010 1HD  ARG A 216       8.513  13.657 -18.589  1.00  0.00           H  
ATOM   3011 2HD  ARG A 216       8.420  14.553 -20.089  1.00  0.00           H  
ATOM   3012  HE  ARG A 216      10.854  13.974 -18.507  1.00  0.00           H  
ATOM   3013 1HH1 ARG A 216       9.303  15.474 -21.259  1.00  0.00           H  
ATOM   3014 2HH1 ARG A 216      10.800  15.690 -22.135  1.00  0.00           H  
ATOM   3015 1HH2 ARG A 216      12.739  14.241 -19.596  1.00  0.00           H  
ATOM   3016 2HH2 ARG A 216      12.786  14.986 -21.194  1.00  0.00           H  
ATOM   3017  N   HIS A 217       9.447  16.394 -13.843  1.00  0.00           N  
ATOM   3018  CA  HIS A 217       9.625  16.098 -12.424  1.00  0.00           C  
ATOM   3019  C   HIS A 217       8.548  16.817 -11.651  1.00  0.00           C  
ATOM   3020  O   HIS A 217       7.795  16.175 -10.932  1.00  0.00           O  
ATOM   3021  CB  HIS A 217      11.012  16.518 -11.926  1.00  0.00           C  
ATOM   3022  CG  HIS A 217      11.216  16.298 -10.459  1.00  0.00           C  
ATOM   3023  ND1 HIS A 217      12.119  17.029  -9.716  1.00  0.00           N  
ATOM   3024  CD2 HIS A 217      10.635  15.430  -9.598  1.00  0.00           C  
ATOM   3025  CE1 HIS A 217      12.084  16.620  -8.460  1.00  0.00           C  
ATOM   3026  NE2 HIS A 217      11.192  15.651  -8.362  1.00  0.00           N  
ATOM   3027  H   HIS A 217      10.207  16.797 -14.370  1.00  0.00           H  
ATOM   3028  HA  HIS A 217       9.503  15.036 -12.246  1.00  0.00           H  
ATOM   3029 1HB  HIS A 217      11.785  15.943 -12.437  1.00  0.00           H  
ATOM   3030 2HB  HIS A 217      11.170  17.580 -12.107  1.00  0.00           H  
ATOM   3031  HD1 HIS A 217      12.660  17.806 -10.040  1.00  0.00           H  
ATOM   3032  HD2 HIS A 217       9.872  14.662  -9.723  1.00  0.00           H  
ATOM   3033  HE1 HIS A 217      12.728  17.077  -7.709  1.00  0.00           H  
ATOM   3034  N   MET A 218       8.422  18.113 -11.889  1.00  0.00           N  
ATOM   3035  CA  MET A 218       7.466  18.959 -11.210  1.00  0.00           C  
ATOM   3036  C   MET A 218       6.045  18.474 -11.352  1.00  0.00           C  
ATOM   3037  O   MET A 218       5.357  18.284 -10.358  1.00  0.00           O  
ATOM   3038  CB  MET A 218       7.579  20.389 -11.736  1.00  0.00           C  
ATOM   3039  CG  MET A 218       6.593  21.368 -11.115  1.00  0.00           C  
ATOM   3040  SD  MET A 218       6.715  23.022 -11.823  1.00  0.00           S  
ATOM   3041  CE  MET A 218       6.012  22.749 -13.447  1.00  0.00           C  
ATOM   3042  H   MET A 218       9.019  18.531 -12.577  1.00  0.00           H  
ATOM   3043  HA  MET A 218       7.694  18.941 -10.153  1.00  0.00           H  
ATOM   3044 1HB  MET A 218       8.596  20.721 -11.535  1.00  0.00           H  
ATOM   3045 2HB  MET A 218       7.417  20.345 -12.813  1.00  0.00           H  
ATOM   3046 1HG  MET A 218       5.586  20.984 -11.276  1.00  0.00           H  
ATOM   3047 2HG  MET A 218       6.795  21.421 -10.045  1.00  0.00           H  
ATOM   3048 1HE  MET A 218       6.017  23.683 -14.009  1.00  0.00           H  
ATOM   3049 2HE  MET A 218       6.602  22.001 -13.978  1.00  0.00           H  
ATOM   3050 3HE  MET A 218       4.986  22.394 -13.343  1.00  0.00           H  
ATOM   3051  N   VAL A 219       5.604  18.213 -12.566  1.00  0.00           N  
ATOM   3052  CA  VAL A 219       4.229  17.795 -12.736  1.00  0.00           C  
ATOM   3053  C   VAL A 219       3.937  16.529 -11.959  1.00  0.00           C  
ATOM   3054  O   VAL A 219       2.946  16.467 -11.233  1.00  0.00           O  
ATOM   3055  CB  VAL A 219       3.891  17.564 -14.220  1.00  0.00           C  
ATOM   3056  CG1 VAL A 219       2.517  16.925 -14.360  1.00  0.00           C  
ATOM   3057  CG2 VAL A 219       3.949  18.874 -14.991  1.00  0.00           C  
ATOM   3058  H   VAL A 219       6.213  18.303 -13.364  1.00  0.00           H  
ATOM   3059  HA  VAL A 219       3.594  18.593 -12.347  1.00  0.00           H  
ATOM   3060  HB  VAL A 219       4.643  16.906 -14.657  1.00  0.00           H  
ATOM   3061 1HG1 VAL A 219       2.294  16.769 -15.416  1.00  0.00           H  
ATOM   3062 2HG1 VAL A 219       2.506  15.967 -13.842  1.00  0.00           H  
ATOM   3063 3HG1 VAL A 219       1.764  17.583 -13.925  1.00  0.00           H  
ATOM   3064 1HG2 VAL A 219       3.708  18.692 -16.038  1.00  0.00           H  
ATOM   3065 2HG2 VAL A 219       3.229  19.575 -14.569  1.00  0.00           H  
ATOM   3066 3HG2 VAL A 219       4.952  19.295 -14.918  1.00  0.00           H  
ATOM   3067  N   VAL A 220       4.810  15.540 -12.082  1.00  0.00           N  
ATOM   3068  CA  VAL A 220       4.609  14.286 -11.384  1.00  0.00           C  
ATOM   3069  C   VAL A 220       4.649  14.465  -9.876  1.00  0.00           C  
ATOM   3070  O   VAL A 220       3.786  13.941  -9.189  1.00  0.00           O  
ATOM   3071  CB  VAL A 220       5.661  13.272 -11.850  1.00  0.00           C  
ATOM   3072  CG1 VAL A 220       5.613  12.024 -10.975  1.00  0.00           C  
ATOM   3073  CG2 VAL A 220       5.388  12.948 -13.323  1.00  0.00           C  
ATOM   3074  H   VAL A 220       5.628  15.658 -12.668  1.00  0.00           H  
ATOM   3075  HA  VAL A 220       3.615  13.927 -11.658  1.00  0.00           H  
ATOM   3076  HB  VAL A 220       6.659  13.699 -11.739  1.00  0.00           H  
ATOM   3077 1HG1 VAL A 220       6.365  11.311 -11.316  1.00  0.00           H  
ATOM   3078 2HG1 VAL A 220       5.815  12.295  -9.941  1.00  0.00           H  
ATOM   3079 3HG1 VAL A 220       4.624  11.569 -11.044  1.00  0.00           H  
ATOM   3080 1HG2 VAL A 220       6.118  12.235 -13.678  1.00  0.00           H  
ATOM   3081 2HG2 VAL A 220       4.389  12.526 -13.425  1.00  0.00           H  
ATOM   3082 3HG2 VAL A 220       5.457  13.858 -13.918  1.00  0.00           H  
ATOM   3083  N   THR A 221       5.620  15.216  -9.379  1.00  0.00           N  
ATOM   3084  CA  THR A 221       5.840  15.339  -7.946  1.00  0.00           C  
ATOM   3085  C   THR A 221       4.744  16.132  -7.273  1.00  0.00           C  
ATOM   3086  O   THR A 221       4.223  15.708  -6.242  1.00  0.00           O  
ATOM   3087  CB  THR A 221       7.194  16.005  -7.639  1.00  0.00           C  
ATOM   3088  OG1 THR A 221       8.260  15.126  -8.021  1.00  0.00           O  
ATOM   3089  CG2 THR A 221       7.309  16.319  -6.155  1.00  0.00           C  
ATOM   3090  H   THR A 221       6.222  15.714 -10.002  1.00  0.00           H  
ATOM   3091  HA  THR A 221       5.815  14.338  -7.531  1.00  0.00           H  
ATOM   3092  HB  THR A 221       7.272  16.928  -8.212  1.00  0.00           H  
ATOM   3093  HG1 THR A 221       9.100  15.512  -7.762  1.00  0.00           H  
ATOM   3094 1HG2 THR A 221       8.272  16.790  -5.957  1.00  0.00           H  
ATOM   3095 2HG2 THR A 221       6.506  16.996  -5.863  1.00  0.00           H  
ATOM   3096 3HG2 THR A 221       7.231  15.396  -5.581  1.00  0.00           H  
ATOM   3097  N   VAL A 222       4.323  17.216  -7.908  1.00  0.00           N  
ATOM   3098  CA  VAL A 222       3.217  17.995  -7.399  1.00  0.00           C  
ATOM   3099  C   VAL A 222       1.958  17.157  -7.419  1.00  0.00           C  
ATOM   3100  O   VAL A 222       1.243  17.119  -6.421  1.00  0.00           O  
ATOM   3101  CB  VAL A 222       3.059  19.275  -8.232  1.00  0.00           C  
ATOM   3102  CG1 VAL A 222       1.776  19.981  -7.851  1.00  0.00           C  
ATOM   3103  CG2 VAL A 222       4.284  20.169  -8.009  1.00  0.00           C  
ATOM   3104  H   VAL A 222       4.776  17.508  -8.757  1.00  0.00           H  
ATOM   3105  HA  VAL A 222       3.442  18.265  -6.366  1.00  0.00           H  
ATOM   3106  HB  VAL A 222       2.980  19.017  -9.291  1.00  0.00           H  
ATOM   3107 1HG1 VAL A 222       1.669  20.888  -8.446  1.00  0.00           H  
ATOM   3108 2HG1 VAL A 222       0.936  19.320  -8.039  1.00  0.00           H  
ATOM   3109 3HG1 VAL A 222       1.806  20.243  -6.793  1.00  0.00           H  
ATOM   3110 1HG2 VAL A 222       4.181  21.080  -8.596  1.00  0.00           H  
ATOM   3111 2HG2 VAL A 222       4.359  20.425  -6.953  1.00  0.00           H  
ATOM   3112 3HG2 VAL A 222       5.187  19.649  -8.314  1.00  0.00           H  
ATOM   3113  N   THR A 223       1.598  16.244  -8.585  1.00  0.00           N  
ATOM   3114  CA  THR A 223       0.504  15.301  -8.714  1.00  0.00           C  
ATOM   3115  C   THR A 223       0.541  14.275  -7.601  1.00  0.00           C  
ATOM   3116  O   THR A 223      -0.477  13.990  -6.975  1.00  0.00           O  
ATOM   3117  CB  THR A 223       0.539  14.573 -10.071  1.00  0.00           C  
ATOM   3118  OG1 THR A 223       0.384  15.526 -11.131  1.00  0.00           O  
ATOM   3119  CG2 THR A 223      -0.578  13.544 -10.153  1.00  0.00           C  
ATOM   3120  H   THR A 223       2.259  16.315  -9.348  1.00  0.00           H  
ATOM   3121  HA  THR A 223      -0.437  15.848  -8.640  1.00  0.00           H  
ATOM   3122  HB  THR A 223       1.501  14.074 -10.181  1.00  0.00           H  
ATOM   3123  HG1 THR A 223       1.102  16.163 -11.095  1.00  0.00           H  
ATOM   3124 1HG2 THR A 223      -0.537  13.040 -11.118  1.00  0.00           H  
ATOM   3125 2HG2 THR A 223      -0.457  12.811  -9.355  1.00  0.00           H  
ATOM   3126 3HG2 THR A 223      -1.540  14.043 -10.044  1.00  0.00           H  
ATOM   3127  N   ARG A 224       1.669  13.741  -7.281  1.00  0.00           N  
ATOM   3128  CA  ARG A 224       1.925  12.773  -6.242  1.00  0.00           C  
ATOM   3129  C   ARG A 224       1.561  13.358  -4.896  1.00  0.00           C  
ATOM   3130  O   ARG A 224       0.831  12.754  -4.118  1.00  0.00           O  
ATOM   3131  CB  ARG A 224       3.356  12.254  -6.267  1.00  0.00           C  
ATOM   3132  CG  ARG A 224       3.653  11.254  -7.373  1.00  0.00           C  
ATOM   3133  CD  ARG A 224       5.008  10.648  -7.302  1.00  0.00           C  
ATOM   3134  NE  ARG A 224       6.100  11.590  -7.486  1.00  0.00           N  
ATOM   3135  CZ  ARG A 224       7.384  11.347  -7.157  1.00  0.00           C  
ATOM   3136  NH1 ARG A 224       7.735  10.213  -6.594  1.00  0.00           N  
ATOM   3137  NH2 ARG A 224       8.278  12.291  -7.394  1.00  0.00           N  
ATOM   3138  H   ARG A 224       2.429  14.066  -7.845  1.00  0.00           H  
ATOM   3139  HA  ARG A 224       1.295  11.908  -6.409  1.00  0.00           H  
ATOM   3140 1HB  ARG A 224       4.006  13.120  -6.381  1.00  0.00           H  
ATOM   3141 2HB  ARG A 224       3.541  11.786  -5.301  1.00  0.00           H  
ATOM   3142 1HG  ARG A 224       2.922  10.447  -7.318  1.00  0.00           H  
ATOM   3143 2HG  ARG A 224       3.562  11.762  -8.334  1.00  0.00           H  
ATOM   3144 1HD  ARG A 224       5.138  10.185  -6.324  1.00  0.00           H  
ATOM   3145 2HD  ARG A 224       5.097   9.888  -8.078  1.00  0.00           H  
ATOM   3146  HE  ARG A 224       6.086  12.527  -7.868  1.00  0.00           H  
ATOM   3147 1HH1 ARG A 224       7.037   9.509  -6.403  1.00  0.00           H  
ATOM   3148 2HH1 ARG A 224       8.703  10.050  -6.355  1.00  0.00           H  
ATOM   3149 1HH2 ARG A 224       7.988  13.165  -7.812  1.00  0.00           H  
ATOM   3150 2HH2 ARG A 224       9.246  12.136  -7.157  1.00  0.00           H  
ATOM   3151  N   PHE A 225       2.042  14.559  -4.626  1.00  0.00           N  
ATOM   3152  CA  PHE A 225       1.743  15.187  -3.358  1.00  0.00           C  
ATOM   3153  C   PHE A 225       0.257  15.430  -3.207  1.00  0.00           C  
ATOM   3154  O   PHE A 225      -0.330  15.012  -2.218  1.00  0.00           O  
ATOM   3155  CB  PHE A 225       2.506  16.498  -3.233  1.00  0.00           C  
ATOM   3156  CG  PHE A 225       2.202  17.255  -1.989  1.00  0.00           C  
ATOM   3157  CD1 PHE A 225       2.392  16.678  -0.748  1.00  0.00           C  
ATOM   3158  CD2 PHE A 225       1.721  18.549  -2.056  1.00  0.00           C  
ATOM   3159  CE1 PHE A 225       2.111  17.376   0.406  1.00  0.00           C  
ATOM   3160  CE2 PHE A 225       1.439  19.255  -0.908  1.00  0.00           C  
ATOM   3161  CZ  PHE A 225       1.633  18.667   0.329  1.00  0.00           C  
ATOM   3162  H   PHE A 225       2.617  15.043  -5.299  1.00  0.00           H  
ATOM   3163  HA  PHE A 225       2.055  14.517  -2.561  1.00  0.00           H  
ATOM   3164 1HB  PHE A 225       3.578  16.297  -3.256  1.00  0.00           H  
ATOM   3165 2HB  PHE A 225       2.274  17.134  -4.083  1.00  0.00           H  
ATOM   3166  HD1 PHE A 225       2.769  15.662  -0.687  1.00  0.00           H  
ATOM   3167  HD2 PHE A 225       1.568  19.011  -3.034  1.00  0.00           H  
ATOM   3168  HE1 PHE A 225       2.266  16.907   1.376  1.00  0.00           H  
ATOM   3169  HE2 PHE A 225       1.063  20.273  -0.971  1.00  0.00           H  
ATOM   3170  HZ  PHE A 225       1.410  19.219   1.239  1.00  0.00           H  
ATOM   3171  N   LEU A 226      -0.352  16.058  -4.197  1.00  0.00           N  
ATOM   3172  CA  LEU A 226      -1.762  16.400  -4.144  1.00  0.00           C  
ATOM   3173  C   LEU A 226      -2.695  15.212  -4.043  1.00  0.00           C  
ATOM   3174  O   LEU A 226      -3.510  15.112  -3.131  1.00  0.00           O  
ATOM   3175  CB  LEU A 226      -2.144  17.194  -5.391  1.00  0.00           C  
ATOM   3176  CG  LEU A 226      -1.546  18.584  -5.504  1.00  0.00           C  
ATOM   3177  CD1 LEU A 226      -1.872  19.145  -6.874  1.00  0.00           C  
ATOM   3178  CD2 LEU A 226      -2.102  19.441  -4.405  1.00  0.00           C  
ATOM   3179  H   LEU A 226       0.173  16.310  -5.017  1.00  0.00           H  
ATOM   3180  HA  LEU A 226      -1.893  17.004  -3.254  1.00  0.00           H  
ATOM   3181 1HB  LEU A 226      -1.831  16.628  -6.271  1.00  0.00           H  
ATOM   3182 2HB  LEU A 226      -3.228  17.298  -5.417  1.00  0.00           H  
ATOM   3183  HG  LEU A 226      -0.463  18.534  -5.412  1.00  0.00           H  
ATOM   3184 1HD1 LEU A 226      -1.448  20.145  -6.967  1.00  0.00           H  
ATOM   3185 2HD1 LEU A 226      -1.447  18.497  -7.642  1.00  0.00           H  
ATOM   3186 3HD1 LEU A 226      -2.952  19.197  -6.998  1.00  0.00           H  
ATOM   3187 1HD2 LEU A 226      -1.678  20.443  -4.475  1.00  0.00           H  
ATOM   3188 2HD2 LEU A 226      -3.186  19.499  -4.499  1.00  0.00           H  
ATOM   3189 3HD2 LEU A 226      -1.839  18.998  -3.449  1.00  0.00           H  
ATOM   3190  N   CYS A 227      -2.552  14.272  -4.958  1.00  0.00           N  
ATOM   3191  CA  CYS A 227      -3.441  13.125  -4.989  1.00  0.00           C  
ATOM   3192  C   CYS A 227      -3.048  12.065  -3.972  1.00  0.00           C  
ATOM   3193  O   CYS A 227      -3.905  11.451  -3.350  1.00  0.00           O  
ATOM   3194  CB  CYS A 227      -3.457  12.521  -6.390  1.00  0.00           C  
ATOM   3195  SG  CYS A 227      -4.194  13.569  -7.648  1.00  0.00           S  
ATOM   3196  H   CYS A 227      -1.823  14.340  -5.647  1.00  0.00           H  
ATOM   3197  HA  CYS A 227      -4.445  13.475  -4.748  1.00  0.00           H  
ATOM   3198 1HB  CYS A 227      -2.458  12.300  -6.697  1.00  0.00           H  
ATOM   3199 2HB  CYS A 227      -4.006  11.588  -6.370  1.00  0.00           H  
ATOM   3200  HG  CYS A 227      -5.458  13.281  -7.345  1.00  0.00           H  
ATOM   3201  N   GLY A 228      -1.751  11.855  -3.828  1.00  0.00           N  
ATOM   3202  CA  GLY A 228      -1.234  10.839  -2.925  1.00  0.00           C  
ATOM   3203  C   GLY A 228      -1.199  11.276  -1.469  1.00  0.00           C  
ATOM   3204  O   GLY A 228      -0.972  10.437  -0.596  1.00  0.00           O  
ATOM   3205  H   GLY A 228      -1.090  12.405  -4.352  1.00  0.00           H  
ATOM   3206 1HA  GLY A 228      -1.854   9.948  -3.007  1.00  0.00           H  
ATOM   3207 2HA  GLY A 228      -0.227  10.569  -3.230  1.00  0.00           H  
ATOM   3208  N   PHE A 229      -1.435  12.559  -1.175  1.00  0.00           N  
ATOM   3209  CA  PHE A 229      -1.344  12.927   0.230  1.00  0.00           C  
ATOM   3210  C   PHE A 229      -2.186  14.132   0.650  1.00  0.00           C  
ATOM   3211  O   PHE A 229      -3.082  13.990   1.478  1.00  0.00           O  
ATOM   3212  CB  PHE A 229       0.125  13.187   0.544  1.00  0.00           C  
ATOM   3213  CG  PHE A 229       0.454  13.486   1.960  1.00  0.00           C  
ATOM   3214  CD1 PHE A 229       0.879  12.465   2.776  1.00  0.00           C  
ATOM   3215  CD2 PHE A 229       0.347  14.764   2.492  1.00  0.00           C  
ATOM   3216  CE1 PHE A 229       1.189  12.690   4.072  1.00  0.00           C  
ATOM   3217  CE2 PHE A 229       0.665  14.988   3.809  1.00  0.00           C  
ATOM   3218  CZ  PHE A 229       1.085  13.948   4.593  1.00  0.00           C  
ATOM   3219  H   PHE A 229      -1.664  13.240  -1.886  1.00  0.00           H  
ATOM   3220  HA  PHE A 229      -1.770  12.116   0.821  1.00  0.00           H  
ATOM   3221 1HB  PHE A 229       0.694  12.326   0.261  1.00  0.00           H  
ATOM   3222 2HB  PHE A 229       0.480  14.027  -0.045  1.00  0.00           H  
ATOM   3223  HD1 PHE A 229       0.966  11.459   2.367  1.00  0.00           H  
ATOM   3224  HD2 PHE A 229       0.013  15.591   1.869  1.00  0.00           H  
ATOM   3225  HE1 PHE A 229       1.522  11.869   4.697  1.00  0.00           H  
ATOM   3226  HE2 PHE A 229       0.583  15.990   4.230  1.00  0.00           H  
ATOM   3227  HZ  PHE A 229       1.333  14.122   5.628  1.00  0.00           H  
ATOM   3228  N   LEU A 230      -1.934  15.299   0.074  1.00  0.00           N  
ATOM   3229  CA  LEU A 230      -2.590  16.510   0.553  1.00  0.00           C  
ATOM   3230  C   LEU A 230      -4.093  16.549   0.422  1.00  0.00           C  
ATOM   3231  O   LEU A 230      -4.775  16.717   1.427  1.00  0.00           O  
ATOM   3232  CB  LEU A 230      -2.063  17.757  -0.145  1.00  0.00           C  
ATOM   3233  CG  LEU A 230      -2.766  19.052   0.290  1.00  0.00           C  
ATOM   3234  CD1 LEU A 230      -2.532  19.263   1.777  1.00  0.00           C  
ATOM   3235  CD2 LEU A 230      -2.244  20.216  -0.513  1.00  0.00           C  
ATOM   3236  H   LEU A 230      -1.290  15.340  -0.693  1.00  0.00           H  
ATOM   3237  HA  LEU A 230      -2.415  16.574   1.627  1.00  0.00           H  
ATOM   3238 1HB  LEU A 230      -1.010  17.847   0.064  1.00  0.00           H  
ATOM   3239 2HB  LEU A 230      -2.188  17.637  -1.206  1.00  0.00           H  
ATOM   3240  HG  LEU A 230      -3.837  18.962   0.129  1.00  0.00           H  
ATOM   3241 1HD1 LEU A 230      -3.027  20.181   2.096  1.00  0.00           H  
ATOM   3242 2HD1 LEU A 230      -2.940  18.418   2.333  1.00  0.00           H  
ATOM   3243 3HD1 LEU A 230      -1.462  19.343   1.968  1.00  0.00           H  
ATOM   3244 1HD2 LEU A 230      -2.748  21.130  -0.199  1.00  0.00           H  
ATOM   3245 2HD2 LEU A 230      -1.178  20.319  -0.352  1.00  0.00           H  
ATOM   3246 3HD2 LEU A 230      -2.433  20.042  -1.558  1.00  0.00           H  
ATOM   3247  N   VAL A 231      -4.614  16.381  -0.783  1.00  0.00           N  
ATOM   3248  CA  VAL A 231      -6.051  16.513  -0.935  1.00  0.00           C  
ATOM   3249  C   VAL A 231      -6.774  15.429  -0.116  1.00  0.00           C  
ATOM   3250  O   VAL A 231      -7.672  15.799   0.640  1.00  0.00           O  
ATOM   3251  CB  VAL A 231      -6.498  16.407  -2.412  1.00  0.00           C  
ATOM   3252  CG1 VAL A 231      -8.012  16.351  -2.480  1.00  0.00           C  
ATOM   3253  CG2 VAL A 231      -5.937  17.599  -3.177  1.00  0.00           C  
ATOM   3254  H   VAL A 231      -4.036  16.166  -1.582  1.00  0.00           H  
ATOM   3255  HA  VAL A 231      -6.368  17.447  -0.477  1.00  0.00           H  
ATOM   3256  HB  VAL A 231      -6.147  15.521  -2.852  1.00  0.00           H  
ATOM   3257 1HG1 VAL A 231      -8.327  16.276  -3.520  1.00  0.00           H  
ATOM   3258 2HG1 VAL A 231      -8.365  15.482  -1.931  1.00  0.00           H  
ATOM   3259 3HG1 VAL A 231      -8.430  17.256  -2.040  1.00  0.00           H  
ATOM   3260 1HG2 VAL A 231      -6.243  17.538  -4.220  1.00  0.00           H  
ATOM   3261 2HG2 VAL A 231      -6.317  18.522  -2.741  1.00  0.00           H  
ATOM   3262 3HG2 VAL A 231      -4.846  17.590  -3.118  1.00  0.00           H  
ATOM   3263  N   PRO A 232      -6.389  14.134  -0.151  1.00  0.00           N  
ATOM   3264  CA  PRO A 232      -6.981  13.110   0.672  1.00  0.00           C  
ATOM   3265  C   PRO A 232      -7.085  13.601   2.110  1.00  0.00           C  
ATOM   3266  O   PRO A 232      -8.169  13.600   2.680  1.00  0.00           O  
ATOM   3267  CB  PRO A 232      -5.995  11.968   0.513  1.00  0.00           C  
ATOM   3268  CG  PRO A 232      -5.485  12.125  -0.871  1.00  0.00           C  
ATOM   3269  CD  PRO A 232      -5.323  13.589  -1.056  1.00  0.00           C  
ATOM   3270  HA  PRO A 232      -7.982  12.867   0.285  1.00  0.00           H  
ATOM   3271 1HB  PRO A 232      -5.203  12.044   1.271  1.00  0.00           H  
ATOM   3272 2HB  PRO A 232      -6.497  11.035   0.674  1.00  0.00           H  
ATOM   3273 1HG  PRO A 232      -4.542  11.581  -0.986  1.00  0.00           H  
ATOM   3274 2HG  PRO A 232      -6.194  11.689  -1.588  1.00  0.00           H  
ATOM   3275 1HD  PRO A 232      -4.375  13.871  -0.708  1.00  0.00           H  
ATOM   3276 2HD  PRO A 232      -5.443  13.807  -2.088  1.00  0.00           H  
ATOM   3277  N   VAL A 233      -5.958  14.054   2.670  1.00  0.00           N  
ATOM   3278  CA  VAL A 233      -5.933  14.537   4.048  1.00  0.00           C  
ATOM   3279  C   VAL A 233      -6.877  15.708   4.276  1.00  0.00           C  
ATOM   3280  O   VAL A 233      -7.570  15.737   5.279  1.00  0.00           O  
ATOM   3281  CB  VAL A 233      -4.511  14.968   4.450  1.00  0.00           C  
ATOM   3282  CG1 VAL A 233      -4.553  15.712   5.777  1.00  0.00           C  
ATOM   3283  CG2 VAL A 233      -3.614  13.722   4.528  1.00  0.00           C  
ATOM   3284  H   VAL A 233      -5.092  14.071   2.141  1.00  0.00           H  
ATOM   3285  HA  VAL A 233      -6.242  13.722   4.699  1.00  0.00           H  
ATOM   3286  HB  VAL A 233      -4.113  15.659   3.709  1.00  0.00           H  
ATOM   3287 1HG1 VAL A 233      -3.542  16.014   6.056  1.00  0.00           H  
ATOM   3288 2HG1 VAL A 233      -5.182  16.597   5.680  1.00  0.00           H  
ATOM   3289 3HG1 VAL A 233      -4.961  15.058   6.548  1.00  0.00           H  
ATOM   3290 1HG2 VAL A 233      -2.606  14.020   4.811  1.00  0.00           H  
ATOM   3291 2HG2 VAL A 233      -4.012  13.033   5.271  1.00  0.00           H  
ATOM   3292 3HG2 VAL A 233      -3.580  13.231   3.579  1.00  0.00           H  
ATOM   3293  N   LEU A 234      -6.930  16.659   3.350  1.00  0.00           N  
ATOM   3294  CA  LEU A 234      -7.836  17.791   3.541  1.00  0.00           C  
ATOM   3295  C   LEU A 234      -9.278  17.305   3.663  1.00  0.00           C  
ATOM   3296  O   LEU A 234     -10.025  17.765   4.529  1.00  0.00           O  
ATOM   3297  CB  LEU A 234      -7.717  18.781   2.381  1.00  0.00           C  
ATOM   3298  CG  LEU A 234      -6.401  19.563   2.318  1.00  0.00           C  
ATOM   3299  CD1 LEU A 234      -6.350  20.365   1.026  1.00  0.00           C  
ATOM   3300  CD2 LEU A 234      -6.301  20.467   3.530  1.00  0.00           C  
ATOM   3301  H   LEU A 234      -6.354  16.603   2.525  1.00  0.00           H  
ATOM   3302  HA  LEU A 234      -7.582  18.287   4.477  1.00  0.00           H  
ATOM   3303 1HB  LEU A 234      -7.825  18.240   1.447  1.00  0.00           H  
ATOM   3304 2HB  LEU A 234      -8.530  19.501   2.454  1.00  0.00           H  
ATOM   3305  HG  LEU A 234      -5.566  18.879   2.311  1.00  0.00           H  
ATOM   3306 1HD1 LEU A 234      -5.415  20.922   0.979  1.00  0.00           H  
ATOM   3307 2HD1 LEU A 234      -6.410  19.691   0.174  1.00  0.00           H  
ATOM   3308 3HD1 LEU A 234      -7.187  21.060   0.996  1.00  0.00           H  
ATOM   3309 1HD2 LEU A 234      -5.365  21.025   3.491  1.00  0.00           H  
ATOM   3310 2HD2 LEU A 234      -7.140  21.162   3.535  1.00  0.00           H  
ATOM   3311 3HD2 LEU A 234      -6.326  19.861   4.437  1.00  0.00           H  
ATOM   3312  N   ILE A 235      -9.638  16.327   2.843  1.00  0.00           N  
ATOM   3313  CA  ILE A 235     -10.986  15.783   2.858  1.00  0.00           C  
ATOM   3314  C   ILE A 235     -11.249  15.106   4.181  1.00  0.00           C  
ATOM   3315  O   ILE A 235     -12.282  15.328   4.812  1.00  0.00           O  
ATOM   3316  CB  ILE A 235     -11.186  14.787   1.707  1.00  0.00           C  
ATOM   3317  CG1 ILE A 235     -11.118  15.518   0.375  1.00  0.00           C  
ATOM   3318  CG2 ILE A 235     -12.521  14.063   1.872  1.00  0.00           C  
ATOM   3319  CD1 ILE A 235     -11.016  14.587  -0.805  1.00  0.00           C  
ATOM   3320  H   ILE A 235      -8.958  15.956   2.196  1.00  0.00           H  
ATOM   3321  HA  ILE A 235     -11.694  16.605   2.758  1.00  0.00           H  
ATOM   3322  HB  ILE A 235     -10.387  14.061   1.711  1.00  0.00           H  
ATOM   3323 1HG1 ILE A 235     -12.008  16.134   0.264  1.00  0.00           H  
ATOM   3324 2HG1 ILE A 235     -10.250  16.178   0.379  1.00  0.00           H  
ATOM   3325 1HG2 ILE A 235     -12.657  13.359   1.053  1.00  0.00           H  
ATOM   3326 2HG2 ILE A 235     -12.530  13.522   2.819  1.00  0.00           H  
ATOM   3327 3HG2 ILE A 235     -13.333  14.789   1.863  1.00  0.00           H  
ATOM   3328 1HD1 ILE A 235     -10.970  15.169  -1.725  1.00  0.00           H  
ATOM   3329 2HD1 ILE A 235     -10.112  13.981  -0.711  1.00  0.00           H  
ATOM   3330 3HD1 ILE A 235     -11.889  13.937  -0.832  1.00  0.00           H  
ATOM   3331  N   ILE A 236     -10.292  14.294   4.589  1.00  0.00           N  
ATOM   3332  CA  ILE A 236     -10.355  13.550   5.822  1.00  0.00           C  
ATOM   3333  C   ILE A 236     -10.480  14.474   7.005  1.00  0.00           C  
ATOM   3334  O   ILE A 236     -11.297  14.243   7.880  1.00  0.00           O  
ATOM   3335  CB  ILE A 236      -9.125  12.671   6.001  1.00  0.00           C  
ATOM   3336  CG1 ILE A 236      -9.149  11.533   4.984  1.00  0.00           C  
ATOM   3337  CG2 ILE A 236      -9.093  12.157   7.401  1.00  0.00           C  
ATOM   3338  CD1 ILE A 236      -7.837  10.776   4.880  1.00  0.00           C  
ATOM   3339  H   ILE A 236      -9.474  14.187   4.011  1.00  0.00           H  
ATOM   3340  HA  ILE A 236     -11.257  12.939   5.817  1.00  0.00           H  
ATOM   3341  HB  ILE A 236      -8.235  13.251   5.806  1.00  0.00           H  
ATOM   3342 1HG1 ILE A 236      -9.927  10.839   5.258  1.00  0.00           H  
ATOM   3343 2HG1 ILE A 236      -9.390  11.936   4.008  1.00  0.00           H  
ATOM   3344 1HG2 ILE A 236      -8.232  11.544   7.516  1.00  0.00           H  
ATOM   3345 2HG2 ILE A 236      -9.047  12.992   8.097  1.00  0.00           H  
ATOM   3346 3HG2 ILE A 236      -9.992  11.574   7.595  1.00  0.00           H  
ATOM   3347 1HD1 ILE A 236      -7.929   9.984   4.140  1.00  0.00           H  
ATOM   3348 2HD1 ILE A 236      -7.045  11.461   4.580  1.00  0.00           H  
ATOM   3349 3HD1 ILE A 236      -7.592  10.341   5.844  1.00  0.00           H  
ATOM   3350  N   THR A 237      -9.713  15.551   6.992  1.00  0.00           N  
ATOM   3351  CA  THR A 237      -9.753  16.520   8.064  1.00  0.00           C  
ATOM   3352  C   THR A 237     -11.152  17.079   8.201  1.00  0.00           C  
ATOM   3353  O   THR A 237     -11.712  17.085   9.295  1.00  0.00           O  
ATOM   3354  CB  THR A 237      -8.750  17.655   7.812  1.00  0.00           C  
ATOM   3355  OG1 THR A 237      -7.420  17.115   7.765  1.00  0.00           O  
ATOM   3356  CG2 THR A 237      -8.842  18.688   8.921  1.00  0.00           C  
ATOM   3357  H   THR A 237      -9.090  15.703   6.225  1.00  0.00           H  
ATOM   3358  HA  THR A 237      -9.505  16.020   9.000  1.00  0.00           H  
ATOM   3359  HB  THR A 237      -8.971  18.126   6.859  1.00  0.00           H  
ATOM   3360  HG1 THR A 237      -6.841  17.733   7.310  1.00  0.00           H  
ATOM   3361 1HG2 THR A 237      -8.128  19.488   8.733  1.00  0.00           H  
ATOM   3362 2HG2 THR A 237      -9.851  19.099   8.949  1.00  0.00           H  
ATOM   3363 3HG2 THR A 237      -8.615  18.218   9.877  1.00  0.00           H  
ATOM   3364  N   ALA A 238     -11.761  17.457   7.082  1.00  0.00           N  
ATOM   3365  CA  ALA A 238     -13.118  17.972   7.139  1.00  0.00           C  
ATOM   3366  C   ALA A 238     -14.053  16.925   7.729  1.00  0.00           C  
ATOM   3367  O   ALA A 238     -14.870  17.241   8.595  1.00  0.00           O  
ATOM   3368  CB  ALA A 238     -13.567  18.424   5.759  1.00  0.00           C  
ATOM   3369  H   ALA A 238     -11.283  17.388   6.191  1.00  0.00           H  
ATOM   3370  HA  ALA A 238     -13.137  18.830   7.811  1.00  0.00           H  
ATOM   3371 1HB  ALA A 238     -14.585  18.807   5.817  1.00  0.00           H  
ATOM   3372 2HB  ALA A 238     -12.902  19.209   5.401  1.00  0.00           H  
ATOM   3373 3HB  ALA A 238     -13.537  17.583   5.070  1.00  0.00           H  
ATOM   3374  N   CYS A 239     -13.878  15.669   7.321  1.00  0.00           N  
ATOM   3375  CA  CYS A 239     -14.718  14.591   7.815  1.00  0.00           C  
ATOM   3376  C   CYS A 239     -14.553  14.442   9.311  1.00  0.00           C  
ATOM   3377  O   CYS A 239     -15.531  14.356  10.040  1.00  0.00           O  
ATOM   3378  CB  CYS A 239     -14.368  13.264   7.137  1.00  0.00           C  
ATOM   3379  SG  CYS A 239     -14.796  13.184   5.397  1.00  0.00           S  
ATOM   3380  H   CYS A 239     -13.147  15.457   6.654  1.00  0.00           H  
ATOM   3381  HA  CYS A 239     -15.759  14.835   7.608  1.00  0.00           H  
ATOM   3382 1HB  CYS A 239     -13.311  13.075   7.221  1.00  0.00           H  
ATOM   3383 2HB  CYS A 239     -14.881  12.451   7.644  1.00  0.00           H  
ATOM   3384  HG  CYS A 239     -15.963  13.818   5.511  1.00  0.00           H  
ATOM   3385  N   TYR A 240     -13.309  14.446   9.757  1.00  0.00           N  
ATOM   3386  CA  TYR A 240     -12.976  14.287  11.154  1.00  0.00           C  
ATOM   3387  C   TYR A 240     -13.655  15.336  12.001  1.00  0.00           C  
ATOM   3388  O   TYR A 240     -14.340  15.015  12.964  1.00  0.00           O  
ATOM   3389  CB  TYR A 240     -11.456  14.363  11.305  1.00  0.00           C  
ATOM   3390  CG  TYR A 240     -10.943  14.287  12.725  1.00  0.00           C  
ATOM   3391  CD1 TYR A 240     -10.500  13.092  13.239  1.00  0.00           C  
ATOM   3392  CD2 TYR A 240     -10.920  15.432  13.513  1.00  0.00           C  
ATOM   3393  CE1 TYR A 240     -10.032  13.032  14.539  1.00  0.00           C  
ATOM   3394  CE2 TYR A 240     -10.455  15.371  14.806  1.00  0.00           C  
ATOM   3395  CZ  TYR A 240     -10.011  14.174  15.320  1.00  0.00           C  
ATOM   3396  OH  TYR A 240      -9.545  14.109  16.612  1.00  0.00           O  
ATOM   3397  H   TYR A 240     -12.560  14.563   9.105  1.00  0.00           H  
ATOM   3398  HA  TYR A 240     -13.345  13.317  11.490  1.00  0.00           H  
ATOM   3399 1HB  TYR A 240     -10.998  13.546  10.745  1.00  0.00           H  
ATOM   3400 2HB  TYR A 240     -11.099  15.291  10.882  1.00  0.00           H  
ATOM   3401  HD1 TYR A 240     -10.518  12.197  12.623  1.00  0.00           H  
ATOM   3402  HD2 TYR A 240     -11.271  16.378  13.110  1.00  0.00           H  
ATOM   3403  HE1 TYR A 240      -9.681  12.090  14.949  1.00  0.00           H  
ATOM   3404  HE2 TYR A 240     -10.439  16.271  15.422  1.00  0.00           H  
ATOM   3405  HH  TYR A 240      -9.597  14.980  17.014  1.00  0.00           H  
ATOM   3406  N   LEU A 241     -13.506  16.588  11.595  1.00  0.00           N  
ATOM   3407  CA  LEU A 241     -14.076  17.690  12.345  1.00  0.00           C  
ATOM   3408  C   LEU A 241     -15.586  17.596  12.401  1.00  0.00           C  
ATOM   3409  O   LEU A 241     -16.188  17.745  13.462  1.00  0.00           O  
ATOM   3410  CB  LEU A 241     -13.647  18.997  11.686  1.00  0.00           C  
ATOM   3411  CG  LEU A 241     -12.157  19.321  11.805  1.00  0.00           C  
ATOM   3412  CD1 LEU A 241     -11.841  20.535  10.950  1.00  0.00           C  
ATOM   3413  CD2 LEU A 241     -11.817  19.566  13.264  1.00  0.00           C  
ATOM   3414  H   LEU A 241     -12.989  16.785  10.752  1.00  0.00           H  
ATOM   3415  HA  LEU A 241     -13.701  17.647  13.367  1.00  0.00           H  
ATOM   3416 1HB  LEU A 241     -13.900  18.952  10.626  1.00  0.00           H  
ATOM   3417 2HB  LEU A 241     -14.208  19.815  12.137  1.00  0.00           H  
ATOM   3418  HG  LEU A 241     -11.565  18.488  11.430  1.00  0.00           H  
ATOM   3419 1HD1 LEU A 241     -10.779  20.770  11.031  1.00  0.00           H  
ATOM   3420 2HD1 LEU A 241     -12.087  20.319   9.909  1.00  0.00           H  
ATOM   3421 3HD1 LEU A 241     -12.427  21.385  11.295  1.00  0.00           H  
ATOM   3422 1HD2 LEU A 241     -10.756  19.797  13.356  1.00  0.00           H  
ATOM   3423 2HD2 LEU A 241     -12.405  20.404  13.639  1.00  0.00           H  
ATOM   3424 3HD2 LEU A 241     -12.047  18.672  13.846  1.00  0.00           H  
ATOM   3425  N   THR A 242     -16.182  17.229  11.278  1.00  0.00           N  
ATOM   3426  CA  THR A 242     -17.621  17.105  11.179  1.00  0.00           C  
ATOM   3427  C   THR A 242     -18.143  16.043  12.121  1.00  0.00           C  
ATOM   3428  O   THR A 242     -19.078  16.279  12.892  1.00  0.00           O  
ATOM   3429  CB  THR A 242     -18.020  16.777   9.737  1.00  0.00           C  
ATOM   3430  OG1 THR A 242     -17.611  17.845   8.874  1.00  0.00           O  
ATOM   3431  CG2 THR A 242     -19.489  16.596   9.637  1.00  0.00           C  
ATOM   3432  H   THR A 242     -15.629  17.027  10.458  1.00  0.00           H  
ATOM   3433  HA  THR A 242     -18.071  18.051  11.480  1.00  0.00           H  
ATOM   3434  HB  THR A 242     -17.523  15.864   9.423  1.00  0.00           H  
ATOM   3435  HG1 THR A 242     -17.568  17.525   7.969  1.00  0.00           H  
ATOM   3436 1HG2 THR A 242     -19.751  16.365   8.614  1.00  0.00           H  
ATOM   3437 2HG2 THR A 242     -19.798  15.777  10.288  1.00  0.00           H  
ATOM   3438 3HG2 THR A 242     -19.991  17.512   9.943  1.00  0.00           H  
ATOM   3439  N   ILE A 243     -17.491  14.899  12.087  1.00  0.00           N  
ATOM   3440  CA  ILE A 243     -17.884  13.774  12.890  1.00  0.00           C  
ATOM   3441  C   ILE A 243     -17.765  14.054  14.354  1.00  0.00           C  
ATOM   3442  O   ILE A 243     -18.698  13.804  15.097  1.00  0.00           O  
ATOM   3443  CB  ILE A 243     -17.045  12.558  12.533  1.00  0.00           C  
ATOM   3444  CG1 ILE A 243     -17.359  12.095  11.187  1.00  0.00           C  
ATOM   3445  CG2 ILE A 243     -17.269  11.489  13.520  1.00  0.00           C  
ATOM   3446  CD1 ILE A 243     -16.350  11.131  10.705  1.00  0.00           C  
ATOM   3447  H   ILE A 243     -16.693  14.801  11.483  1.00  0.00           H  
ATOM   3448  HA  ILE A 243     -18.939  13.572  12.705  1.00  0.00           H  
ATOM   3449  HB  ILE A 243     -15.990  12.834  12.532  1.00  0.00           H  
ATOM   3450 1HG1 ILE A 243     -18.340  11.634  11.201  1.00  0.00           H  
ATOM   3451 2HG1 ILE A 243     -17.400  12.942  10.514  1.00  0.00           H  
ATOM   3452 1HG2 ILE A 243     -16.672  10.625  13.264  1.00  0.00           H  
ATOM   3453 2HG2 ILE A 243     -16.985  11.851  14.495  1.00  0.00           H  
ATOM   3454 3HG2 ILE A 243     -18.314  11.214  13.522  1.00  0.00           H  
ATOM   3455 1HD1 ILE A 243     -16.590  10.796   9.714  1.00  0.00           H  
ATOM   3456 2HD1 ILE A 243     -15.370  11.609  10.689  1.00  0.00           H  
ATOM   3457 3HD1 ILE A 243     -16.333  10.279  11.373  1.00  0.00           H  
ATOM   3458  N   VAL A 244     -16.629  14.581  14.767  1.00  0.00           N  
ATOM   3459  CA  VAL A 244     -16.425  14.851  16.167  1.00  0.00           C  
ATOM   3460  C   VAL A 244     -17.468  15.816  16.676  1.00  0.00           C  
ATOM   3461  O   VAL A 244     -18.092  15.566  17.698  1.00  0.00           O  
ATOM   3462  CB  VAL A 244     -15.020  15.433  16.414  1.00  0.00           C  
ATOM   3463  CG1 VAL A 244     -14.914  15.933  17.834  1.00  0.00           C  
ATOM   3464  CG2 VAL A 244     -13.987  14.366  16.120  1.00  0.00           C  
ATOM   3465  H   VAL A 244     -15.900  14.798  14.107  1.00  0.00           H  
ATOM   3466  HA  VAL A 244     -16.571  13.926  16.727  1.00  0.00           H  
ATOM   3467  HB  VAL A 244     -14.857  16.291  15.758  1.00  0.00           H  
ATOM   3468 1HG1 VAL A 244     -13.918  16.343  18.002  1.00  0.00           H  
ATOM   3469 2HG1 VAL A 244     -15.658  16.708  18.002  1.00  0.00           H  
ATOM   3470 3HG1 VAL A 244     -15.085  15.107  18.525  1.00  0.00           H  
ATOM   3471 1HG2 VAL A 244     -12.992  14.769  16.291  1.00  0.00           H  
ATOM   3472 2HG2 VAL A 244     -14.151  13.512  16.776  1.00  0.00           H  
ATOM   3473 3HG2 VAL A 244     -14.071  14.051  15.100  1.00  0.00           H  
ATOM   3474  N   CYS A 245     -17.734  16.874  15.919  1.00  0.00           N  
ATOM   3475  CA  CYS A 245     -18.723  17.822  16.385  1.00  0.00           C  
ATOM   3476  C   CYS A 245     -20.077  17.161  16.640  1.00  0.00           C  
ATOM   3477  O   CYS A 245     -20.661  17.356  17.707  1.00  0.00           O  
ATOM   3478  CB  CYS A 245     -18.890  18.941  15.363  1.00  0.00           C  
ATOM   3479  SG  CYS A 245     -17.454  20.034  15.228  1.00  0.00           S  
ATOM   3480  H   CYS A 245     -17.266  17.027  15.036  1.00  0.00           H  
ATOM   3481  HA  CYS A 245     -18.379  18.242  17.330  1.00  0.00           H  
ATOM   3482 1HB  CYS A 245     -19.082  18.511  14.380  1.00  0.00           H  
ATOM   3483 2HB  CYS A 245     -19.747  19.544  15.626  1.00  0.00           H  
ATOM   3484  HG  CYS A 245     -17.760  20.515  14.023  1.00  0.00           H  
ATOM   3485  N   LYS A 246     -20.548  16.330  15.702  1.00  0.00           N  
ATOM   3486  CA  LYS A 246     -21.854  15.714  15.909  1.00  0.00           C  
ATOM   3487  C   LYS A 246     -21.839  14.637  16.975  1.00  0.00           C  
ATOM   3488  O   LYS A 246     -22.800  14.531  17.736  1.00  0.00           O  
ATOM   3489  CB  LYS A 246     -22.409  15.118  14.621  1.00  0.00           C  
ATOM   3490  CG  LYS A 246     -23.840  14.603  14.793  1.00  0.00           C  
ATOM   3491  CD  LYS A 246     -24.469  14.176  13.474  1.00  0.00           C  
ATOM   3492  CE  LYS A 246     -25.886  13.680  13.673  1.00  0.00           C  
ATOM   3493  NZ  LYS A 246     -26.491  13.247  12.406  1.00  0.00           N  
ATOM   3494  H   LYS A 246     -20.007  16.133  14.865  1.00  0.00           H  
ATOM   3495  HA  LYS A 246     -22.537  16.477  16.281  1.00  0.00           H  
ATOM   3496 1HB  LYS A 246     -22.396  15.871  13.832  1.00  0.00           H  
ATOM   3497 2HB  LYS A 246     -21.771  14.293  14.295  1.00  0.00           H  
ATOM   3498 1HG  LYS A 246     -23.832  13.745  15.468  1.00  0.00           H  
ATOM   3499 2HG  LYS A 246     -24.457  15.389  15.231  1.00  0.00           H  
ATOM   3500 1HD  LYS A 246     -24.482  15.021  12.786  1.00  0.00           H  
ATOM   3501 2HD  LYS A 246     -23.890  13.390  13.029  1.00  0.00           H  
ATOM   3502 1HE  LYS A 246     -25.876  12.846  14.368  1.00  0.00           H  
ATOM   3503 2HE  LYS A 246     -26.488  14.483  14.099  1.00  0.00           H  
ATOM   3504 1HZ  LYS A 246     -27.434  12.924  12.573  1.00  0.00           H  
ATOM   3505 2HZ  LYS A 246     -26.514  14.021  11.758  1.00  0.00           H  
ATOM   3506 3HZ  LYS A 246     -25.919  12.488  12.031  1.00  0.00           H  
ATOM   3507  N   LEU A 247     -20.771  13.848  17.050  1.00  0.00           N  
ATOM   3508  CA  LEU A 247     -20.732  12.780  18.032  1.00  0.00           C  
ATOM   3509  C   LEU A 247     -20.777  13.373  19.412  1.00  0.00           C  
ATOM   3510  O   LEU A 247     -21.432  12.849  20.312  1.00  0.00           O  
ATOM   3511  CB  LEU A 247     -19.481  11.912  17.888  1.00  0.00           C  
ATOM   3512  CG  LEU A 247     -19.366  11.043  16.626  1.00  0.00           C  
ATOM   3513  CD1 LEU A 247     -17.993  10.375  16.637  1.00  0.00           C  
ATOM   3514  CD2 LEU A 247     -20.462  10.037  16.593  1.00  0.00           C  
ATOM   3515  H   LEU A 247     -19.990  13.988  16.431  1.00  0.00           H  
ATOM   3516  HA  LEU A 247     -21.614  12.152  17.907  1.00  0.00           H  
ATOM   3517 1HB  LEU A 247     -18.606  12.563  17.907  1.00  0.00           H  
ATOM   3518 2HB  LEU A 247     -19.429  11.237  18.745  1.00  0.00           H  
ATOM   3519  HG  LEU A 247     -19.434  11.654  15.747  1.00  0.00           H  
ATOM   3520 1HD1 LEU A 247     -17.884   9.751  15.751  1.00  0.00           H  
ATOM   3521 2HD1 LEU A 247     -17.216  11.139  16.638  1.00  0.00           H  
ATOM   3522 3HD1 LEU A 247     -17.896   9.760  17.523  1.00  0.00           H  
ATOM   3523 1HD2 LEU A 247     -20.371   9.427  15.694  1.00  0.00           H  
ATOM   3524 2HD2 LEU A 247     -20.390   9.414  17.458  1.00  0.00           H  
ATOM   3525 3HD2 LEU A 247     -21.421  10.551  16.589  1.00  0.00           H  
ATOM   3526  N   GLN A 248     -20.102  14.501  19.586  1.00  0.00           N  
ATOM   3527  CA  GLN A 248     -20.099  15.161  20.865  1.00  0.00           C  
ATOM   3528  C   GLN A 248     -21.485  15.674  21.192  1.00  0.00           C  
ATOM   3529  O   GLN A 248     -21.985  15.442  22.287  1.00  0.00           O  
ATOM   3530  CB  GLN A 248     -19.097  16.311  20.876  1.00  0.00           C  
ATOM   3531  CG  GLN A 248     -17.651  15.865  20.864  1.00  0.00           C  
ATOM   3532  CD  GLN A 248     -16.697  17.026  20.733  1.00  0.00           C  
ATOM   3533  OE1 GLN A 248     -17.034  18.059  20.149  1.00  0.00           O  
ATOM   3534  NE2 GLN A 248     -15.494  16.867  21.274  1.00  0.00           N  
ATOM   3535  H   GLN A 248     -19.584  14.904  18.819  1.00  0.00           H  
ATOM   3536  HA  GLN A 248     -19.819  14.441  21.633  1.00  0.00           H  
ATOM   3537 1HB  GLN A 248     -19.262  16.948  20.006  1.00  0.00           H  
ATOM   3538 2HB  GLN A 248     -19.256  16.923  21.762  1.00  0.00           H  
ATOM   3539 1HG  GLN A 248     -17.435  15.347  21.797  1.00  0.00           H  
ATOM   3540 2HG  GLN A 248     -17.487  15.198  20.027  1.00  0.00           H  
ATOM   3541 1HE2 GLN A 248     -14.819  17.604  21.218  1.00  0.00           H  
ATOM   3542 2HE2 GLN A 248     -15.263  16.012  21.738  1.00  0.00           H  
ATOM   3543  N   ARG A 249     -22.161  16.284  20.214  1.00  0.00           N  
ATOM   3544  CA  ARG A 249     -23.500  16.788  20.485  1.00  0.00           C  
ATOM   3545  C   ARG A 249     -24.453  15.665  20.872  1.00  0.00           C  
ATOM   3546  O   ARG A 249     -25.316  15.844  21.732  1.00  0.00           O  
ATOM   3547  CB  ARG A 249     -24.075  17.535  19.291  1.00  0.00           C  
ATOM   3548  CG  ARG A 249     -23.442  18.885  19.010  1.00  0.00           C  
ATOM   3549  CD  ARG A 249     -24.249  19.677  18.052  1.00  0.00           C  
ATOM   3550  NE  ARG A 249     -24.320  19.064  16.735  1.00  0.00           N  
ATOM   3551  CZ  ARG A 249     -23.427  19.266  15.752  1.00  0.00           C  
ATOM   3552  NH1 ARG A 249     -22.407  20.063  15.951  1.00  0.00           N  
ATOM   3553  NH2 ARG A 249     -23.577  18.662  14.586  1.00  0.00           N  
ATOM   3554  H   ARG A 249     -21.748  16.395  19.293  1.00  0.00           H  
ATOM   3555  HA  ARG A 249     -23.457  17.437  21.359  1.00  0.00           H  
ATOM   3556 1HB  ARG A 249     -23.962  16.927  18.394  1.00  0.00           H  
ATOM   3557 2HB  ARG A 249     -25.141  17.699  19.445  1.00  0.00           H  
ATOM   3558 1HG  ARG A 249     -23.360  19.449  19.939  1.00  0.00           H  
ATOM   3559 2HG  ARG A 249     -22.457  18.743  18.588  1.00  0.00           H  
ATOM   3560 1HD  ARG A 249     -25.266  19.775  18.430  1.00  0.00           H  
ATOM   3561 2HD  ARG A 249     -23.806  20.665  17.936  1.00  0.00           H  
ATOM   3562  HE  ARG A 249     -25.095  18.442  16.546  1.00  0.00           H  
ATOM   3563 1HH1 ARG A 249     -22.292  20.524  16.842  1.00  0.00           H  
ATOM   3564 2HH1 ARG A 249     -21.734  20.216  15.213  1.00  0.00           H  
ATOM   3565 1HH2 ARG A 249     -24.364  18.047  14.432  1.00  0.00           H  
ATOM   3566 2HH2 ARG A 249     -22.905  18.815  13.848  1.00  0.00           H  
ATOM   3567  N   ASN A 250     -24.273  14.494  20.270  1.00  0.00           N  
ATOM   3568  CA  ASN A 250     -25.131  13.356  20.548  1.00  0.00           C  
ATOM   3569  C   ASN A 250     -24.520  12.406  21.569  1.00  0.00           C  
ATOM   3570  O   ASN A 250     -25.078  11.340  21.832  1.00  0.00           O  
ATOM   3571  CB  ASN A 250     -25.453  12.629  19.265  1.00  0.00           C  
ATOM   3572  CG  ASN A 250     -26.326  13.426  18.367  1.00  0.00           C  
ATOM   3573  OD1 ASN A 250     -27.081  14.293  18.821  1.00  0.00           O  
ATOM   3574  ND2 ASN A 250     -26.245  13.159  17.097  1.00  0.00           N  
ATOM   3575  H   ASN A 250     -23.522  14.388  19.600  1.00  0.00           H  
ATOM   3576  HA  ASN A 250     -26.034  13.713  21.045  1.00  0.00           H  
ATOM   3577 1HB  ASN A 250     -24.525  12.392  18.741  1.00  0.00           H  
ATOM   3578 2HB  ASN A 250     -25.949  11.688  19.497  1.00  0.00           H  
ATOM   3579 1HD2 ASN A 250     -26.808  13.663  16.442  1.00  0.00           H  
ATOM   3580 2HD2 ASN A 250     -25.619  12.448  16.774  1.00  0.00           H  
ATOM   3581  N   ARG A 251     -23.355  12.759  22.108  1.00  0.00           N  
ATOM   3582  CA  ARG A 251     -22.630  11.931  23.063  1.00  0.00           C  
ATOM   3583  C   ARG A 251     -22.518  10.466  22.629  1.00  0.00           C  
ATOM   3584  O   ARG A 251     -22.605   9.564  23.464  1.00  0.00           O  
ATOM   3585  CB  ARG A 251     -23.289  11.986  24.427  1.00  0.00           C  
ATOM   3586  CG  ARG A 251     -23.333  13.373  25.041  1.00  0.00           C  
ATOM   3587  CD  ARG A 251     -23.919  13.350  26.403  1.00  0.00           C  
ATOM   3588  NE  ARG A 251     -23.971  14.677  26.995  1.00  0.00           N  
ATOM   3589  CZ  ARG A 251     -24.515  14.959  28.196  1.00  0.00           C  
ATOM   3590  NH1 ARG A 251     -25.048  13.999  28.918  1.00  0.00           N  
ATOM   3591  NH2 ARG A 251     -24.513  16.202  28.646  1.00  0.00           N  
ATOM   3592  H   ARG A 251     -22.929  13.639  21.861  1.00  0.00           H  
ATOM   3593  HA  ARG A 251     -21.585  12.243  23.069  1.00  0.00           H  
ATOM   3594 1HB  ARG A 251     -24.311  11.620  24.356  1.00  0.00           H  
ATOM   3595 2HB  ARG A 251     -22.756  11.331  25.115  1.00  0.00           H  
ATOM   3596 1HG  ARG A 251     -22.322  13.774  25.108  1.00  0.00           H  
ATOM   3597 2HG  ARG A 251     -23.943  14.028  24.414  1.00  0.00           H  
ATOM   3598 1HD  ARG A 251     -24.935  12.958  26.355  1.00  0.00           H  
ATOM   3599 2HD  ARG A 251     -23.314  12.713  27.048  1.00  0.00           H  
ATOM   3600  HE  ARG A 251     -23.571  15.443  26.469  1.00  0.00           H  
ATOM   3601 1HH1 ARG A 251     -25.050  13.049  28.574  1.00  0.00           H  
ATOM   3602 2HH1 ARG A 251     -25.456  14.210  29.817  1.00  0.00           H  
ATOM   3603 1HH2 ARG A 251     -24.104  16.940  28.091  1.00  0.00           H  
ATOM   3604 2HH2 ARG A 251     -24.920  16.413  29.545  1.00  0.00           H  
ATOM   3605  N   LEU A 252     -22.285  10.212  21.340  1.00  0.00           N  
ATOM   3606  CA  LEU A 252     -22.228   8.825  20.883  1.00  0.00           C  
ATOM   3607  C   LEU A 252     -20.848   8.228  21.038  1.00  0.00           C  
ATOM   3608  O   LEU A 252     -20.112   8.038  20.067  1.00  0.00           O  
ATOM   3609  CB  LEU A 252     -22.650   8.723  19.427  1.00  0.00           C  
ATOM   3610  CG  LEU A 252     -24.036   9.212  19.143  1.00  0.00           C  
ATOM   3611  CD1 LEU A 252     -24.316   9.090  17.657  1.00  0.00           C  
ATOM   3612  CD2 LEU A 252     -25.028   8.407  19.955  1.00  0.00           C  
ATOM   3613  H   LEU A 252     -22.150  10.980  20.696  1.00  0.00           H  
ATOM   3614  HA  LEU A 252     -22.862   8.220  21.529  1.00  0.00           H  
ATOM   3615 1HB  LEU A 252     -21.971   9.287  18.845  1.00  0.00           H  
ATOM   3616 2HB  LEU A 252     -22.587   7.679  19.118  1.00  0.00           H  
ATOM   3617  HG  LEU A 252     -24.103  10.243  19.410  1.00  0.00           H  
ATOM   3618 1HD1 LEU A 252     -25.326   9.446  17.448  1.00  0.00           H  
ATOM   3619 2HD1 LEU A 252     -23.599   9.691  17.101  1.00  0.00           H  
ATOM   3620 3HD1 LEU A 252     -24.229   8.047  17.355  1.00  0.00           H  
ATOM   3621 1HD2 LEU A 252     -26.038   8.763  19.750  1.00  0.00           H  
ATOM   3622 2HD2 LEU A 252     -24.953   7.369  19.689  1.00  0.00           H  
ATOM   3623 3HD2 LEU A 252     -24.809   8.526  21.017  1.00  0.00           H  
ATOM   3624  N   ALA A 253     -20.525   7.898  22.280  1.00  0.00           N  
ATOM   3625  CA  ALA A 253     -19.220   7.365  22.630  1.00  0.00           C  
ATOM   3626  C   ALA A 253     -19.021   5.985  22.024  1.00  0.00           C  
ATOM   3627  O   ALA A 253     -17.892   5.536  21.848  1.00  0.00           O  
ATOM   3628  CB  ALA A 253     -19.041   7.356  24.137  1.00  0.00           C  
ATOM   3629  H   ALA A 253     -21.229   8.029  22.996  1.00  0.00           H  
ATOM   3630  HA  ALA A 253     -18.463   8.004  22.192  1.00  0.00           H  
ATOM   3631 1HB  ALA A 253     -18.058   6.954  24.382  1.00  0.00           H  
ATOM   3632 2HB  ALA A 253     -19.123   8.375  24.517  1.00  0.00           H  
ATOM   3633 3HB  ALA A 253     -19.811   6.735  24.590  1.00  0.00           H  
ATOM   3634  N   LYS A 254     -20.125   5.325  21.674  1.00  0.00           N  
ATOM   3635  CA  LYS A 254     -20.105   3.989  21.093  1.00  0.00           C  
ATOM   3636  C   LYS A 254     -19.356   3.946  19.761  1.00  0.00           C  
ATOM   3637  O   LYS A 254     -18.964   2.874  19.301  1.00  0.00           O  
ATOM   3638  CB  LYS A 254     -21.524   3.465  20.900  1.00  0.00           C  
ATOM   3639  CG  LYS A 254     -22.313   4.190  19.814  1.00  0.00           C  
ATOM   3640  CD  LYS A 254     -23.721   3.653  19.697  1.00  0.00           C  
ATOM   3641  CE  LYS A 254     -24.481   4.337  18.573  1.00  0.00           C  
ATOM   3642  NZ  LYS A 254     -25.883   3.844  18.471  1.00  0.00           N  
ATOM   3643  H   LYS A 254     -21.019   5.772  21.818  1.00  0.00           H  
ATOM   3644  HA  LYS A 254     -19.516   3.339  21.741  1.00  0.00           H  
ATOM   3645 1HB  LYS A 254     -21.489   2.407  20.641  1.00  0.00           H  
ATOM   3646 2HB  LYS A 254     -22.075   3.556  21.835  1.00  0.00           H  
ATOM   3647 1HG  LYS A 254     -22.360   5.257  20.049  1.00  0.00           H  
ATOM   3648 2HG  LYS A 254     -21.810   4.068  18.860  1.00  0.00           H  
ATOM   3649 1HD  LYS A 254     -23.687   2.580  19.503  1.00  0.00           H  
ATOM   3650 2HD  LYS A 254     -24.252   3.817  20.635  1.00  0.00           H  
ATOM   3651 1HE  LYS A 254     -24.494   5.398  18.750  1.00  0.00           H  
ATOM   3652 2HE  LYS A 254     -23.968   4.149  17.630  1.00  0.00           H  
ATOM   3653 1HZ  LYS A 254     -26.354   4.320  17.714  1.00  0.00           H  
ATOM   3654 2HZ  LYS A 254     -25.878   2.849  18.291  1.00  0.00           H  
ATOM   3655 3HZ  LYS A 254     -26.368   4.026  19.337  1.00  0.00           H  
ATOM   3656  N   THR A 255     -19.115   5.108  19.159  1.00  0.00           N  
ATOM   3657  CA  THR A 255     -18.441   5.175  17.876  1.00  0.00           C  
ATOM   3658  C   THR A 255     -16.953   5.417  17.992  1.00  0.00           C  
ATOM   3659  O   THR A 255     -16.227   5.282  17.007  1.00  0.00           O  
ATOM   3660  CB  THR A 255     -19.067   6.264  17.007  1.00  0.00           C  
ATOM   3661  OG1 THR A 255     -18.867   7.512  17.640  1.00  0.00           O  
ATOM   3662  CG2 THR A 255     -20.554   6.021  16.814  1.00  0.00           C  
ATOM   3663  H   THR A 255     -19.403   5.982  19.591  1.00  0.00           H  
ATOM   3664  HA  THR A 255     -18.545   4.207  17.385  1.00  0.00           H  
ATOM   3665  HB  THR A 255     -18.580   6.272  16.032  1.00  0.00           H  
ATOM   3666  HG1 THR A 255     -18.993   7.414  18.587  1.00  0.00           H  
ATOM   3667 1HG2 THR A 255     -20.974   6.811  16.192  1.00  0.00           H  
ATOM   3668 2HG2 THR A 255     -20.705   5.058  16.330  1.00  0.00           H  
ATOM   3669 3HG2 THR A 255     -21.046   6.022  17.783  1.00  0.00           H  
ATOM   3670  N   LYS A 256     -16.496   5.735  19.193  1.00  0.00           N  
ATOM   3671  CA  LYS A 256     -15.114   6.099  19.401  1.00  0.00           C  
ATOM   3672  C   LYS A 256     -14.117   4.998  19.105  1.00  0.00           C  
ATOM   3673  O   LYS A 256     -13.034   5.274  18.610  1.00  0.00           O  
ATOM   3674  CB  LYS A 256     -14.902   6.576  20.828  1.00  0.00           C  
ATOM   3675  CG  LYS A 256     -15.515   7.935  21.118  1.00  0.00           C  
ATOM   3676  CD  LYS A 256     -15.291   8.346  22.566  1.00  0.00           C  
ATOM   3677  CE  LYS A 256     -15.900   9.709  22.859  1.00  0.00           C  
ATOM   3678  NZ  LYS A 256     -15.722  10.102  24.284  1.00  0.00           N  
ATOM   3679  H   LYS A 256     -17.117   5.727  19.992  1.00  0.00           H  
ATOM   3680  HA  LYS A 256     -14.862   6.880  18.689  1.00  0.00           H  
ATOM   3681 1HB  LYS A 256     -15.332   5.855  21.520  1.00  0.00           H  
ATOM   3682 2HB  LYS A 256     -13.838   6.633  21.036  1.00  0.00           H  
ATOM   3683 1HG  LYS A 256     -15.066   8.683  20.464  1.00  0.00           H  
ATOM   3684 2HG  LYS A 256     -16.581   7.898  20.921  1.00  0.00           H  
ATOM   3685 1HD  LYS A 256     -15.744   7.606  23.228  1.00  0.00           H  
ATOM   3686 2HD  LYS A 256     -14.225   8.386  22.772  1.00  0.00           H  
ATOM   3687 1HE  LYS A 256     -15.427  10.456  22.224  1.00  0.00           H  
ATOM   3688 2HE  LYS A 256     -16.960   9.687  22.631  1.00  0.00           H  
ATOM   3689 1HZ  LYS A 256     -16.138  11.010  24.438  1.00  0.00           H  
ATOM   3690 2HZ  LYS A 256     -16.171   9.420  24.880  1.00  0.00           H  
ATOM   3691 3HZ  LYS A 256     -14.737  10.143  24.502  1.00  0.00           H  
ATOM   3692  N   LYS A 257     -14.426   3.741  19.401  1.00  0.00           N  
ATOM   3693  CA  LYS A 257     -13.395   2.749  19.134  1.00  0.00           C  
ATOM   3694  C   LYS A 257     -13.022   2.700  17.635  1.00  0.00           C  
ATOM   3695  O   LYS A 257     -11.848   2.922  17.337  1.00  0.00           O  
ATOM   3696  CB  LYS A 257     -13.802   1.345  19.594  1.00  0.00           C  
ATOM   3697  CG  LYS A 257     -12.761   0.271  19.292  1.00  0.00           C  
ATOM   3698  CD  LYS A 257     -13.213  -1.083  19.797  1.00  0.00           C  
ATOM   3699  CE  LYS A 257     -12.207  -2.176  19.448  1.00  0.00           C  
ATOM   3700  NZ  LYS A 257     -12.653  -3.504  19.943  1.00  0.00           N  
ATOM   3701  H   LYS A 257     -15.328   3.502  19.787  1.00  0.00           H  
ATOM   3702  HA  LYS A 257     -12.471   3.077  19.611  1.00  0.00           H  
ATOM   3703 1HB  LYS A 257     -13.980   1.355  20.669  1.00  0.00           H  
ATOM   3704 2HB  LYS A 257     -14.706   1.035  19.141  1.00  0.00           H  
ATOM   3705 1HG  LYS A 257     -12.598   0.214  18.213  1.00  0.00           H  
ATOM   3706 2HG  LYS A 257     -11.818   0.533  19.771  1.00  0.00           H  
ATOM   3707 1HD  LYS A 257     -13.333  -1.045  20.880  1.00  0.00           H  
ATOM   3708 2HD  LYS A 257     -14.175  -1.334  19.350  1.00  0.00           H  
ATOM   3709 1HE  LYS A 257     -12.085  -2.220  18.366  1.00  0.00           H  
ATOM   3710 2HE  LYS A 257     -11.243  -1.934  19.896  1.00  0.00           H  
ATOM   3711 1HZ  LYS A 257     -11.966  -4.204  19.697  1.00  0.00           H  
ATOM   3712 2HZ  LYS A 257     -12.755  -3.472  20.948  1.00  0.00           H  
ATOM   3713 3HZ  LYS A 257     -13.539  -3.740  19.522  1.00  0.00           H  
ATOM   3714  N   PRO A 258     -13.927   2.452  16.653  1.00  0.00           N  
ATOM   3715  CA  PRO A 258     -13.533   2.400  15.265  1.00  0.00           C  
ATOM   3716  C   PRO A 258     -13.126   3.767  14.774  1.00  0.00           C  
ATOM   3717  O   PRO A 258     -12.245   3.880  13.934  1.00  0.00           O  
ATOM   3718  CB  PRO A 258     -14.793   1.904  14.557  1.00  0.00           C  
ATOM   3719  CG  PRO A 258     -15.938   2.275  15.493  1.00  0.00           C  
ATOM   3720  CD  PRO A 258     -15.361   2.148  16.882  1.00  0.00           C  
ATOM   3721  HA  PRO A 258     -12.682   1.710  15.159  1.00  0.00           H  
ATOM   3722 1HB  PRO A 258     -14.882   2.384  13.570  1.00  0.00           H  
ATOM   3723 2HB  PRO A 258     -14.723   0.820  14.384  1.00  0.00           H  
ATOM   3724 1HG  PRO A 258     -16.289   3.293  15.277  1.00  0.00           H  
ATOM   3725 2HG  PRO A 258     -16.793   1.604  15.333  1.00  0.00           H  
ATOM   3726 1HD  PRO A 258     -15.845   2.856  17.531  1.00  0.00           H  
ATOM   3727 2HD  PRO A 258     -15.518   1.122  17.216  1.00  0.00           H  
ATOM   3728  N   PHE A 259     -13.712   4.826  15.325  1.00  0.00           N  
ATOM   3729  CA  PHE A 259     -13.341   6.144  14.873  1.00  0.00           C  
ATOM   3730  C   PHE A 259     -11.887   6.383  15.124  1.00  0.00           C  
ATOM   3731  O   PHE A 259     -11.125   6.614  14.193  1.00  0.00           O  
ATOM   3732  CB  PHE A 259     -14.190   7.207  15.564  1.00  0.00           C  
ATOM   3733  CG  PHE A 259     -13.812   8.626  15.229  1.00  0.00           C  
ATOM   3734  CD1 PHE A 259     -14.204   9.206  14.042  1.00  0.00           C  
ATOM   3735  CD2 PHE A 259     -13.058   9.382  16.113  1.00  0.00           C  
ATOM   3736  CE1 PHE A 259     -13.857  10.502  13.739  1.00  0.00           C  
ATOM   3737  CE2 PHE A 259     -12.713  10.682  15.806  1.00  0.00           C  
ATOM   3738  CZ  PHE A 259     -13.119  11.235  14.610  1.00  0.00           C  
ATOM   3739  H   PHE A 259     -14.410   4.730  16.052  1.00  0.00           H  
ATOM   3740  HA  PHE A 259     -13.503   6.201  13.795  1.00  0.00           H  
ATOM   3741 1HB  PHE A 259     -15.236   7.067  15.293  1.00  0.00           H  
ATOM   3742 2HB  PHE A 259     -14.110   7.085  16.631  1.00  0.00           H  
ATOM   3743  HD1 PHE A 259     -14.791   8.629  13.346  1.00  0.00           H  
ATOM   3744  HD2 PHE A 259     -12.739   8.940  17.057  1.00  0.00           H  
ATOM   3745  HE1 PHE A 259     -14.173  10.945  12.797  1.00  0.00           H  
ATOM   3746  HE2 PHE A 259     -12.120  11.272  16.505  1.00  0.00           H  
ATOM   3747  HZ  PHE A 259     -12.851  12.251  14.362  1.00  0.00           H  
ATOM   3748  N   LYS A 260     -11.495   6.244  16.378  1.00  0.00           N  
ATOM   3749  CA  LYS A 260     -10.139   6.474  16.794  1.00  0.00           C  
ATOM   3750  C   LYS A 260      -9.129   5.577  16.115  1.00  0.00           C  
ATOM   3751  O   LYS A 260      -8.027   6.030  15.837  1.00  0.00           O  
ATOM   3752  CB  LYS A 260     -10.042   6.303  18.311  1.00  0.00           C  
ATOM   3753  CG  LYS A 260     -10.720   7.431  19.105  1.00  0.00           C  
ATOM   3754  CD  LYS A 260     -10.626   7.196  20.600  1.00  0.00           C  
ATOM   3755  CE  LYS A 260     -11.298   8.319  21.381  1.00  0.00           C  
ATOM   3756  NZ  LYS A 260     -11.252   8.076  22.850  1.00  0.00           N  
ATOM   3757  H   LYS A 260     -12.162   5.966  17.078  1.00  0.00           H  
ATOM   3758  HA  LYS A 260      -9.875   7.498  16.531  1.00  0.00           H  
ATOM   3759 1HB  LYS A 260     -10.502   5.358  18.599  1.00  0.00           H  
ATOM   3760 2HB  LYS A 260      -8.994   6.260  18.605  1.00  0.00           H  
ATOM   3761 1HG  LYS A 260     -10.242   8.382  18.867  1.00  0.00           H  
ATOM   3762 2HG  LYS A 260     -11.772   7.496  18.826  1.00  0.00           H  
ATOM   3763 1HD  LYS A 260     -11.109   6.248  20.849  1.00  0.00           H  
ATOM   3764 2HD  LYS A 260      -9.578   7.138  20.893  1.00  0.00           H  
ATOM   3765 1HE  LYS A 260     -10.796   9.259  21.160  1.00  0.00           H  
ATOM   3766 2HE  LYS A 260     -12.336   8.402  21.070  1.00  0.00           H  
ATOM   3767 1HZ  LYS A 260     -11.706   8.838  23.333  1.00  0.00           H  
ATOM   3768 2HZ  LYS A 260     -11.728   7.211  23.064  1.00  0.00           H  
ATOM   3769 3HZ  LYS A 260     -10.290   8.013  23.151  1.00  0.00           H  
ATOM   3770  N   ILE A 261      -9.476   4.317  15.822  1.00  0.00           N  
ATOM   3771  CA  ILE A 261      -8.479   3.474  15.183  1.00  0.00           C  
ATOM   3772  C   ILE A 261      -8.352   3.838  13.718  1.00  0.00           C  
ATOM   3773  O   ILE A 261      -7.241   3.930  13.212  1.00  0.00           O  
ATOM   3774  CB  ILE A 261      -8.780   1.984  15.261  1.00  0.00           C  
ATOM   3775  CG1 ILE A 261      -8.845   1.555  16.703  1.00  0.00           C  
ATOM   3776  CG2 ILE A 261      -7.708   1.230  14.490  1.00  0.00           C  
ATOM   3777  CD1 ILE A 261      -7.570   1.817  17.457  1.00  0.00           C  
ATOM   3778  H   ILE A 261     -10.403   3.964  16.040  1.00  0.00           H  
ATOM   3779  HA  ILE A 261      -7.505   3.688  15.617  1.00  0.00           H  
ATOM   3780  HB  ILE A 261      -9.755   1.787  14.824  1.00  0.00           H  
ATOM   3781 1HG1 ILE A 261      -9.647   2.077  17.188  1.00  0.00           H  
ATOM   3782 2HG1 ILE A 261      -9.064   0.498  16.744  1.00  0.00           H  
ATOM   3783 1HG2 ILE A 261      -7.906   0.171  14.536  1.00  0.00           H  
ATOM   3784 2HG2 ILE A 261      -7.711   1.551  13.457  1.00  0.00           H  
ATOM   3785 3HG2 ILE A 261      -6.731   1.433  14.929  1.00  0.00           H  
ATOM   3786 1HD1 ILE A 261      -7.683   1.485  18.489  1.00  0.00           H  
ATOM   3787 2HD1 ILE A 261      -6.750   1.270  16.987  1.00  0.00           H  
ATOM   3788 3HD1 ILE A 261      -7.351   2.885  17.441  1.00  0.00           H  
ATOM   3789  N   ILE A 262      -9.466   4.136  13.045  1.00  0.00           N  
ATOM   3790  CA  ILE A 262      -9.376   4.533  11.650  1.00  0.00           C  
ATOM   3791  C   ILE A 262      -8.508   5.761  11.565  1.00  0.00           C  
ATOM   3792  O   ILE A 262      -7.580   5.818  10.763  1.00  0.00           O  
ATOM   3793  CB  ILE A 262     -10.753   4.820  11.041  1.00  0.00           C  
ATOM   3794  CG1 ILE A 262     -11.561   3.533  10.913  1.00  0.00           C  
ATOM   3795  CG2 ILE A 262     -10.584   5.494   9.687  1.00  0.00           C  
ATOM   3796  CD1 ILE A 262     -13.016   3.762  10.615  1.00  0.00           C  
ATOM   3797  H   ILE A 262     -10.366   4.088  13.495  1.00  0.00           H  
ATOM   3798  HA  ILE A 262      -8.894   3.743  11.078  1.00  0.00           H  
ATOM   3799  HB  ILE A 262     -11.308   5.475  11.704  1.00  0.00           H  
ATOM   3800 1HG1 ILE A 262     -11.132   2.926  10.116  1.00  0.00           H  
ATOM   3801 2HG1 ILE A 262     -11.483   2.977  11.833  1.00  0.00           H  
ATOM   3802 1HG2 ILE A 262     -11.560   5.696   9.257  1.00  0.00           H  
ATOM   3803 2HG2 ILE A 262     -10.045   6.427   9.812  1.00  0.00           H  
ATOM   3804 3HG2 ILE A 262     -10.024   4.838   9.019  1.00  0.00           H  
ATOM   3805 1HD1 ILE A 262     -13.527   2.802  10.538  1.00  0.00           H  
ATOM   3806 2HD1 ILE A 262     -13.464   4.350  11.419  1.00  0.00           H  
ATOM   3807 3HD1 ILE A 262     -13.114   4.296   9.680  1.00  0.00           H  
ATOM   3808  N   VAL A 263      -8.758   6.706  12.465  1.00  0.00           N  
ATOM   3809  CA  VAL A 263      -7.978   7.911  12.542  1.00  0.00           C  
ATOM   3810  C   VAL A 263      -6.540   7.575  12.834  1.00  0.00           C  
ATOM   3811  O   VAL A 263      -5.655   8.117  12.197  1.00  0.00           O  
ATOM   3812  CB  VAL A 263      -8.525   8.847  13.625  1.00  0.00           C  
ATOM   3813  CG1 VAL A 263      -7.554   9.970  13.867  1.00  0.00           C  
ATOM   3814  CG2 VAL A 263      -9.891   9.367  13.183  1.00  0.00           C  
ATOM   3815  H   VAL A 263      -9.519   6.581  13.116  1.00  0.00           H  
ATOM   3816  HA  VAL A 263      -8.004   8.412  11.578  1.00  0.00           H  
ATOM   3817  HB  VAL A 263      -8.626   8.304  14.561  1.00  0.00           H  
ATOM   3818 1HG1 VAL A 263      -7.945  10.630  14.635  1.00  0.00           H  
ATOM   3819 2HG1 VAL A 263      -6.607   9.557  14.192  1.00  0.00           H  
ATOM   3820 3HG1 VAL A 263      -7.411  10.534  12.945  1.00  0.00           H  
ATOM   3821 1HG2 VAL A 263     -10.288  10.030  13.942  1.00  0.00           H  
ATOM   3822 2HG2 VAL A 263      -9.787   9.911  12.245  1.00  0.00           H  
ATOM   3823 3HG2 VAL A 263     -10.573   8.550  13.040  1.00  0.00           H  
ATOM   3824  N   THR A 264      -6.287   6.653  13.753  1.00  0.00           N  
ATOM   3825  CA  THR A 264      -4.925   6.284  14.066  1.00  0.00           C  
ATOM   3826  C   THR A 264      -4.208   5.795  12.821  1.00  0.00           C  
ATOM   3827  O   THR A 264      -3.081   6.202  12.572  1.00  0.00           O  
ATOM   3828  CB  THR A 264      -4.856   5.203  15.151  1.00  0.00           C  
ATOM   3829  OG1 THR A 264      -5.483   5.683  16.347  1.00  0.00           O  
ATOM   3830  CG2 THR A 264      -3.412   4.856  15.436  1.00  0.00           C  
ATOM   3831  H   THR A 264      -7.043   6.202  14.241  1.00  0.00           H  
ATOM   3832  HA  THR A 264      -4.394   7.167  14.416  1.00  0.00           H  
ATOM   3833  HB  THR A 264      -5.380   4.318  14.816  1.00  0.00           H  
ATOM   3834  HG1 THR A 264      -5.721   4.938  16.903  1.00  0.00           H  
ATOM   3835 1HG2 THR A 264      -3.369   4.089  16.205  1.00  0.00           H  
ATOM   3836 2HG2 THR A 264      -2.943   4.487  14.528  1.00  0.00           H  
ATOM   3837 3HG2 THR A 264      -2.887   5.745  15.780  1.00  0.00           H  
ATOM   3838  N   ILE A 265      -4.886   4.986  12.004  1.00  0.00           N  
ATOM   3839  CA  ILE A 265      -4.302   4.482  10.772  1.00  0.00           C  
ATOM   3840  C   ILE A 265      -3.958   5.629   9.861  1.00  0.00           C  
ATOM   3841  O   ILE A 265      -2.863   5.682   9.311  1.00  0.00           O  
ATOM   3842  CB  ILE A 265      -5.247   3.515  10.023  1.00  0.00           C  
ATOM   3843  CG1 ILE A 265      -5.413   2.231  10.801  1.00  0.00           C  
ATOM   3844  CG2 ILE A 265      -4.711   3.244   8.650  1.00  0.00           C  
ATOM   3845  CD1 ILE A 265      -6.512   1.359  10.296  1.00  0.00           C  
ATOM   3846  H   ILE A 265      -5.826   4.720  12.249  1.00  0.00           H  
ATOM   3847  HA  ILE A 265      -3.374   3.968  10.997  1.00  0.00           H  
ATOM   3848  HB  ILE A 265      -6.228   3.958   9.940  1.00  0.00           H  
ATOM   3849 1HG1 ILE A 265      -4.487   1.679  10.761  1.00  0.00           H  
ATOM   3850 2HG1 ILE A 265      -5.616   2.474  11.841  1.00  0.00           H  
ATOM   3851 1HG2 ILE A 265      -5.381   2.562   8.127  1.00  0.00           H  
ATOM   3852 2HG2 ILE A 265      -4.641   4.179   8.098  1.00  0.00           H  
ATOM   3853 3HG2 ILE A 265      -3.736   2.799   8.731  1.00  0.00           H  
ATOM   3854 1HD1 ILE A 265      -6.568   0.456  10.908  1.00  0.00           H  
ATOM   3855 2HD1 ILE A 265      -7.453   1.896  10.353  1.00  0.00           H  
ATOM   3856 3HD1 ILE A 265      -6.312   1.084   9.261  1.00  0.00           H  
ATOM   3857  N   ILE A 266      -4.880   6.573   9.746  1.00  0.00           N  
ATOM   3858  CA  ILE A 266      -4.673   7.738   8.922  1.00  0.00           C  
ATOM   3859  C   ILE A 266      -3.487   8.533   9.421  1.00  0.00           C  
ATOM   3860  O   ILE A 266      -2.669   8.978   8.625  1.00  0.00           O  
ATOM   3861  CB  ILE A 266      -5.925   8.610   8.921  1.00  0.00           C  
ATOM   3862  CG1 ILE A 266      -7.020   7.850   8.173  1.00  0.00           C  
ATOM   3863  CG2 ILE A 266      -5.606   9.942   8.286  1.00  0.00           C  
ATOM   3864  CD1 ILE A 266      -8.398   8.407   8.330  1.00  0.00           C  
ATOM   3865  H   ILE A 266      -5.753   6.474  10.249  1.00  0.00           H  
ATOM   3866  HA  ILE A 266      -4.444   7.416   7.911  1.00  0.00           H  
ATOM   3867  HB  ILE A 266      -6.265   8.771   9.932  1.00  0.00           H  
ATOM   3868 1HG1 ILE A 266      -6.778   7.845   7.130  1.00  0.00           H  
ATOM   3869 2HG1 ILE A 266      -7.033   6.822   8.524  1.00  0.00           H  
ATOM   3870 1HG2 ILE A 266      -6.486  10.553   8.285  1.00  0.00           H  
ATOM   3871 2HG2 ILE A 266      -4.819  10.438   8.852  1.00  0.00           H  
ATOM   3872 3HG2 ILE A 266      -5.270   9.785   7.260  1.00  0.00           H  
ATOM   3873 1HD1 ILE A 266      -9.101   7.796   7.762  1.00  0.00           H  
ATOM   3874 2HD1 ILE A 266      -8.679   8.400   9.380  1.00  0.00           H  
ATOM   3875 3HD1 ILE A 266      -8.422   9.408   7.965  1.00  0.00           H  
ATOM   3876  N   ILE A 267      -3.390   8.705  10.734  1.00  0.00           N  
ATOM   3877  CA  ILE A 267      -2.287   9.430  11.320  1.00  0.00           C  
ATOM   3878  C   ILE A 267      -1.000   8.723  11.005  1.00  0.00           C  
ATOM   3879  O   ILE A 267      -0.033   9.353  10.612  1.00  0.00           O  
ATOM   3880  CB  ILE A 267      -2.425   9.582  12.842  1.00  0.00           C  
ATOM   3881  CG1 ILE A 267      -3.578  10.521  13.167  1.00  0.00           C  
ATOM   3882  CG2 ILE A 267      -1.127  10.089  13.428  1.00  0.00           C  
ATOM   3883  CD1 ILE A 267      -3.959  10.512  14.625  1.00  0.00           C  
ATOM   3884  H   ILE A 267      -4.097   8.324  11.332  1.00  0.00           H  
ATOM   3885  HA  ILE A 267      -2.230  10.415  10.860  1.00  0.00           H  
ATOM   3886  HB  ILE A 267      -2.664   8.621  13.283  1.00  0.00           H  
ATOM   3887 1HG1 ILE A 267      -3.300  11.533  12.882  1.00  0.00           H  
ATOM   3888 2HG1 ILE A 267      -4.444  10.235  12.579  1.00  0.00           H  
ATOM   3889 1HG2 ILE A 267      -1.232  10.196  14.506  1.00  0.00           H  
ATOM   3890 2HG2 ILE A 267      -0.333   9.383  13.209  1.00  0.00           H  
ATOM   3891 3HG2 ILE A 267      -0.883  11.058  12.990  1.00  0.00           H  
ATOM   3892 1HD1 ILE A 267      -4.787  11.201  14.789  1.00  0.00           H  
ATOM   3893 2HD1 ILE A 267      -4.262   9.506  14.916  1.00  0.00           H  
ATOM   3894 3HD1 ILE A 267      -3.107  10.821  15.226  1.00  0.00           H  
ATOM   3895  N   THR A 268      -0.992   7.406  11.134  1.00  0.00           N  
ATOM   3896  CA  THR A 268       0.197   6.645  10.843  1.00  0.00           C  
ATOM   3897  C   THR A 268       0.624   6.918   9.417  1.00  0.00           C  
ATOM   3898  O   THR A 268       1.765   7.299   9.179  1.00  0.00           O  
ATOM   3899  CB  THR A 268      -0.031   5.141  11.049  1.00  0.00           C  
ATOM   3900  OG1 THR A 268      -0.403   4.896  12.413  1.00  0.00           O  
ATOM   3901  CG2 THR A 268       1.229   4.386  10.722  1.00  0.00           C  
ATOM   3902  H   THR A 268      -1.822   6.929  11.437  1.00  0.00           H  
ATOM   3903  HA  THR A 268       1.001   6.980  11.499  1.00  0.00           H  
ATOM   3904  HB  THR A 268      -0.832   4.803  10.404  1.00  0.00           H  
ATOM   3905  HG1 THR A 268      -1.336   5.096  12.531  1.00  0.00           H  
ATOM   3906 1HG2 THR A 268       1.062   3.322  10.869  1.00  0.00           H  
ATOM   3907 2HG2 THR A 268       1.506   4.565   9.699  1.00  0.00           H  
ATOM   3908 3HG2 THR A 268       2.026   4.722  11.374  1.00  0.00           H  
ATOM   3909  N   PHE A 269      -0.327   6.826   8.485  1.00  0.00           N  
ATOM   3910  CA  PHE A 269      -0.052   7.085   7.086  1.00  0.00           C  
ATOM   3911  C   PHE A 269       0.575   8.456   6.943  1.00  0.00           C  
ATOM   3912  O   PHE A 269       1.634   8.606   6.354  1.00  0.00           O  
ATOM   3913  CB  PHE A 269      -1.329   7.006   6.226  1.00  0.00           C  
ATOM   3914  CG  PHE A 269      -1.082   7.311   4.756  1.00  0.00           C  
ATOM   3915  CD1 PHE A 269      -0.938   6.279   3.830  1.00  0.00           C  
ATOM   3916  CD2 PHE A 269      -0.992   8.624   4.294  1.00  0.00           C  
ATOM   3917  CE1 PHE A 269      -0.713   6.552   2.491  1.00  0.00           C  
ATOM   3918  CE2 PHE A 269      -0.768   8.889   2.955  1.00  0.00           C  
ATOM   3919  CZ  PHE A 269      -0.630   7.852   2.059  1.00  0.00           C  
ATOM   3920  H   PHE A 269      -1.263   6.569   8.755  1.00  0.00           H  
ATOM   3921  HA  PHE A 269       0.677   6.362   6.728  1.00  0.00           H  
ATOM   3922 1HB  PHE A 269      -1.758   6.006   6.305  1.00  0.00           H  
ATOM   3923 2HB  PHE A 269      -2.067   7.702   6.597  1.00  0.00           H  
ATOM   3924  HD1 PHE A 269      -1.005   5.252   4.166  1.00  0.00           H  
ATOM   3925  HD2 PHE A 269      -1.100   9.447   4.997  1.00  0.00           H  
ATOM   3926  HE1 PHE A 269      -0.603   5.733   1.778  1.00  0.00           H  
ATOM   3927  HE2 PHE A 269      -0.701   9.918   2.607  1.00  0.00           H  
ATOM   3928  HZ  PHE A 269      -0.452   8.067   1.007  1.00  0.00           H  
ATOM   3929  N   PHE A 270      -0.067   9.451   7.545  1.00  0.00           N  
ATOM   3930  CA  PHE A 270       0.390  10.824   7.476  1.00  0.00           C  
ATOM   3931  C   PHE A 270       1.834  10.922   7.942  1.00  0.00           C  
ATOM   3932  O   PHE A 270       2.692  11.414   7.237  1.00  0.00           O  
ATOM   3933  CB  PHE A 270      -0.508  11.726   8.326  1.00  0.00           C  
ATOM   3934  CG  PHE A 270      -0.096  13.165   8.371  1.00  0.00           C  
ATOM   3935  CD1 PHE A 270      -0.701  14.091   7.540  1.00  0.00           C  
ATOM   3936  CD2 PHE A 270       0.894  13.600   9.240  1.00  0.00           C  
ATOM   3937  CE1 PHE A 270      -0.330  15.420   7.572  1.00  0.00           C  
ATOM   3938  CE2 PHE A 270       1.267  14.928   9.276  1.00  0.00           C  
ATOM   3939  CZ  PHE A 270       0.653  15.840   8.439  1.00  0.00           C  
ATOM   3940  H   PHE A 270      -0.900   9.249   8.068  1.00  0.00           H  
ATOM   3941  HA  PHE A 270       0.422  11.128   6.434  1.00  0.00           H  
ATOM   3942 1HB  PHE A 270      -1.527  11.685   7.943  1.00  0.00           H  
ATOM   3943 2HB  PHE A 270      -0.530  11.365   9.342  1.00  0.00           H  
ATOM   3944  HD1 PHE A 270      -1.478  13.760   6.856  1.00  0.00           H  
ATOM   3945  HD2 PHE A 270       1.380  12.884   9.900  1.00  0.00           H  
ATOM   3946  HE1 PHE A 270      -0.817  16.136   6.910  1.00  0.00           H  
ATOM   3947  HE2 PHE A 270       2.045  15.258   9.963  1.00  0.00           H  
ATOM   3948  HZ  PHE A 270       0.947  16.888   8.464  1.00  0.00           H  
ATOM   3949  N   LEU A 271       2.116  10.378   9.109  1.00  0.00           N  
ATOM   3950  CA  LEU A 271       3.451  10.458   9.675  1.00  0.00           C  
ATOM   3951  C   LEU A 271       4.491   9.747   8.831  1.00  0.00           C  
ATOM   3952  O   LEU A 271       5.622  10.213   8.704  1.00  0.00           O  
ATOM   3953  CB  LEU A 271       3.434   9.858  11.084  1.00  0.00           C  
ATOM   3954  CG  LEU A 271       2.651  10.655  12.123  1.00  0.00           C  
ATOM   3955  CD1 LEU A 271       2.583   9.858  13.411  1.00  0.00           C  
ATOM   3956  CD2 LEU A 271       3.327  11.997  12.335  1.00  0.00           C  
ATOM   3957  H   LEU A 271       1.399   9.900   9.617  1.00  0.00           H  
ATOM   3958  HA  LEU A 271       3.744  11.506   9.716  1.00  0.00           H  
ATOM   3959 1HB  LEU A 271       3.002   8.859  11.031  1.00  0.00           H  
ATOM   3960 2HB  LEU A 271       4.461   9.768  11.436  1.00  0.00           H  
ATOM   3961  HG  LEU A 271       1.633  10.814  11.777  1.00  0.00           H  
ATOM   3962 1HD1 LEU A 271       2.024  10.421  14.159  1.00  0.00           H  
ATOM   3963 2HD1 LEU A 271       2.082   8.906  13.224  1.00  0.00           H  
ATOM   3964 3HD1 LEU A 271       3.592   9.672  13.777  1.00  0.00           H  
ATOM   3965 1HD2 LEU A 271       2.771  12.571  13.075  1.00  0.00           H  
ATOM   3966 2HD2 LEU A 271       4.346  11.839  12.688  1.00  0.00           H  
ATOM   3967 3HD2 LEU A 271       3.351  12.545  11.392  1.00  0.00           H  
ATOM   3968  N   CYS A 272       4.104   8.646   8.218  1.00  0.00           N  
ATOM   3969  CA  CYS A 272       5.018   7.866   7.414  1.00  0.00           C  
ATOM   3970  C   CYS A 272       5.314   8.450   6.036  1.00  0.00           C  
ATOM   3971  O   CYS A 272       6.461   8.455   5.588  1.00  0.00           O  
ATOM   3972  CB  CYS A 272       4.458   6.460   7.240  1.00  0.00           C  
ATOM   3973  SG  CYS A 272       4.455   5.477   8.757  1.00  0.00           S  
ATOM   3974  H   CYS A 272       3.149   8.340   8.310  1.00  0.00           H  
ATOM   3975  HA  CYS A 272       5.946   7.841   7.949  1.00  0.00           H  
ATOM   3976 1HB  CYS A 272       3.433   6.518   6.872  1.00  0.00           H  
ATOM   3977 2HB  CYS A 272       5.022   5.930   6.512  1.00  0.00           H  
ATOM   3978  HG  CYS A 272       4.082   6.468   9.566  1.00  0.00           H  
ATOM   3979  N   TRP A 273       4.279   8.925   5.373  1.00  0.00           N  
ATOM   3980  CA  TRP A 273       4.342   9.454   4.020  1.00  0.00           C  
ATOM   3981  C   TRP A 273       4.608  10.949   3.971  1.00  0.00           C  
ATOM   3982  O   TRP A 273       5.131  11.449   2.976  1.00  0.00           O  
ATOM   3983  CB  TRP A 273       3.029   9.113   3.336  1.00  0.00           C  
ATOM   3984  CG  TRP A 273       2.966   7.650   3.002  1.00  0.00           C  
ATOM   3985  CD1 TRP A 273       2.427   6.649   3.751  1.00  0.00           C  
ATOM   3986  CD2 TRP A 273       3.468   7.024   1.821  1.00  0.00           C  
ATOM   3987  NE1 TRP A 273       2.563   5.448   3.111  1.00  0.00           N  
ATOM   3988  CE2 TRP A 273       3.200   5.652   1.920  1.00  0.00           C  
ATOM   3989  CE3 TRP A 273       4.127   7.501   0.673  1.00  0.00           C  
ATOM   3990  CZ2 TRP A 273       3.557   4.750   0.940  1.00  0.00           C  
ATOM   3991  CZ3 TRP A 273       4.487   6.586  -0.320  1.00  0.00           C  
ATOM   3992  CH2 TRP A 273       4.206   5.248  -0.184  1.00  0.00           C  
ATOM   3993  H   TRP A 273       3.386   8.924   5.830  1.00  0.00           H  
ATOM   3994  HA  TRP A 273       5.212   9.025   3.524  1.00  0.00           H  
ATOM   3995 1HB  TRP A 273       2.199   9.376   3.988  1.00  0.00           H  
ATOM   3996 2HB  TRP A 273       2.926   9.701   2.425  1.00  0.00           H  
ATOM   3997  HD1 TRP A 273       1.957   6.779   4.712  1.00  0.00           H  
ATOM   3998  HE1 TRP A 273       2.244   4.557   3.463  1.00  0.00           H  
ATOM   3999  HE3 TRP A 273       4.348   8.560   0.564  1.00  0.00           H  
ATOM   4000  HZ2 TRP A 273       3.343   3.684   1.026  1.00  0.00           H  
ATOM   4001  HZ3 TRP A 273       4.997   6.959  -1.207  1.00  0.00           H  
ATOM   4002  HH2 TRP A 273       4.498   4.566  -0.975  1.00  0.00           H  
ATOM   4003  N   CYS A 274       4.302  11.677   5.036  1.00  0.00           N  
ATOM   4004  CA  CYS A 274       4.592  13.093   5.020  1.00  0.00           C  
ATOM   4005  C   CYS A 274       6.065  13.349   4.675  1.00  0.00           C  
ATOM   4006  O   CYS A 274       6.288  14.065   3.700  1.00  0.00           O  
ATOM   4007  CB  CYS A 274       4.289  13.790   6.357  1.00  0.00           C  
ATOM   4008  SG  CYS A 274       4.632  15.547   6.349  1.00  0.00           S  
ATOM   4009  H   CYS A 274       3.877  11.270   5.846  1.00  0.00           H  
ATOM   4010  HA  CYS A 274       4.045  13.556   4.199  1.00  0.00           H  
ATOM   4011 1HB  CYS A 274       3.253  13.655   6.613  1.00  0.00           H  
ATOM   4012 2HB  CYS A 274       4.857  13.358   7.147  1.00  0.00           H  
ATOM   4013  HG  CYS A 274       4.262  15.765   7.608  1.00  0.00           H  
ATOM   4014  N   PRO A 275       7.102  12.759   5.354  1.00  0.00           N  
ATOM   4015  CA  PRO A 275       8.500  13.002   5.059  1.00  0.00           C  
ATOM   4016  C   PRO A 275       8.875  12.504   3.677  1.00  0.00           C  
ATOM   4017  O   PRO A 275       9.795  13.029   3.055  1.00  0.00           O  
ATOM   4018  CB  PRO A 275       9.249  12.250   6.163  1.00  0.00           C  
ATOM   4019  CG  PRO A 275       8.252  12.116   7.263  1.00  0.00           C  
ATOM   4020  CD  PRO A 275       6.920  11.962   6.578  1.00  0.00           C  
ATOM   4021  HA  PRO A 275       8.682  14.076   5.104  1.00  0.00           H  
ATOM   4022 1HB  PRO A 275       9.594  11.264   5.817  1.00  0.00           H  
ATOM   4023 2HB  PRO A 275      10.139  12.804   6.497  1.00  0.00           H  
ATOM   4024 1HG  PRO A 275       8.474  11.245   7.897  1.00  0.00           H  
ATOM   4025 2HG  PRO A 275       8.261  13.000   7.918  1.00  0.00           H  
ATOM   4026 1HD  PRO A 275       6.690  10.912   6.348  1.00  0.00           H  
ATOM   4027 2HD  PRO A 275       6.091  12.346   7.191  1.00  0.00           H  
ATOM   4028  N   TYR A 276       8.116  11.538   3.157  1.00  0.00           N  
ATOM   4029  CA  TYR A 276       8.386  11.019   1.831  1.00  0.00           C  
ATOM   4030  C   TYR A 276       8.183  12.138   0.872  1.00  0.00           C  
ATOM   4031  O   TYR A 276       9.041  12.426   0.038  1.00  0.00           O  
ATOM   4032  CB  TYR A 276       7.479   9.837   1.483  1.00  0.00           C  
ATOM   4033  CG  TYR A 276       7.729   9.256   0.109  1.00  0.00           C  
ATOM   4034  CD1 TYR A 276       8.868   8.510  -0.153  1.00  0.00           C  
ATOM   4035  CD2 TYR A 276       6.822   9.454  -0.922  1.00  0.00           C  
ATOM   4036  CE1 TYR A 276       9.102   7.978  -1.406  1.00  0.00           C  
ATOM   4037  CE2 TYR A 276       7.045   8.926  -2.179  1.00  0.00           C  
ATOM   4038  CZ  TYR A 276       8.186   8.188  -2.418  1.00  0.00           C  
ATOM   4039  OH  TYR A 276       8.413   7.659  -3.668  1.00  0.00           O  
ATOM   4040  H   TYR A 276       7.347  11.166   3.694  1.00  0.00           H  
ATOM   4041  HA  TYR A 276       9.424  10.704   1.759  1.00  0.00           H  
ATOM   4042 1HB  TYR A 276       7.646   9.068   2.238  1.00  0.00           H  
ATOM   4043 2HB  TYR A 276       6.450  10.191   1.546  1.00  0.00           H  
ATOM   4044  HD1 TYR A 276       9.587   8.348   0.651  1.00  0.00           H  
ATOM   4045  HD2 TYR A 276       5.923  10.038  -0.728  1.00  0.00           H  
ATOM   4046  HE1 TYR A 276      10.002   7.394  -1.598  1.00  0.00           H  
ATOM   4047  HE2 TYR A 276       6.321   9.094  -2.977  1.00  0.00           H  
ATOM   4048  HH  TYR A 276       9.268   7.231  -3.745  1.00  0.00           H  
ATOM   4049  N   HIS A 277       7.061  12.810   1.043  1.00  0.00           N  
ATOM   4050  CA  HIS A 277       6.673  13.865   0.161  1.00  0.00           C  
ATOM   4051  C   HIS A 277       7.462  15.112   0.441  1.00  0.00           C  
ATOM   4052  O   HIS A 277       7.774  15.848  -0.478  1.00  0.00           O  
ATOM   4053  CB  HIS A 277       5.173  14.149   0.285  1.00  0.00           C  
ATOM   4054  CG  HIS A 277       4.306  13.045  -0.237  1.00  0.00           C  
ATOM   4055  ND1 HIS A 277       3.861  12.010   0.558  1.00  0.00           N  
ATOM   4056  CD2 HIS A 277       3.804  12.814  -1.473  1.00  0.00           C  
ATOM   4057  CE1 HIS A 277       3.121  11.189  -0.168  1.00  0.00           C  
ATOM   4058  NE2 HIS A 277       3.071  11.655  -1.403  1.00  0.00           N  
ATOM   4059  H   HIS A 277       6.465  12.566   1.825  1.00  0.00           H  
ATOM   4060  HA  HIS A 277       6.881  13.578  -0.868  1.00  0.00           H  
ATOM   4061 1HB  HIS A 277       4.901  14.289   1.332  1.00  0.00           H  
ATOM   4062 2HB  HIS A 277       4.912  15.044  -0.280  1.00  0.00           H  
ATOM   4063  HD1 HIS A 277       3.995  11.923   1.545  1.00  0.00           H  
ATOM   4064  HD2 HIS A 277       3.885  13.352  -2.418  1.00  0.00           H  
ATOM   4065  HE1 HIS A 277       2.672  10.303   0.281  1.00  0.00           H  
ATOM   4066  N   THR A 278       7.813  15.349   1.699  1.00  0.00           N  
ATOM   4067  CA  THR A 278       8.647  16.487   2.018  1.00  0.00           C  
ATOM   4068  C   THR A 278       9.910  16.395   1.214  1.00  0.00           C  
ATOM   4069  O   THR A 278      10.300  17.348   0.555  1.00  0.00           O  
ATOM   4070  CB  THR A 278       8.993  16.560   3.517  1.00  0.00           C  
ATOM   4071  OG1 THR A 278       7.789  16.700   4.283  1.00  0.00           O  
ATOM   4072  CG2 THR A 278       9.908  17.743   3.796  1.00  0.00           C  
ATOM   4073  H   THR A 278       7.501  14.740   2.436  1.00  0.00           H  
ATOM   4074  HA  THR A 278       8.122  17.402   1.742  1.00  0.00           H  
ATOM   4075  HB  THR A 278       9.494  15.637   3.810  1.00  0.00           H  
ATOM   4076  HG1 THR A 278       7.956  16.435   5.191  1.00  0.00           H  
ATOM   4077 1HG2 THR A 278      10.142  17.777   4.861  1.00  0.00           H  
ATOM   4078 2HG2 THR A 278      10.829  17.633   3.224  1.00  0.00           H  
ATOM   4079 3HG2 THR A 278       9.407  18.665   3.505  1.00  0.00           H  
ATOM   4080  N   LEU A 279      10.496  15.208   1.217  1.00  0.00           N  
ATOM   4081  CA  LEU A 279      11.729  14.946   0.519  1.00  0.00           C  
ATOM   4082  C   LEU A 279      11.526  15.134  -0.968  1.00  0.00           C  
ATOM   4083  O   LEU A 279      12.314  15.824  -1.598  1.00  0.00           O  
ATOM   4084  CB  LEU A 279      12.221  13.539   0.793  1.00  0.00           C  
ATOM   4085  CG  LEU A 279      13.645  13.269   0.371  1.00  0.00           C  
ATOM   4086  CD1 LEU A 279      13.732  13.321  -1.131  1.00  0.00           C  
ATOM   4087  CD2 LEU A 279      14.560  14.300   1.018  1.00  0.00           C  
ATOM   4088  H   LEU A 279      10.071  14.450   1.726  1.00  0.00           H  
ATOM   4089  HA  LEU A 279      12.466  15.687   0.818  1.00  0.00           H  
ATOM   4090 1HB  LEU A 279      12.143  13.340   1.860  1.00  0.00           H  
ATOM   4091 2HB  LEU A 279      11.577  12.835   0.270  1.00  0.00           H  
ATOM   4092  HG  LEU A 279      13.937  12.283   0.684  1.00  0.00           H  
ATOM   4093 1HD1 LEU A 279      14.740  13.130  -1.434  1.00  0.00           H  
ATOM   4094 2HD1 LEU A 279      13.074  12.565  -1.558  1.00  0.00           H  
ATOM   4095 3HD1 LEU A 279      13.430  14.298  -1.485  1.00  0.00           H  
ATOM   4096 1HD2 LEU A 279      15.580  14.114   0.723  1.00  0.00           H  
ATOM   4097 2HD2 LEU A 279      14.268  15.299   0.698  1.00  0.00           H  
ATOM   4098 3HD2 LEU A 279      14.480  14.230   2.102  1.00  0.00           H  
ATOM   4099  N   ASN A 280      10.429  14.608  -1.513  1.00  0.00           N  
ATOM   4100  CA  ASN A 280      10.151  14.816  -2.929  1.00  0.00           C  
ATOM   4101  C   ASN A 280      10.126  16.301  -3.269  1.00  0.00           C  
ATOM   4102  O   ASN A 280      10.679  16.713  -4.288  1.00  0.00           O  
ATOM   4103  CB  ASN A 280       8.845  14.161  -3.340  1.00  0.00           C  
ATOM   4104  CG  ASN A 280       8.853  12.663  -3.213  1.00  0.00           C  
ATOM   4105  OD1 ASN A 280       9.890  12.049  -2.935  1.00  0.00           O  
ATOM   4106  ND2 ASN A 280       7.723  12.066  -3.494  1.00  0.00           N  
ATOM   4107  H   ASN A 280       9.789  14.065  -0.950  1.00  0.00           H  
ATOM   4108  HA  ASN A 280      10.944  14.347  -3.512  1.00  0.00           H  
ATOM   4109 1HB  ASN A 280       7.890  14.545  -2.981  1.00  0.00           H  
ATOM   4110 2HB  ASN A 280       8.970  14.424  -4.391  1.00  0.00           H  
ATOM   4111 1HD2 ASN A 280       7.655  11.070  -3.430  1.00  0.00           H  
ATOM   4112 2HD2 ASN A 280       6.929  12.605  -3.772  1.00  0.00           H  
ATOM   4113  N   LEU A 281       9.479  17.104  -2.437  1.00  0.00           N  
ATOM   4114  CA  LEU A 281       9.333  18.512  -2.723  1.00  0.00           C  
ATOM   4115  C   LEU A 281      10.670  19.188  -2.495  1.00  0.00           C  
ATOM   4116  O   LEU A 281      11.024  20.133  -3.190  1.00  0.00           O  
ATOM   4117  CB  LEU A 281       8.247  19.126  -1.836  1.00  0.00           C  
ATOM   4118  CG  LEU A 281       6.809  18.599  -2.101  1.00  0.00           C  
ATOM   4119  CD1 LEU A 281       5.871  19.139  -1.035  1.00  0.00           C  
ATOM   4120  CD2 LEU A 281       6.368  19.029  -3.500  1.00  0.00           C  
ATOM   4121  H   LEU A 281       9.084  16.736  -1.597  1.00  0.00           H  
ATOM   4122  HA  LEU A 281       9.035  18.635  -3.763  1.00  0.00           H  
ATOM   4123 1HB  LEU A 281       8.491  18.929  -0.798  1.00  0.00           H  
ATOM   4124 2HB  LEU A 281       8.247  20.207  -1.986  1.00  0.00           H  
ATOM   4125  HG  LEU A 281       6.788  17.522  -2.038  1.00  0.00           H  
ATOM   4126 1HD1 LEU A 281       4.862  18.772  -1.218  1.00  0.00           H  
ATOM   4127 2HD1 LEU A 281       6.206  18.803  -0.052  1.00  0.00           H  
ATOM   4128 3HD1 LEU A 281       5.870  20.228  -1.066  1.00  0.00           H  
ATOM   4129 1HD2 LEU A 281       5.357  18.663  -3.694  1.00  0.00           H  
ATOM   4130 2HD2 LEU A 281       6.375  20.118  -3.567  1.00  0.00           H  
ATOM   4131 3HD2 LEU A 281       7.053  18.616  -4.241  1.00  0.00           H  
ATOM   4132  N   LEU A 282      11.474  18.742  -1.690  1.00  0.00           N  
ATOM   4133  CA  LEU A 282      12.793  19.262  -1.435  1.00  0.00           C  
ATOM   4134  C   LEU A 282      13.658  18.965  -2.642  1.00  0.00           C  
ATOM   4135  O   LEU A 282      14.476  19.780  -3.035  1.00  0.00           O  
ATOM   4136  CB  LEU A 282      13.429  18.653  -0.184  1.00  0.00           C  
ATOM   4137  CG  LEU A 282      12.871  19.082   1.165  1.00  0.00           C  
ATOM   4138  CD1 LEU A 282      13.481  18.233   2.251  1.00  0.00           C  
ATOM   4139  CD2 LEU A 282      13.167  20.531   1.380  1.00  0.00           C  
ATOM   4140  H   LEU A 282      11.082  18.044  -1.079  1.00  0.00           H  
ATOM   4141  HA  LEU A 282      12.738  20.344  -1.319  1.00  0.00           H  
ATOM   4142 1HB  LEU A 282      13.330  17.583  -0.230  1.00  0.00           H  
ATOM   4143 2HB  LEU A 282      14.464  18.905  -0.196  1.00  0.00           H  
ATOM   4144  HG  LEU A 282      11.815  18.930   1.196  1.00  0.00           H  
ATOM   4145 1HD1 LEU A 282      13.086  18.539   3.208  1.00  0.00           H  
ATOM   4146 2HD1 LEU A 282      13.240  17.188   2.079  1.00  0.00           H  
ATOM   4147 3HD1 LEU A 282      14.557  18.357   2.250  1.00  0.00           H  
ATOM   4148 1HD2 LEU A 282      12.771  20.843   2.345  1.00  0.00           H  
ATOM   4149 2HD2 LEU A 282      14.245  20.679   1.361  1.00  0.00           H  
ATOM   4150 3HD2 LEU A 282      12.700  21.117   0.590  1.00  0.00           H  
ATOM   4151  N   GLU A 283      13.448  17.821  -3.294  1.00  0.00           N  
ATOM   4152  CA  GLU A 283      14.166  17.547  -4.519  1.00  0.00           C  
ATOM   4153  C   GLU A 283      13.632  18.475  -5.603  1.00  0.00           C  
ATOM   4154  O   GLU A 283      14.383  18.963  -6.449  1.00  0.00           O  
ATOM   4155  CB  GLU A 283      14.017  16.080  -4.930  1.00  0.00           C  
ATOM   4156  CG  GLU A 283      14.796  15.695  -6.180  1.00  0.00           C  
ATOM   4157  CD  GLU A 283      16.276  15.860  -5.973  1.00  0.00           C  
ATOM   4158  OE1 GLU A 283      16.676  16.122  -4.864  1.00  0.00           O  
ATOM   4159  OE2 GLU A 283      17.016  15.615  -6.896  1.00  0.00           O  
ATOM   4160  H   GLU A 283      12.792  17.147  -2.938  1.00  0.00           H  
ATOM   4161  HA  GLU A 283      15.221  17.776  -4.379  1.00  0.00           H  
ATOM   4162 1HB  GLU A 283      14.359  15.477  -4.089  1.00  0.00           H  
ATOM   4163 2HB  GLU A 283      12.954  15.902  -5.097  1.00  0.00           H  
ATOM   4164 1HG  GLU A 283      14.590  14.682  -6.525  1.00  0.00           H  
ATOM   4165 2HG  GLU A 283      14.452  16.409  -6.927  1.00  0.00           H  
ATOM   4166  N   LEU A 284      12.370  18.771  -5.681  1.00  0.00           N  
ATOM   4167  CA  LEU A 284      11.716  19.718  -6.574  1.00  0.00           C  
ATOM   4168  C   LEU A 284      12.203  21.136  -6.340  1.00  0.00           C  
ATOM   4169  O   LEU A 284      12.416  21.914  -7.273  1.00  0.00           O  
ATOM   4170  CB  LEU A 284      10.196  19.639  -6.379  1.00  0.00           C  
ATOM   4171  CG  LEU A 284       9.360  20.509  -7.263  1.00  0.00           C  
ATOM   4172  CD1 LEU A 284       9.623  20.158  -8.654  1.00  0.00           C  
ATOM   4173  CD2 LEU A 284       7.889  20.315  -6.897  1.00  0.00           C  
ATOM   4174  H   LEU A 284      11.791  18.259  -5.024  1.00  0.00           H  
ATOM   4175  HA  LEU A 284      11.948  19.438  -7.600  1.00  0.00           H  
ATOM   4176 1HB  LEU A 284       9.880  18.613  -6.545  1.00  0.00           H  
ATOM   4177 2HB  LEU A 284       9.951  19.899  -5.376  1.00  0.00           H  
ATOM   4178  HG  LEU A 284       9.637  21.553  -7.122  1.00  0.00           H  
ATOM   4179 1HD1 LEU A 284       9.023  20.784  -9.293  1.00  0.00           H  
ATOM   4180 2HD1 LEU A 284      10.666  20.312  -8.869  1.00  0.00           H  
ATOM   4181 3HD1 LEU A 284       9.365  19.120  -8.810  1.00  0.00           H  
ATOM   4182 1HD2 LEU A 284       7.271  20.944  -7.534  1.00  0.00           H  
ATOM   4183 2HD2 LEU A 284       7.611  19.269  -7.043  1.00  0.00           H  
ATOM   4184 3HD2 LEU A 284       7.733  20.590  -5.854  1.00  0.00           H  
ATOM   4185  N   HIS A 285      12.531  21.525  -5.141  1.00  0.00           N  
ATOM   4186  CA  HIS A 285      13.076  22.792  -4.713  1.00  0.00           C  
ATOM   4187  C   HIS A 285      14.338  22.523  -3.930  1.00  0.00           C  
ATOM   4188  O   HIS A 285      14.415  22.835  -2.747  1.00  0.00           O  
ATOM   4189  CB  HIS A 285      12.070  23.580  -3.868  1.00  0.00           C  
ATOM   4190  CG  HIS A 285      10.714  23.690  -4.494  1.00  0.00           C  
ATOM   4191  ND1 HIS A 285      10.438  24.568  -5.520  1.00  0.00           N  
ATOM   4192  CD2 HIS A 285       9.558  23.034  -4.238  1.00  0.00           C  
ATOM   4193  CE1 HIS A 285       9.169  24.447  -5.870  1.00  0.00           C  
ATOM   4194  NE2 HIS A 285       8.614  23.523  -5.107  1.00  0.00           N  
ATOM   4195  H   HIS A 285      12.366  20.807  -4.450  1.00  0.00           H  
ATOM   4196  HA  HIS A 285      13.396  23.386  -5.568  1.00  0.00           H  
ATOM   4197 1HB  HIS A 285      11.928  23.094  -2.902  1.00  0.00           H  
ATOM   4198 2HB  HIS A 285      12.426  24.598  -3.713  1.00  0.00           H  
ATOM   4199  HD1 HIS A 285      11.099  25.150  -5.995  1.00  0.00           H  
ATOM   4200  HD2 HIS A 285       9.290  22.257  -3.521  1.00  0.00           H  
ATOM   4201  HE1 HIS A 285       8.753  25.058  -6.670  1.00  0.00           H  
ATOM   4202  N   HIS A 286      15.334  21.979  -4.631  1.00  0.00           N  
ATOM   4203  CA  HIS A 286      16.637  21.589  -4.085  1.00  0.00           C  
ATOM   4204  C   HIS A 286      17.353  22.669  -3.308  1.00  0.00           C  
ATOM   4205  O   HIS A 286      18.195  22.374  -2.462  1.00  0.00           O  
ATOM   4206  CB  HIS A 286      17.551  21.106  -5.215  1.00  0.00           C  
ATOM   4207  CG  HIS A 286      18.770  20.382  -4.735  1.00  0.00           C  
ATOM   4208  ND1 HIS A 286      19.919  21.037  -4.345  1.00  0.00           N  
ATOM   4209  CD2 HIS A 286      19.020  19.059  -4.581  1.00  0.00           C  
ATOM   4210  CE1 HIS A 286      20.824  20.147  -3.972  1.00  0.00           C  
ATOM   4211  NE2 HIS A 286      20.302  18.942  -4.106  1.00  0.00           N  
ATOM   4212  H   HIS A 286      15.183  21.822  -5.617  1.00  0.00           H  
ATOM   4213  HA  HIS A 286      16.497  20.776  -3.374  1.00  0.00           H  
ATOM   4214 1HB  HIS A 286      17.014  20.415  -5.866  1.00  0.00           H  
ATOM   4215 2HB  HIS A 286      17.903  21.955  -5.801  1.00  0.00           H  
ATOM   4216  HD1 HIS A 286      20.039  22.027  -4.268  1.00  0.00           H  
ATOM   4217  HD2 HIS A 286      18.420  18.167  -4.761  1.00  0.00           H  
ATOM   4218  HE1 HIS A 286      21.807  20.467  -3.625  1.00  0.00           H  
ATOM   4219  N   THR A 287      17.003  23.925  -3.556  1.00  0.00           N  
ATOM   4220  CA  THR A 287      17.618  25.060  -2.897  1.00  0.00           C  
ATOM   4221  C   THR A 287      17.256  25.108  -1.414  1.00  0.00           C  
ATOM   4222  O   THR A 287      17.794  25.912  -0.653  1.00  0.00           O  
ATOM   4223  CB  THR A 287      17.195  26.366  -3.581  1.00  0.00           C  
ATOM   4224  OG1 THR A 287      15.769  26.503  -3.502  1.00  0.00           O  
ATOM   4225  CG2 THR A 287      17.620  26.363  -5.021  1.00  0.00           C  
ATOM   4226  H   THR A 287      16.275  24.099  -4.234  1.00  0.00           H  
ATOM   4227  HA  THR A 287      18.701  24.948  -2.954  1.00  0.00           H  
ATOM   4228  HB  THR A 287      17.660  27.208  -3.070  1.00  0.00           H  
ATOM   4229  HG1 THR A 287      15.529  27.424  -3.634  1.00  0.00           H  
ATOM   4230 1HG2 THR A 287      17.314  27.295  -5.493  1.00  0.00           H  
ATOM   4231 2HG2 THR A 287      18.704  26.266  -5.081  1.00  0.00           H  
ATOM   4232 3HG2 THR A 287      17.153  25.529  -5.531  1.00  0.00           H  
ATOM   4233  N   ALA A 288      16.323  24.244  -1.020  1.00  0.00           N  
ATOM   4234  CA  ALA A 288      15.831  24.138   0.334  1.00  0.00           C  
ATOM   4235  C   ALA A 288      16.689  23.181   1.157  1.00  0.00           C  
ATOM   4236  O   ALA A 288      16.589  23.177   2.384  1.00  0.00           O  
ATOM   4237  CB  ALA A 288      14.365  23.761   0.310  1.00  0.00           C  
ATOM   4238  H   ALA A 288      15.921  23.614  -1.695  1.00  0.00           H  
ATOM   4239  HA  ALA A 288      15.942  25.108   0.819  1.00  0.00           H  
ATOM   4240 1HB  ALA A 288      13.993  23.681   1.331  1.00  0.00           H  
ATOM   4241 2HB  ALA A 288      13.801  24.526  -0.222  1.00  0.00           H  
ATOM   4242 3HB  ALA A 288      14.250  22.809  -0.193  1.00  0.00           H  
ATOM   4243  N   MET A 289      17.505  22.338   0.508  1.00  0.00           N  
ATOM   4244  CA  MET A 289      18.259  21.356   1.283  1.00  0.00           C  
ATOM   4245  C   MET A 289      19.701  21.113   0.833  1.00  0.00           C  
ATOM   4246  O   MET A 289      19.982  21.160  -0.364  1.00  0.00           O  
ATOM   4247  CB  MET A 289      17.566  20.002   1.319  1.00  0.00           C  
ATOM   4248  CG  MET A 289      17.486  19.339  -0.060  1.00  0.00           C  
ATOM   4249  SD  MET A 289      16.683  17.718  -0.046  1.00  0.00           S  
ATOM   4250  CE  MET A 289      16.807  17.293  -1.765  1.00  0.00           C  
ATOM   4251  H   MET A 289      17.604  22.373  -0.501  1.00  0.00           H  
ATOM   4252  HA  MET A 289      18.279  21.728   2.293  1.00  0.00           H  
ATOM   4253 1HB  MET A 289      18.094  19.350   1.985  1.00  0.00           H  
ATOM   4254 2HB  MET A 289      16.558  20.120   1.708  1.00  0.00           H  
ATOM   4255 1HG  MET A 289      16.926  19.985  -0.741  1.00  0.00           H  
ATOM   4256 2HG  MET A 289      18.492  19.212  -0.458  1.00  0.00           H  
ATOM   4257 1HE  MET A 289      16.358  16.318  -1.929  1.00  0.00           H  
ATOM   4258 2HE  MET A 289      16.287  18.036  -2.359  1.00  0.00           H  
ATOM   4259 3HE  MET A 289      17.856  17.264  -2.058  1.00  0.00           H  
ATOM   4260  N   PRO A 290      20.613  20.782   1.765  1.00  0.00           N  
ATOM   4261  CA  PRO A 290      21.927  20.232   1.509  1.00  0.00           C  
ATOM   4262  C   PRO A 290      21.732  18.937   0.725  1.00  0.00           C  
ATOM   4263  O   PRO A 290      20.769  18.215   0.971  1.00  0.00           O  
ATOM   4264  CB  PRO A 290      22.491  19.994   2.911  1.00  0.00           C  
ATOM   4265  CG  PRO A 290      21.770  21.001   3.772  1.00  0.00           C  
ATOM   4266  CD  PRO A 290      20.373  21.091   3.195  1.00  0.00           C  
ATOM   4267  HA  PRO A 290      22.510  20.940   0.903  1.00  0.00           H  
ATOM   4268 1HB  PRO A 290      22.303  18.955   3.218  1.00  0.00           H  
ATOM   4269 2HB  PRO A 290      23.581  20.136   2.907  1.00  0.00           H  
ATOM   4270 1HG  PRO A 290      21.767  20.669   4.820  1.00  0.00           H  
ATOM   4271 2HG  PRO A 290      22.295  21.967   3.745  1.00  0.00           H  
ATOM   4272 1HD  PRO A 290      19.739  20.346   3.654  1.00  0.00           H  
ATOM   4273 2HD  PRO A 290      19.992  22.105   3.377  1.00  0.00           H  
ATOM   4274  N   GLY A 291      22.647  18.630  -0.187  1.00  0.00           N  
ATOM   4275  CA  GLY A 291      22.546  17.395  -0.973  1.00  0.00           C  
ATOM   4276  C   GLY A 291      22.425  16.139  -0.099  1.00  0.00           C  
ATOM   4277  O   GLY A 291      21.649  15.237  -0.422  1.00  0.00           O  
ATOM   4278  H   GLY A 291      23.424  19.257  -0.341  1.00  0.00           H  
ATOM   4279 1HA  GLY A 291      21.676  17.457  -1.626  1.00  0.00           H  
ATOM   4280 2HA  GLY A 291      23.426  17.302  -1.608  1.00  0.00           H  
ATOM   4281  N   SER A 292      23.098  16.152   1.058  1.00  0.00           N  
ATOM   4282  CA  SER A 292      23.088  15.044   2.011  1.00  0.00           C  
ATOM   4283  C   SER A 292      21.697  14.683   2.504  1.00  0.00           C  
ATOM   4284  O   SER A 292      21.447  13.544   2.903  1.00  0.00           O  
ATOM   4285  CB  SER A 292      23.959  15.386   3.200  1.00  0.00           C  
ATOM   4286  OG  SER A 292      23.417  16.452   3.926  1.00  0.00           O  
ATOM   4287  H   SER A 292      23.644  16.973   1.286  1.00  0.00           H  
ATOM   4288  HA  SER A 292      23.505  14.169   1.513  1.00  0.00           H  
ATOM   4289 1HB  SER A 292      24.053  14.511   3.844  1.00  0.00           H  
ATOM   4290 2HB  SER A 292      24.958  15.646   2.855  1.00  0.00           H  
ATOM   4291  HG  SER A 292      24.019  16.608   4.658  1.00  0.00           H  
ATOM   4292  N   VAL A 293      20.788  15.645   2.451  1.00  0.00           N  
ATOM   4293  CA  VAL A 293      19.427  15.416   2.874  1.00  0.00           C  
ATOM   4294  C   VAL A 293      18.789  14.446   1.922  1.00  0.00           C  
ATOM   4295  O   VAL A 293      18.021  13.594   2.330  1.00  0.00           O  
ATOM   4296  CB  VAL A 293      18.595  16.690   2.913  1.00  0.00           C  
ATOM   4297  CG1 VAL A 293      17.139  16.348   3.149  1.00  0.00           C  
ATOM   4298  CG2 VAL A 293      19.140  17.579   3.992  1.00  0.00           C  
ATOM   4299  H   VAL A 293      21.038  16.563   2.111  1.00  0.00           H  
ATOM   4300  HA  VAL A 293      19.434  14.957   3.862  1.00  0.00           H  
ATOM   4301  HB  VAL A 293      18.656  17.188   1.959  1.00  0.00           H  
ATOM   4302 1HG1 VAL A 293      16.549  17.265   3.175  1.00  0.00           H  
ATOM   4303 2HG1 VAL A 293      16.779  15.710   2.341  1.00  0.00           H  
ATOM   4304 3HG1 VAL A 293      17.037  15.824   4.097  1.00  0.00           H  
ATOM   4305 1HG2 VAL A 293      18.560  18.491   4.032  1.00  0.00           H  
ATOM   4306 2HG2 VAL A 293      19.080  17.066   4.950  1.00  0.00           H  
ATOM   4307 3HG2 VAL A 293      20.178  17.818   3.771  1.00  0.00           H  
ATOM   4308  N   PHE A 294      19.136  14.530   0.656  1.00  0.00           N  
ATOM   4309  CA  PHE A 294      18.573  13.628  -0.316  1.00  0.00           C  
ATOM   4310  C   PHE A 294      19.173  12.253  -0.124  1.00  0.00           C  
ATOM   4311  O   PHE A 294      18.462  11.249  -0.057  1.00  0.00           O  
ATOM   4312  CB  PHE A 294      18.821  14.133  -1.739  1.00  0.00           C  
ATOM   4313  CG  PHE A 294      18.222  13.260  -2.805  1.00  0.00           C  
ATOM   4314  CD1 PHE A 294      16.891  13.399  -3.168  1.00  0.00           C  
ATOM   4315  CD2 PHE A 294      18.988  12.299  -3.446  1.00  0.00           C  
ATOM   4316  CE1 PHE A 294      16.339  12.596  -4.148  1.00  0.00           C  
ATOM   4317  CE2 PHE A 294      18.440  11.496  -4.427  1.00  0.00           C  
ATOM   4318  CZ  PHE A 294      17.113  11.645  -4.778  1.00  0.00           C  
ATOM   4319  H   PHE A 294      19.799  15.228   0.356  1.00  0.00           H  
ATOM   4320  HA  PHE A 294      17.505  13.532  -0.138  1.00  0.00           H  
ATOM   4321 1HB  PHE A 294      18.386  15.123  -1.866  1.00  0.00           H  
ATOM   4322 2HB  PHE A 294      19.890  14.179  -1.938  1.00  0.00           H  
ATOM   4323  HD1 PHE A 294      16.279  14.152  -2.671  1.00  0.00           H  
ATOM   4324  HD2 PHE A 294      20.036  12.181  -3.168  1.00  0.00           H  
ATOM   4325  HE1 PHE A 294      15.291  12.715  -4.424  1.00  0.00           H  
ATOM   4326  HE2 PHE A 294      19.053  10.744  -4.924  1.00  0.00           H  
ATOM   4327  HZ  PHE A 294      16.679  11.011  -5.550  1.00  0.00           H  
ATOM   4328  N   SER A 295      20.583  12.374   0.030  1.00  0.00           N  
ATOM   4329  CA  SER A 295      21.364  11.143   0.079  1.00  0.00           C  
ATOM   4330  C   SER A 295      20.866  10.194   1.173  1.00  0.00           C  
ATOM   4331  O   SER A 295      20.749   8.994   0.942  1.00  0.00           O  
ATOM   4332  CB  SER A 295      22.828  11.470   0.293  1.00  0.00           C  
ATOM   4333  OG  SER A 295      23.367  12.196  -0.778  1.00  0.00           O  
ATOM   4334  H   SER A 295      21.056  13.273   0.032  1.00  0.00           H  
ATOM   4335  HA  SER A 295      21.239  10.615  -0.867  1.00  0.00           H  
ATOM   4336 1HB  SER A 295      22.924  12.060   1.204  1.00  0.00           H  
ATOM   4337 2HB  SER A 295      23.382  10.539   0.404  1.00  0.00           H  
ATOM   4338  HG  SER A 295      22.886  13.020  -0.880  1.00  0.00           H  
ATOM   4339  N   LEU A 296      20.506  10.736   2.329  1.00  0.00           N  
ATOM   4340  CA  LEU A 296      20.037   9.887   3.424  1.00  0.00           C  
ATOM   4341  C   LEU A 296      18.522   9.928   3.573  1.00  0.00           C  
ATOM   4342  O   LEU A 296      17.890   8.909   3.853  1.00  0.00           O  
ATOM   4343  CB  LEU A 296      20.706  10.307   4.739  1.00  0.00           C  
ATOM   4344  CG  LEU A 296      22.240  10.285   4.726  1.00  0.00           C  
ATOM   4345  CD1 LEU A 296      22.780  10.801   6.054  1.00  0.00           C  
ATOM   4346  CD2 LEU A 296      22.727   8.868   4.460  1.00  0.00           C  
ATOM   4347  H   LEU A 296      20.553  11.739   2.456  1.00  0.00           H  
ATOM   4348  HA  LEU A 296      20.289   8.852   3.196  1.00  0.00           H  
ATOM   4349 1HB  LEU A 296      20.347  11.333   4.800  1.00  0.00           H  
ATOM   4350 2HB  LEU A 296      20.325   9.737   5.586  1.00  0.00           H  
ATOM   4351  HG  LEU A 296      22.567  10.911   3.896  1.00  0.00           H  
ATOM   4352 1HD1 LEU A 296      23.870  10.781   6.035  1.00  0.00           H  
ATOM   4353 2HD1 LEU A 296      22.439  11.823   6.213  1.00  0.00           H  
ATOM   4354 3HD1 LEU A 296      22.421  10.167   6.864  1.00  0.00           H  
ATOM   4355 1HD2 LEU A 296      23.818   8.855   4.451  1.00  0.00           H  
ATOM   4356 2HD2 LEU A 296      22.362   8.205   5.243  1.00  0.00           H  
ATOM   4357 3HD2 LEU A 296      22.352   8.530   3.494  1.00  0.00           H  
ATOM   4358  N   GLY A 297      18.016  11.046   3.328  1.00  0.00           N  
ATOM   4359  CA  GLY A 297      16.602  11.278   3.557  1.00  0.00           C  
ATOM   4360  C   GLY A 297      15.666  10.578   2.603  1.00  0.00           C  
ATOM   4361  O   GLY A 297      14.605  10.161   3.036  1.00  0.00           O  
ATOM   4362  H   GLY A 297      18.581  11.845   3.096  1.00  0.00           H  
ATOM   4363 1HA  GLY A 297      16.354  10.953   4.569  1.00  0.00           H  
ATOM   4364 2HA  GLY A 297      16.381  12.339   3.498  1.00  0.00           H  
ATOM   4365  N   LEU A 298      16.019  10.398   1.331  1.00  0.00           N  
ATOM   4366  CA  LEU A 298      15.046   9.689   0.511  1.00  0.00           C  
ATOM   4367  C   LEU A 298      15.035   8.205   0.937  1.00  0.00           C  
ATOM   4368  O   LEU A 298      13.948   7.699   1.207  1.00  0.00           O  
ATOM   4369  CB  LEU A 298      15.380   9.840  -0.978  1.00  0.00           C  
ATOM   4370  CG  LEU A 298      14.494   9.028  -1.932  1.00  0.00           C  
ATOM   4371  CD1 LEU A 298      13.041   9.462  -1.792  1.00  0.00           C  
ATOM   4372  CD2 LEU A 298      14.979   9.217  -3.361  1.00  0.00           C  
ATOM   4373  H   LEU A 298      16.898  10.727   0.952  1.00  0.00           H  
ATOM   4374  HA  LEU A 298      14.045  10.041   0.759  1.00  0.00           H  
ATOM   4375 1HB  LEU A 298      15.180  10.904  -1.097  1.00  0.00           H  
ATOM   4376 2HB  LEU A 298      16.433   9.645  -1.178  1.00  0.00           H  
ATOM   4377  HG  LEU A 298      14.620   7.976  -1.673  1.00  0.00           H  
ATOM   4378 1HD1 LEU A 298      12.420   8.880  -2.473  1.00  0.00           H  
ATOM   4379 2HD1 LEU A 298      12.709   9.297  -0.768  1.00  0.00           H  
ATOM   4380 3HD1 LEU A 298      12.953  10.520  -2.037  1.00  0.00           H  
ATOM   4381 1HD2 LEU A 298      14.349   8.638  -4.038  1.00  0.00           H  
ATOM   4382 2HD2 LEU A 298      14.925  10.272  -3.628  1.00  0.00           H  
ATOM   4383 3HD2 LEU A 298      16.010   8.874  -3.445  1.00  0.00           H  
ATOM   4384  N   PRO A 299      16.175   7.475   1.095  1.00  0.00           N  
ATOM   4385  CA  PRO A 299      16.182   6.106   1.579  1.00  0.00           C  
ATOM   4386  C   PRO A 299      15.357   5.957   2.858  1.00  0.00           C  
ATOM   4387  O   PRO A 299      14.497   5.084   2.946  1.00  0.00           O  
ATOM   4388  CB  PRO A 299      17.666   5.853   1.829  1.00  0.00           C  
ATOM   4389  CG  PRO A 299      18.353   6.682   0.804  1.00  0.00           C  
ATOM   4390  CD  PRO A 299      17.532   7.942   0.720  1.00  0.00           C  
ATOM   4391  HA  PRO A 299      15.755   5.452   0.805  1.00  0.00           H  
ATOM   4392 1HB  PRO A 299      17.928   6.141   2.859  1.00  0.00           H  
ATOM   4393 2HB  PRO A 299      17.882   4.784   1.728  1.00  0.00           H  
ATOM   4394 1HG  PRO A 299      19.387   6.874   1.111  1.00  0.00           H  
ATOM   4395 2HG  PRO A 299      18.397   6.145  -0.153  1.00  0.00           H  
ATOM   4396 1HD  PRO A 299      17.883   8.635   1.433  1.00  0.00           H  
ATOM   4397 2HD  PRO A 299      17.618   8.322  -0.265  1.00  0.00           H  
ATOM   4398  N   LEU A 300      15.589   6.855   3.821  1.00  0.00           N  
ATOM   4399  CA  LEU A 300      14.927   6.793   5.118  1.00  0.00           C  
ATOM   4400  C   LEU A 300      13.438   7.076   5.067  1.00  0.00           C  
ATOM   4401  O   LEU A 300      12.645   6.334   5.649  1.00  0.00           O  
ATOM   4402  CB  LEU A 300      15.611   7.797   6.044  1.00  0.00           C  
ATOM   4403  CG  LEU A 300      17.052   7.441   6.453  1.00  0.00           C  
ATOM   4404  CD1 LEU A 300      17.675   8.609   7.198  1.00  0.00           C  
ATOM   4405  CD2 LEU A 300      17.026   6.209   7.300  1.00  0.00           C  
ATOM   4406  H   LEU A 300      16.244   7.616   3.662  1.00  0.00           H  
ATOM   4407  HA  LEU A 300      15.019   5.777   5.498  1.00  0.00           H  
ATOM   4408 1HB  LEU A 300      15.636   8.767   5.552  1.00  0.00           H  
ATOM   4409 2HB  LEU A 300      15.026   7.885   6.937  1.00  0.00           H  
ATOM   4410  HG  LEU A 300      17.654   7.257   5.569  1.00  0.00           H  
ATOM   4411 1HD1 LEU A 300      18.696   8.357   7.487  1.00  0.00           H  
ATOM   4412 2HD1 LEU A 300      17.691   9.488   6.554  1.00  0.00           H  
ATOM   4413 3HD1 LEU A 300      17.095   8.828   8.086  1.00  0.00           H  
ATOM   4414 1HD2 LEU A 300      18.042   5.947   7.594  1.00  0.00           H  
ATOM   4415 2HD2 LEU A 300      16.428   6.396   8.185  1.00  0.00           H  
ATOM   4416 3HD2 LEU A 300      16.594   5.396   6.741  1.00  0.00           H  
ATOM   4417  N   ALA A 301      13.062   8.105   4.334  1.00  0.00           N  
ATOM   4418  CA  ALA A 301      11.680   8.515   4.228  1.00  0.00           C  
ATOM   4419  C   ALA A 301      10.891   7.454   3.531  1.00  0.00           C  
ATOM   4420  O   ALA A 301       9.752   7.180   3.896  1.00  0.00           O  
ATOM   4421  CB  ALA A 301      11.583   9.839   3.494  1.00  0.00           C  
ATOM   4422  H   ALA A 301      13.747   8.628   3.830  1.00  0.00           H  
ATOM   4423  HA  ALA A 301      11.269   8.643   5.226  1.00  0.00           H  
ATOM   4424 1HB  ALA A 301      10.549  10.118   3.430  1.00  0.00           H  
ATOM   4425 2HB  ALA A 301      12.131  10.595   4.029  1.00  0.00           H  
ATOM   4426 3HB  ALA A 301      12.000   9.735   2.494  1.00  0.00           H  
ATOM   4427  N   THR A 302      11.539   6.819   2.571  1.00  0.00           N  
ATOM   4428  CA  THR A 302      10.977   5.734   1.815  1.00  0.00           C  
ATOM   4429  C   THR A 302      10.757   4.539   2.727  1.00  0.00           C  
ATOM   4430  O   THR A 302       9.672   3.974   2.753  1.00  0.00           O  
ATOM   4431  CB  THR A 302      11.882   5.330   0.637  1.00  0.00           C  
ATOM   4432  OG1 THR A 302      11.984   6.422  -0.287  1.00  0.00           O  
ATOM   4433  CG2 THR A 302      11.313   4.115  -0.080  1.00  0.00           C  
ATOM   4434  H   THR A 302      12.476   7.106   2.353  1.00  0.00           H  
ATOM   4435  HA  THR A 302      10.007   6.038   1.427  1.00  0.00           H  
ATOM   4436  HB  THR A 302      12.875   5.094   1.018  1.00  0.00           H  
ATOM   4437  HG1 THR A 302      12.622   7.060   0.042  1.00  0.00           H  
ATOM   4438 1HG2 THR A 302      11.967   3.845  -0.910  1.00  0.00           H  
ATOM   4439 2HG2 THR A 302      11.245   3.280   0.617  1.00  0.00           H  
ATOM   4440 3HG2 THR A 302      10.321   4.351  -0.463  1.00  0.00           H  
ATOM   4441  N   ALA A 303      11.759   4.214   3.550  1.00  0.00           N  
ATOM   4442  CA  ALA A 303      11.615   3.101   4.484  1.00  0.00           C  
ATOM   4443  C   ALA A 303      10.442   3.371   5.418  1.00  0.00           C  
ATOM   4444  O   ALA A 303       9.655   2.473   5.705  1.00  0.00           O  
ATOM   4445  CB  ALA A 303      12.932   2.842   5.203  1.00  0.00           C  
ATOM   4446  H   ALA A 303      12.625   4.734   3.537  1.00  0.00           H  
ATOM   4447  HA  ALA A 303      11.344   2.214   3.923  1.00  0.00           H  
ATOM   4448 1HB  ALA A 303      12.807   2.014   5.891  1.00  0.00           H  
ATOM   4449 2HB  ALA A 303      13.704   2.597   4.480  1.00  0.00           H  
ATOM   4450 3HB  ALA A 303      13.229   3.730   5.757  1.00  0.00           H  
ATOM   4451  N   LEU A 304      10.224   4.525   5.910  1.00  0.00           N  
ATOM   4452  CA  LEU A 304       9.129   4.837   6.811  1.00  0.00           C  
ATOM   4453  C   LEU A 304       7.786   4.771   6.086  1.00  0.00           C  
ATOM   4454  O   LEU A 304       6.827   4.165   6.572  1.00  0.00           O  
ATOM   4455  CB  LEU A 304       9.334   6.217   7.415  1.00  0.00           C  
ATOM   4456  CG  LEU A 304       8.305   6.615   8.384  1.00  0.00           C  
ATOM   4457  CD1 LEU A 304       8.308   5.649   9.555  1.00  0.00           C  
ATOM   4458  CD2 LEU A 304       8.581   8.029   8.841  1.00  0.00           C  
ATOM   4459  H   LEU A 304      10.874   5.260   5.664  1.00  0.00           H  
ATOM   4460  HA  LEU A 304       9.098   4.079   7.592  1.00  0.00           H  
ATOM   4461 1HB  LEU A 304      10.302   6.240   7.913  1.00  0.00           H  
ATOM   4462 2HB  LEU A 304       9.348   6.951   6.612  1.00  0.00           H  
ATOM   4463  HG  LEU A 304       7.364   6.563   7.925  1.00  0.00           H  
ATOM   4464 1HD1 LEU A 304       7.543   5.946  10.274  1.00  0.00           H  
ATOM   4465 2HD1 LEU A 304       8.097   4.644   9.196  1.00  0.00           H  
ATOM   4466 3HD1 LEU A 304       9.285   5.665  10.038  1.00  0.00           H  
ATOM   4467 1HD2 LEU A 304       7.821   8.333   9.562  1.00  0.00           H  
ATOM   4468 2HD2 LEU A 304       9.563   8.075   9.307  1.00  0.00           H  
ATOM   4469 3HD2 LEU A 304       8.555   8.692   7.983  1.00  0.00           H  
ATOM   4470  N   ALA A 305       7.747   5.354   4.896  1.00  0.00           N  
ATOM   4471  CA  ALA A 305       6.553   5.389   4.076  1.00  0.00           C  
ATOM   4472  C   ALA A 305       6.047   3.987   3.886  1.00  0.00           C  
ATOM   4473  O   ALA A 305       4.867   3.692   4.061  1.00  0.00           O  
ATOM   4474  CB  ALA A 305       6.862   6.086   2.776  1.00  0.00           C  
ATOM   4475  H   ALA A 305       8.574   5.791   4.537  1.00  0.00           H  
ATOM   4476  HA  ALA A 305       5.780   5.941   4.588  1.00  0.00           H  
ATOM   4477 1HB  ALA A 305       5.993   6.109   2.189  1.00  0.00           H  
ATOM   4478 2HB  ALA A 305       7.188   7.085   2.984  1.00  0.00           H  
ATOM   4479 3HB  ALA A 305       7.640   5.558   2.249  1.00  0.00           H  
ATOM   4480  N   ILE A 306       6.986   3.109   3.610  1.00  0.00           N  
ATOM   4481  CA  ILE A 306       6.761   1.705   3.445  1.00  0.00           C  
ATOM   4482  C   ILE A 306       6.361   1.038   4.751  1.00  0.00           C  
ATOM   4483  O   ILE A 306       5.432   0.240   4.753  1.00  0.00           O  
ATOM   4484  CB  ILE A 306       8.009   1.044   2.881  1.00  0.00           C  
ATOM   4485  CG1 ILE A 306       8.185   1.494   1.440  1.00  0.00           C  
ATOM   4486  CG2 ILE A 306       7.888  -0.423   2.992  1.00  0.00           C  
ATOM   4487  CD1 ILE A 306       9.498   1.108   0.831  1.00  0.00           C  
ATOM   4488  H   ILE A 306       7.927   3.445   3.508  1.00  0.00           H  
ATOM   4489  HA  ILE A 306       5.916   1.565   2.774  1.00  0.00           H  
ATOM   4490  HB  ILE A 306       8.879   1.371   3.432  1.00  0.00           H  
ATOM   4491 1HG1 ILE A 306       7.390   1.068   0.846  1.00  0.00           H  
ATOM   4492 2HG1 ILE A 306       8.093   2.578   1.398  1.00  0.00           H  
ATOM   4493 1HG2 ILE A 306       8.777  -0.890   2.588  1.00  0.00           H  
ATOM   4494 2HG2 ILE A 306       7.779  -0.680   4.013  1.00  0.00           H  
ATOM   4495 3HG2 ILE A 306       7.023  -0.757   2.436  1.00  0.00           H  
ATOM   4496 1HD1 ILE A 306       9.545   1.466  -0.197  1.00  0.00           H  
ATOM   4497 2HD1 ILE A 306      10.298   1.551   1.407  1.00  0.00           H  
ATOM   4498 3HD1 ILE A 306       9.599   0.026   0.838  1.00  0.00           H  
ATOM   4499  N   ALA A 307       6.998   1.412   5.873  1.00  0.00           N  
ATOM   4500  CA  ALA A 307       6.669   0.824   7.171  1.00  0.00           C  
ATOM   4501  C   ALA A 307       5.179   0.914   7.450  1.00  0.00           C  
ATOM   4502  O   ALA A 307       4.614  -0.013   8.025  1.00  0.00           O  
ATOM   4503  CB  ALA A 307       7.477   1.463   8.285  1.00  0.00           C  
ATOM   4504  H   ALA A 307       7.723   2.115   5.828  1.00  0.00           H  
ATOM   4505  HA  ALA A 307       6.907  -0.232   7.141  1.00  0.00           H  
ATOM   4506 1HB  ALA A 307       7.208   1.003   9.236  1.00  0.00           H  
ATOM   4507 2HB  ALA A 307       8.539   1.312   8.095  1.00  0.00           H  
ATOM   4508 3HB  ALA A 307       7.268   2.519   8.327  1.00  0.00           H  
ATOM   4509  N   ASN A 308       4.528   1.978   6.984  1.00  0.00           N  
ATOM   4510  CA  ASN A 308       3.081   2.115   7.165  1.00  0.00           C  
ATOM   4511  C   ASN A 308       2.295   0.846   6.860  1.00  0.00           C  
ATOM   4512  O   ASN A 308       1.311   0.530   7.529  1.00  0.00           O  
ATOM   4513  CB  ASN A 308       2.559   3.251   6.313  1.00  0.00           C  
ATOM   4514  CG  ASN A 308       1.104   3.513   6.511  1.00  0.00           C  
ATOM   4515  OD1 ASN A 308       0.654   3.862   7.597  1.00  0.00           O  
ATOM   4516  ND2 ASN A 308       0.347   3.349   5.465  1.00  0.00           N  
ATOM   4517  H   ASN A 308       5.059   2.697   6.498  1.00  0.00           H  
ATOM   4518  HA  ASN A 308       2.896   2.365   8.210  1.00  0.00           H  
ATOM   4519 1HB  ASN A 308       3.095   4.147   6.536  1.00  0.00           H  
ATOM   4520 2HB  ASN A 308       2.730   3.024   5.262  1.00  0.00           H  
ATOM   4521 1HD2 ASN A 308      -0.639   3.509   5.531  1.00  0.00           H  
ATOM   4522 2HD2 ASN A 308       0.750   3.064   4.596  1.00  0.00           H  
ATOM   4523  N   SER A 309       2.784   0.086   5.892  1.00  0.00           N  
ATOM   4524  CA  SER A 309       2.156  -1.118   5.407  1.00  0.00           C  
ATOM   4525  C   SER A 309       2.169  -2.265   6.401  1.00  0.00           C  
ATOM   4526  O   SER A 309       1.307  -3.138   6.334  1.00  0.00           O  
ATOM   4527  CB  SER A 309       2.853  -1.538   4.139  1.00  0.00           C  
ATOM   4528  OG  SER A 309       4.172  -1.914   4.406  1.00  0.00           O  
ATOM   4529  H   SER A 309       3.650   0.356   5.459  1.00  0.00           H  
ATOM   4530  HA  SER A 309       1.104  -0.899   5.234  1.00  0.00           H  
ATOM   4531 1HB  SER A 309       2.322  -2.366   3.686  1.00  0.00           H  
ATOM   4532 2HB  SER A 309       2.840  -0.715   3.426  1.00  0.00           H  
ATOM   4533  HG  SER A 309       4.501  -1.287   5.055  1.00  0.00           H  
ATOM   4534  N   CYS A 310       3.098  -2.248   7.350  1.00  0.00           N  
ATOM   4535  CA  CYS A 310       3.178  -3.319   8.326  1.00  0.00           C  
ATOM   4536  C   CYS A 310       2.581  -2.832   9.614  1.00  0.00           C  
ATOM   4537  O   CYS A 310       2.235  -3.619  10.497  1.00  0.00           O  
ATOM   4538  CB  CYS A 310       4.597  -3.780   8.577  1.00  0.00           C  
ATOM   4539  SG  CYS A 310       5.601  -2.572   9.425  1.00  0.00           S  
ATOM   4540  H   CYS A 310       3.753  -1.492   7.398  1.00  0.00           H  
ATOM   4541  HA  CYS A 310       2.537  -4.142   8.018  1.00  0.00           H  
ATOM   4542 1HB  CYS A 310       4.576  -4.674   9.161  1.00  0.00           H  
ATOM   4543 2HB  CYS A 310       5.072  -4.015   7.632  1.00  0.00           H  
ATOM   4544  HG  CYS A 310       5.135  -2.834  10.646  1.00  0.00           H  
ATOM   4545  N   MET A 311       2.432  -1.518   9.709  1.00  0.00           N  
ATOM   4546  CA  MET A 311       1.853  -0.918  10.888  1.00  0.00           C  
ATOM   4547  C   MET A 311       0.335  -1.014  10.828  1.00  0.00           C  
ATOM   4548  O   MET A 311      -0.325  -1.266  11.841  1.00  0.00           O  
ATOM   4549  CB  MET A 311       2.323   0.522  10.989  1.00  0.00           C  
ATOM   4550  CG  MET A 311       3.821   0.648  11.240  1.00  0.00           C  
ATOM   4551  SD  MET A 311       4.393   2.342  11.265  1.00  0.00           S  
ATOM   4552  CE  MET A 311       3.717   2.891  12.831  1.00  0.00           C  
ATOM   4553  H   MET A 311       2.728  -0.922   8.941  1.00  0.00           H  
ATOM   4554  HA  MET A 311       2.165  -1.486  11.762  1.00  0.00           H  
ATOM   4555 1HB  MET A 311       2.081   1.048  10.070  1.00  0.00           H  
ATOM   4556 2HB  MET A 311       1.793   1.022  11.800  1.00  0.00           H  
ATOM   4557 1HG  MET A 311       4.068   0.193  12.197  1.00  0.00           H  
ATOM   4558 2HG  MET A 311       4.364   0.123  10.467  1.00  0.00           H  
ATOM   4559 1HE  MET A 311       3.985   3.935  12.997  1.00  0.00           H  
ATOM   4560 2HE  MET A 311       2.632   2.795  12.816  1.00  0.00           H  
ATOM   4561 3HE  MET A 311       4.123   2.279  13.637  1.00  0.00           H  
ATOM   4562  N   ASN A 312      -0.209  -0.884   9.616  1.00  0.00           N  
ATOM   4563  CA  ASN A 312      -1.647  -0.919   9.425  1.00  0.00           C  
ATOM   4564  C   ASN A 312      -2.275  -2.224   9.985  1.00  0.00           C  
ATOM   4565  O   ASN A 312      -3.197  -2.098  10.784  1.00  0.00           O  
ATOM   4566  CB  ASN A 312      -1.982  -0.747   7.948  1.00  0.00           C  
ATOM   4567  CG  ASN A 312      -1.746   0.657   7.476  1.00  0.00           C  
ATOM   4568  OD1 ASN A 312      -1.668   1.588   8.282  1.00  0.00           O  
ATOM   4569  ND2 ASN A 312      -1.631   0.835   6.185  1.00  0.00           N  
ATOM   4570  H   ASN A 312       0.391  -0.759   8.812  1.00  0.00           H  
ATOM   4571  HA  ASN A 312      -2.098  -0.131  10.031  1.00  0.00           H  
ATOM   4572 1HB  ASN A 312      -1.411  -1.393   7.340  1.00  0.00           H  
ATOM   4573 2HB  ASN A 312      -3.025  -1.009   7.781  1.00  0.00           H  
ATOM   4574 1HD2 ASN A 312      -1.473   1.753   5.820  1.00  0.00           H  
ATOM   4575 2HD2 ASN A 312      -1.699   0.064   5.563  1.00  0.00           H  
ATOM   4576  N   PRO A 313      -1.783  -3.462   9.709  1.00  0.00           N  
ATOM   4577  CA  PRO A 313      -2.268  -4.711  10.279  1.00  0.00           C  
ATOM   4578  C   PRO A 313      -2.421  -4.679  11.776  1.00  0.00           C  
ATOM   4579  O   PRO A 313      -3.390  -5.204  12.314  1.00  0.00           O  
ATOM   4580  CB  PRO A 313      -1.196  -5.698   9.856  1.00  0.00           C  
ATOM   4581  CG  PRO A 313      -0.741  -5.182   8.565  1.00  0.00           C  
ATOM   4582  CD  PRO A 313      -0.727  -3.691   8.717  1.00  0.00           C  
ATOM   4583  HA  PRO A 313      -3.232  -4.958   9.843  1.00  0.00           H  
ATOM   4584 1HB  PRO A 313      -0.397  -5.735  10.611  1.00  0.00           H  
ATOM   4585 2HB  PRO A 313      -1.627  -6.703   9.793  1.00  0.00           H  
ATOM   4586 1HG  PRO A 313       0.256  -5.585   8.325  1.00  0.00           H  
ATOM   4587 2HG  PRO A 313      -1.420  -5.516   7.786  1.00  0.00           H  
ATOM   4588 1HD  PRO A 313       0.178  -3.401   9.104  1.00  0.00           H  
ATOM   4589 2HD  PRO A 313      -0.898  -3.269   7.759  1.00  0.00           H  
ATOM   4590  N   ILE A 314      -1.470  -4.043  12.448  1.00  0.00           N  
ATOM   4591  CA  ILE A 314      -1.498  -3.984  13.889  1.00  0.00           C  
ATOM   4592  C   ILE A 314      -2.695  -3.190  14.309  1.00  0.00           C  
ATOM   4593  O   ILE A 314      -3.489  -3.619  15.144  1.00  0.00           O  
ATOM   4594  CB  ILE A 314      -0.212  -3.352  14.438  1.00  0.00           C  
ATOM   4595  CG1 ILE A 314       0.973  -4.274  14.138  1.00  0.00           C  
ATOM   4596  CG2 ILE A 314      -0.353  -3.097  15.927  1.00  0.00           C  
ATOM   4597  CD1 ILE A 314       2.322  -3.630  14.379  1.00  0.00           C  
ATOM   4598  H   ILE A 314      -0.718  -3.597  11.942  1.00  0.00           H  
ATOM   4599  HA  ILE A 314      -1.617  -4.991  14.286  1.00  0.00           H  
ATOM   4600  HB  ILE A 314      -0.021  -2.416  13.938  1.00  0.00           H  
ATOM   4601 1HG1 ILE A 314       0.892  -5.162  14.764  1.00  0.00           H  
ATOM   4602 2HG1 ILE A 314       0.915  -4.588  13.093  1.00  0.00           H  
ATOM   4603 1HG2 ILE A 314       0.563  -2.649  16.309  1.00  0.00           H  
ATOM   4604 2HG2 ILE A 314      -1.188  -2.418  16.099  1.00  0.00           H  
ATOM   4605 3HG2 ILE A 314      -0.537  -4.040  16.442  1.00  0.00           H  
ATOM   4606 1HD1 ILE A 314       3.113  -4.344  14.144  1.00  0.00           H  
ATOM   4607 2HD1 ILE A 314       2.425  -2.753  13.742  1.00  0.00           H  
ATOM   4608 3HD1 ILE A 314       2.401  -3.332  15.423  1.00  0.00           H  
ATOM   4609  N   LEU A 315      -2.873  -2.058  13.661  1.00  0.00           N  
ATOM   4610  CA  LEU A 315      -3.996  -1.223  13.983  1.00  0.00           C  
ATOM   4611  C   LEU A 315      -5.278  -1.965  13.640  1.00  0.00           C  
ATOM   4612  O   LEU A 315      -6.248  -1.860  14.378  1.00  0.00           O  
ATOM   4613  CB  LEU A 315      -3.891   0.075  13.212  1.00  0.00           C  
ATOM   4614  CG  LEU A 315      -2.700   0.917  13.686  1.00  0.00           C  
ATOM   4615  CD1 LEU A 315      -2.532   2.103  12.826  1.00  0.00           C  
ATOM   4616  CD2 LEU A 315      -2.948   1.312  15.128  1.00  0.00           C  
ATOM   4617  H   LEU A 315      -2.213  -1.784  12.937  1.00  0.00           H  
ATOM   4618  HA  LEU A 315      -4.030  -1.061  15.059  1.00  0.00           H  
ATOM   4619 1HB  LEU A 315      -3.781  -0.147  12.161  1.00  0.00           H  
ATOM   4620 2HB  LEU A 315      -4.813   0.636  13.343  1.00  0.00           H  
ATOM   4621  HG  LEU A 315      -1.782   0.331  13.612  1.00  0.00           H  
ATOM   4622 1HD1 LEU A 315      -1.685   2.689  13.174  1.00  0.00           H  
ATOM   4623 2HD1 LEU A 315      -2.354   1.786  11.799  1.00  0.00           H  
ATOM   4624 3HD1 LEU A 315      -3.429   2.696  12.874  1.00  0.00           H  
ATOM   4625 1HD2 LEU A 315      -2.112   1.912  15.488  1.00  0.00           H  
ATOM   4626 2HD2 LEU A 315      -3.868   1.894  15.189  1.00  0.00           H  
ATOM   4627 3HD2 LEU A 315      -3.042   0.415  15.741  1.00  0.00           H  
ATOM   4628  N   TYR A 316      -5.271  -2.793  12.588  1.00  0.00           N  
ATOM   4629  CA  TYR A 316      -6.483  -3.543  12.304  1.00  0.00           C  
ATOM   4630  C   TYR A 316      -6.766  -4.504  13.448  1.00  0.00           C  
ATOM   4631  O   TYR A 316      -7.925  -4.715  13.812  1.00  0.00           O  
ATOM   4632  CB  TYR A 316      -6.414  -4.316  10.987  1.00  0.00           C  
ATOM   4633  CG  TYR A 316      -6.564  -3.383   9.821  1.00  0.00           C  
ATOM   4634  CD1 TYR A 316      -5.608  -3.289   8.818  1.00  0.00           C  
ATOM   4635  CD2 TYR A 316      -7.694  -2.600   9.756  1.00  0.00           C  
ATOM   4636  CE1 TYR A 316      -5.794  -2.415   7.768  1.00  0.00           C  
ATOM   4637  CE2 TYR A 316      -7.876  -1.740   8.721  1.00  0.00           C  
ATOM   4638  CZ  TYR A 316      -6.945  -1.635   7.727  1.00  0.00           C  
ATOM   4639  OH  TYR A 316      -7.156  -0.759   6.695  1.00  0.00           O  
ATOM   4640  H   TYR A 316      -4.450  -2.890  12.015  1.00  0.00           H  
ATOM   4641  HA  TYR A 316      -7.298  -2.847  12.213  1.00  0.00           H  
ATOM   4642 1HB  TYR A 316      -5.470  -4.840  10.915  1.00  0.00           H  
ATOM   4643 2HB  TYR A 316      -7.202  -5.068  10.960  1.00  0.00           H  
ATOM   4644  HD1 TYR A 316      -4.723  -3.890   8.852  1.00  0.00           H  
ATOM   4645  HD2 TYR A 316      -8.448  -2.667  10.539  1.00  0.00           H  
ATOM   4646  HE1 TYR A 316      -5.046  -2.341   6.983  1.00  0.00           H  
ATOM   4647  HE2 TYR A 316      -8.757  -1.138   8.685  1.00  0.00           H  
ATOM   4648  HH  TYR A 316      -7.993  -0.307   6.825  1.00  0.00           H  
ATOM   4649  N   VAL A 317      -5.731  -5.049  14.072  1.00  0.00           N  
ATOM   4650  CA  VAL A 317      -6.011  -5.889  15.216  1.00  0.00           C  
ATOM   4651  C   VAL A 317      -6.794  -5.054  16.224  1.00  0.00           C  
ATOM   4652  O   VAL A 317      -7.792  -5.510  16.775  1.00  0.00           O  
ATOM   4653  CB  VAL A 317      -4.746  -6.444  15.897  1.00  0.00           C  
ATOM   4654  CG1 VAL A 317      -5.129  -7.114  17.191  1.00  0.00           C  
ATOM   4655  CG2 VAL A 317      -4.048  -7.404  14.959  1.00  0.00           C  
ATOM   4656  H   VAL A 317      -4.786  -4.883  13.757  1.00  0.00           H  
ATOM   4657  HA  VAL A 317      -6.646  -6.709  14.911  1.00  0.00           H  
ATOM   4658  HB  VAL A 317      -4.075  -5.642  16.143  1.00  0.00           H  
ATOM   4659 1HG1 VAL A 317      -4.237  -7.507  17.674  1.00  0.00           H  
ATOM   4660 2HG1 VAL A 317      -5.607  -6.389  17.847  1.00  0.00           H  
ATOM   4661 3HG1 VAL A 317      -5.821  -7.933  16.987  1.00  0.00           H  
ATOM   4662 1HG2 VAL A 317      -3.154  -7.796  15.439  1.00  0.00           H  
ATOM   4663 2HG2 VAL A 317      -4.721  -8.227  14.715  1.00  0.00           H  
ATOM   4664 3HG2 VAL A 317      -3.771  -6.885  14.053  1.00  0.00           H  
ATOM   4665  N   PHE A 318      -6.378  -3.793  16.411  1.00  0.00           N  
ATOM   4666  CA  PHE A 318      -7.086  -2.912  17.339  1.00  0.00           C  
ATOM   4667  C   PHE A 318      -8.393  -2.363  16.743  1.00  0.00           C  
ATOM   4668  O   PHE A 318      -9.239  -1.860  17.481  1.00  0.00           O  
ATOM   4669  CB  PHE A 318      -6.210  -1.737  17.768  1.00  0.00           C  
ATOM   4670  CG  PHE A 318      -5.085  -2.137  18.659  1.00  0.00           C  
ATOM   4671  CD1 PHE A 318      -3.818  -2.338  18.146  1.00  0.00           C  
ATOM   4672  CD2 PHE A 318      -5.291  -2.316  20.017  1.00  0.00           C  
ATOM   4673  CE1 PHE A 318      -2.775  -2.709  18.966  1.00  0.00           C  
ATOM   4674  CE2 PHE A 318      -4.248  -2.686  20.844  1.00  0.00           C  
ATOM   4675  CZ  PHE A 318      -2.986  -2.883  20.316  1.00  0.00           C  
ATOM   4676  H   PHE A 318      -5.565  -3.466  15.896  1.00  0.00           H  
ATOM   4677  HA  PHE A 318      -7.426  -3.505  18.182  1.00  0.00           H  
ATOM   4678 1HB  PHE A 318      -5.795  -1.249  16.889  1.00  0.00           H  
ATOM   4679 2HB  PHE A 318      -6.818  -1.003  18.289  1.00  0.00           H  
ATOM   4680  HD1 PHE A 318      -3.651  -2.200  17.089  1.00  0.00           H  
ATOM   4681  HD2 PHE A 318      -6.288  -2.160  20.433  1.00  0.00           H  
ATOM   4682  HE1 PHE A 318      -1.782  -2.863  18.547  1.00  0.00           H  
ATOM   4683  HE2 PHE A 318      -4.419  -2.824  21.912  1.00  0.00           H  
ATOM   4684  HZ  PHE A 318      -2.162  -3.177  20.964  1.00  0.00           H  
ATOM   4685  N   MET A 319      -8.578  -2.497  15.429  1.00  0.00           N  
ATOM   4686  CA  MET A 319      -9.799  -2.024  14.781  1.00  0.00           C  
ATOM   4687  C   MET A 319     -10.997  -2.794  15.248  1.00  0.00           C  
ATOM   4688  O   MET A 319     -12.006  -2.219  15.657  1.00  0.00           O  
ATOM   4689  CB  MET A 319      -9.679  -2.096  13.268  1.00  0.00           C  
ATOM   4690  CG  MET A 319     -10.828  -1.575  12.502  1.00  0.00           C  
ATOM   4691  SD  MET A 319     -10.984   0.154  12.661  1.00  0.00           S  
ATOM   4692  CE  MET A 319      -9.659   0.574  11.581  1.00  0.00           C  
ATOM   4693  H   MET A 319      -7.862  -2.933  14.869  1.00  0.00           H  
ATOM   4694  HA  MET A 319      -9.990  -1.002  15.104  1.00  0.00           H  
ATOM   4695 1HB  MET A 319      -8.806  -1.540  12.957  1.00  0.00           H  
ATOM   4696 2HB  MET A 319      -9.538  -3.123  12.961  1.00  0.00           H  
ATOM   4697 1HG  MET A 319     -10.701  -1.823  11.450  1.00  0.00           H  
ATOM   4698 2HG  MET A 319     -11.744  -2.045  12.855  1.00  0.00           H  
ATOM   4699 1HE  MET A 319      -9.564   1.640  11.522  1.00  0.00           H  
ATOM   4700 2HE  MET A 319      -8.735   0.150  11.961  1.00  0.00           H  
ATOM   4701 3HE  MET A 319      -9.854   0.179  10.593  1.00  0.00           H  
ATOM   4702  N   GLY A 320     -10.880  -4.110  15.170  1.00  0.00           N  
ATOM   4703  CA  GLY A 320     -11.996  -4.966  15.526  1.00  0.00           C  
ATOM   4704  C   GLY A 320     -11.682  -5.989  16.590  1.00  0.00           C  
ATOM   4705  O   GLY A 320     -10.642  -6.647  16.548  1.00  0.00           O  
ATOM   4706  H   GLY A 320      -9.992  -4.496  14.856  1.00  0.00           H  
ATOM   4707 1HA  GLY A 320     -12.822  -4.350  15.879  1.00  0.00           H  
ATOM   4708 2HA  GLY A 320     -12.337  -5.493  14.635  1.00  0.00           H  
ATOM   4709  N   GLN A 321     -12.652  -6.192  17.474  1.00  0.00           N  
ATOM   4710  CA  GLN A 321     -12.545  -7.216  18.485  1.00  0.00           C  
ATOM   4711  C   GLN A 321     -12.464  -8.566  17.813  1.00  0.00           C  
ATOM   4712  O   GLN A 321     -11.730  -9.434  18.254  1.00  0.00           O  
ATOM   4713  CB  GLN A 321     -13.727  -7.178  19.448  1.00  0.00           C  
ATOM   4714  CG  GLN A 321     -13.603  -8.156  20.583  1.00  0.00           C  
ATOM   4715  CD  GLN A 321     -12.449  -7.855  21.507  1.00  0.00           C  
ATOM   4716  OE1 GLN A 321     -12.311  -6.737  22.011  1.00  0.00           O  
ATOM   4717  NE2 GLN A 321     -11.607  -8.855  21.739  1.00  0.00           N  
ATOM   4718  H   GLN A 321     -13.485  -5.622  17.443  1.00  0.00           H  
ATOM   4719  HA  GLN A 321     -11.633  -7.051  19.058  1.00  0.00           H  
ATOM   4720 1HB  GLN A 321     -13.824  -6.178  19.867  1.00  0.00           H  
ATOM   4721 2HB  GLN A 321     -14.646  -7.395  18.905  1.00  0.00           H  
ATOM   4722 1HG  GLN A 321     -14.519  -8.131  21.172  1.00  0.00           H  
ATOM   4723 2HG  GLN A 321     -13.453  -9.142  20.165  1.00  0.00           H  
ATOM   4724 1HE2 GLN A 321     -10.821  -8.718  22.344  1.00  0.00           H  
ATOM   4725 2HE2 GLN A 321     -11.757  -9.746  21.310  1.00  0.00           H  
ATOM   4726  N   ASP A 322     -13.162  -8.704  16.686  1.00  0.00           N  
ATOM   4727  CA  ASP A 322     -13.136  -9.941  15.937  1.00  0.00           C  
ATOM   4728  C   ASP A 322     -11.717 -10.219  15.475  1.00  0.00           C  
ATOM   4729  O   ASP A 322     -11.254 -11.345  15.593  1.00  0.00           O  
ATOM   4730  CB  ASP A 322     -14.079  -9.866  14.745  1.00  0.00           C  
ATOM   4731  CG  ASP A 322     -15.538  -9.918  15.145  1.00  0.00           C  
ATOM   4732  OD1 ASP A 322     -15.815 -10.260  16.270  1.00  0.00           O  
ATOM   4733  OD2 ASP A 322     -16.369  -9.615  14.322  1.00  0.00           O  
ATOM   4734  H   ASP A 322     -13.718  -7.931  16.349  1.00  0.00           H  
ATOM   4735  HA  ASP A 322     -13.441 -10.758  16.592  1.00  0.00           H  
ATOM   4736 1HB  ASP A 322     -13.897  -8.948  14.206  1.00  0.00           H  
ATOM   4737 2HB  ASP A 322     -13.875 -10.691  14.068  1.00  0.00           H  
ATOM   4738  N   PHE A 323     -10.990  -9.170  15.051  1.00  0.00           N  
ATOM   4739  CA  PHE A 323      -9.606  -9.371  14.639  1.00  0.00           C  
ATOM   4740  C   PHE A 323      -8.797  -9.840  15.833  1.00  0.00           C  
ATOM   4741  O   PHE A 323      -7.960 -10.727  15.701  1.00  0.00           O  
ATOM   4742  CB  PHE A 323      -8.945  -8.105  14.061  1.00  0.00           C  
ATOM   4743  CG  PHE A 323      -9.299  -7.694  12.634  1.00  0.00           C  
ATOM   4744  CD1 PHE A 323      -9.888  -6.465  12.371  1.00  0.00           C  
ATOM   4745  CD2 PHE A 323      -9.044  -8.535  11.564  1.00  0.00           C  
ATOM   4746  CE1 PHE A 323     -10.212  -6.085  11.083  1.00  0.00           C  
ATOM   4747  CE2 PHE A 323      -9.366  -8.160  10.263  1.00  0.00           C  
ATOM   4748  CZ  PHE A 323      -9.951  -6.933  10.026  1.00  0.00           C  
ATOM   4749  H   PHE A 323     -11.404  -8.249  15.019  1.00  0.00           H  
ATOM   4750  HA  PHE A 323      -9.577 -10.155  13.882  1.00  0.00           H  
ATOM   4751 1HB  PHE A 323      -9.190  -7.253  14.681  1.00  0.00           H  
ATOM   4752 2HB  PHE A 323      -7.872  -8.234  14.083  1.00  0.00           H  
ATOM   4753  HD1 PHE A 323     -10.095  -5.792  13.195  1.00  0.00           H  
ATOM   4754  HD2 PHE A 323      -8.587  -9.496  11.753  1.00  0.00           H  
ATOM   4755  HE1 PHE A 323     -10.674  -5.114  10.902  1.00  0.00           H  
ATOM   4756  HE2 PHE A 323      -9.159  -8.832   9.430  1.00  0.00           H  
ATOM   4757  HZ  PHE A 323     -10.206  -6.636   9.009  1.00  0.00           H  
ATOM   4758  N   LYS A 324      -9.096  -9.292  17.012  1.00  0.00           N  
ATOM   4759  CA  LYS A 324      -8.374  -9.689  18.211  1.00  0.00           C  
ATOM   4760  C   LYS A 324      -8.650 -11.146  18.536  1.00  0.00           C  
ATOM   4761  O   LYS A 324      -7.735 -11.902  18.846  1.00  0.00           O  
ATOM   4762  CB  LYS A 324      -8.737  -8.819  19.415  1.00  0.00           C  
ATOM   4763  CG  LYS A 324      -8.254  -7.400  19.344  1.00  0.00           C  
ATOM   4764  CD  LYS A 324      -8.668  -6.619  20.582  1.00  0.00           C  
ATOM   4765  CE  LYS A 324      -8.200  -5.177  20.507  1.00  0.00           C  
ATOM   4766  NZ  LYS A 324      -8.625  -4.393  21.700  1.00  0.00           N  
ATOM   4767  H   LYS A 324      -9.833  -8.595  17.061  1.00  0.00           H  
ATOM   4768  HA  LYS A 324      -7.303  -9.636  18.013  1.00  0.00           H  
ATOM   4769 1HB  LYS A 324      -9.806  -8.788  19.533  1.00  0.00           H  
ATOM   4770 2HB  LYS A 324      -8.323  -9.260  20.320  1.00  0.00           H  
ATOM   4771 1HG  LYS A 324      -7.174  -7.390  19.263  1.00  0.00           H  
ATOM   4772 2HG  LYS A 324      -8.670  -6.929  18.470  1.00  0.00           H  
ATOM   4773 1HD  LYS A 324      -9.753  -6.635  20.676  1.00  0.00           H  
ATOM   4774 2HD  LYS A 324      -8.238  -7.085  21.467  1.00  0.00           H  
ATOM   4775 1HE  LYS A 324      -7.112  -5.155  20.438  1.00  0.00           H  
ATOM   4776 2HE  LYS A 324      -8.614  -4.717  19.615  1.00  0.00           H  
ATOM   4777 1HZ  LYS A 324      -8.296  -3.442  21.613  1.00  0.00           H  
ATOM   4778 2HZ  LYS A 324      -9.634  -4.396  21.763  1.00  0.00           H  
ATOM   4779 3HZ  LYS A 324      -8.235  -4.809  22.534  1.00  0.00           H  
ATOM   4780  N   LYS A 325      -9.910 -11.547  18.417  1.00  0.00           N  
ATOM   4781  CA  LYS A 325     -10.298 -12.906  18.721  1.00  0.00           C  
ATOM   4782  C   LYS A 325      -9.645 -13.885  17.775  1.00  0.00           C  
ATOM   4783  O   LYS A 325      -9.172 -14.933  18.198  1.00  0.00           O  
ATOM   4784  CB  LYS A 325     -11.819 -13.048  18.659  1.00  0.00           C  
ATOM   4785  CG  LYS A 325     -12.574 -12.368  19.789  1.00  0.00           C  
ATOM   4786  CD  LYS A 325     -14.080 -12.551  19.617  1.00  0.00           C  
ATOM   4787  CE  LYS A 325     -14.863 -11.891  20.742  1.00  0.00           C  
ATOM   4788  NZ  LYS A 325     -16.332 -12.037  20.552  1.00  0.00           N  
ATOM   4789  H   LYS A 325     -10.607 -10.890  18.109  1.00  0.00           H  
ATOM   4790  HA  LYS A 325      -9.975 -13.140  19.736  1.00  0.00           H  
ATOM   4791 1HB  LYS A 325     -12.184 -12.631  17.722  1.00  0.00           H  
ATOM   4792 2HB  LYS A 325     -12.085 -14.104  18.674  1.00  0.00           H  
ATOM   4793 1HG  LYS A 325     -12.266 -12.796  20.742  1.00  0.00           H  
ATOM   4794 2HG  LYS A 325     -12.341 -11.310  19.797  1.00  0.00           H  
ATOM   4795 1HD  LYS A 325     -14.393 -12.113  18.666  1.00  0.00           H  
ATOM   4796 2HD  LYS A 325     -14.318 -13.614  19.603  1.00  0.00           H  
ATOM   4797 1HE  LYS A 325     -14.580 -12.346  21.689  1.00  0.00           H  
ATOM   4798 2HE  LYS A 325     -14.619 -10.846  20.780  1.00  0.00           H  
ATOM   4799 1HZ  LYS A 325     -16.817 -11.587  21.316  1.00  0.00           H  
ATOM   4800 2HZ  LYS A 325     -16.604 -11.605  19.680  1.00  0.00           H  
ATOM   4801 3HZ  LYS A 325     -16.574 -13.017  20.532  1.00  0.00           H  
ATOM   4802  N   PHE A 326      -9.583 -13.501  16.504  1.00  0.00           N  
ATOM   4803  CA  PHE A 326      -8.999 -14.316  15.465  1.00  0.00           C  
ATOM   4804  C   PHE A 326      -7.509 -14.442  15.709  1.00  0.00           C  
ATOM   4805  O   PHE A 326      -6.946 -15.520  15.566  1.00  0.00           O  
ATOM   4806  CB  PHE A 326      -9.286 -13.665  14.125  1.00  0.00           C  
ATOM   4807  CG  PHE A 326     -10.718 -13.787  13.740  1.00  0.00           C  
ATOM   4808  CD1 PHE A 326     -11.463 -14.877  14.126  1.00  0.00           C  
ATOM   4809  CD2 PHE A 326     -11.322 -12.812  12.990  1.00  0.00           C  
ATOM   4810  CE1 PHE A 326     -12.790 -14.982  13.764  1.00  0.00           C  
ATOM   4811  CE2 PHE A 326     -12.644 -12.902  12.623  1.00  0.00           C  
ATOM   4812  CZ  PHE A 326     -13.379 -13.986  13.008  1.00  0.00           C  
ATOM   4813  H   PHE A 326      -9.959 -12.602  16.244  1.00  0.00           H  
ATOM   4814  HA  PHE A 326      -9.410 -15.324  15.526  1.00  0.00           H  
ATOM   4815 1HB  PHE A 326      -9.019 -12.613  14.166  1.00  0.00           H  
ATOM   4816 2HB  PHE A 326      -8.671 -14.127  13.357  1.00  0.00           H  
ATOM   4817  HD1 PHE A 326     -10.994 -15.659  14.723  1.00  0.00           H  
ATOM   4818  HD2 PHE A 326     -10.734 -11.959  12.689  1.00  0.00           H  
ATOM   4819  HE1 PHE A 326     -13.372 -15.849  14.074  1.00  0.00           H  
ATOM   4820  HE2 PHE A 326     -13.108 -12.115  12.026  1.00  0.00           H  
ATOM   4821  HZ  PHE A 326     -14.425 -14.065  12.720  1.00  0.00           H  
ATOM   4822  N   LYS A 327      -6.891 -13.345  16.135  1.00  0.00           N  
ATOM   4823  CA  LYS A 327      -5.475 -13.321  16.439  1.00  0.00           C  
ATOM   4824  C   LYS A 327      -5.168 -14.361  17.501  1.00  0.00           C  
ATOM   4825  O   LYS A 327      -4.252 -15.169  17.347  1.00  0.00           O  
ATOM   4826  CB  LYS A 327      -5.053 -11.925  16.891  1.00  0.00           C  
ATOM   4827  CG  LYS A 327      -3.598 -11.781  17.208  1.00  0.00           C  
ATOM   4828  CD  LYS A 327      -3.285 -10.359  17.602  1.00  0.00           C  
ATOM   4829  CE  LYS A 327      -1.832 -10.186  17.977  1.00  0.00           C  
ATOM   4830  NZ  LYS A 327      -1.533  -8.783  18.366  1.00  0.00           N  
ATOM   4831  H   LYS A 327      -7.419 -12.495  16.253  1.00  0.00           H  
ATOM   4832  HA  LYS A 327      -4.918 -13.593  15.542  1.00  0.00           H  
ATOM   4833 1HB  LYS A 327      -5.295 -11.201  16.112  1.00  0.00           H  
ATOM   4834 2HB  LYS A 327      -5.605 -11.644  17.771  1.00  0.00           H  
ATOM   4835 1HG  LYS A 327      -3.336 -12.452  18.027  1.00  0.00           H  
ATOM   4836 2HG  LYS A 327      -3.007 -12.054  16.334  1.00  0.00           H  
ATOM   4837 1HD  LYS A 327      -3.515  -9.700  16.772  1.00  0.00           H  
ATOM   4838 2HD  LYS A 327      -3.902 -10.074  18.455  1.00  0.00           H  
ATOM   4839 1HE  LYS A 327      -1.597 -10.847  18.809  1.00  0.00           H  
ATOM   4840 2HE  LYS A 327      -1.209 -10.462  17.127  1.00  0.00           H  
ATOM   4841 1HZ  LYS A 327      -0.556  -8.702  18.609  1.00  0.00           H  
ATOM   4842 2HZ  LYS A 327      -1.739  -8.167  17.591  1.00  0.00           H  
ATOM   4843 3HZ  LYS A 327      -2.099  -8.525  19.161  1.00  0.00           H  
ATOM   4844  N   VAL A 328      -5.968 -14.360  18.563  1.00  0.00           N  
ATOM   4845  CA  VAL A 328      -5.803 -15.309  19.648  1.00  0.00           C  
ATOM   4846  C   VAL A 328      -6.041 -16.722  19.162  1.00  0.00           C  
ATOM   4847  O   VAL A 328      -5.251 -17.613  19.462  1.00  0.00           O  
ATOM   4848  CB  VAL A 328      -6.769 -15.006  20.802  1.00  0.00           C  
ATOM   4849  CG1 VAL A 328      -6.720 -16.136  21.818  1.00  0.00           C  
ATOM   4850  CG2 VAL A 328      -6.394 -13.675  21.427  1.00  0.00           C  
ATOM   4851  H   VAL A 328      -6.714 -13.677  18.614  1.00  0.00           H  
ATOM   4852  HA  VAL A 328      -4.768 -15.271  19.989  1.00  0.00           H  
ATOM   4853  HB  VAL A 328      -7.789 -14.957  20.425  1.00  0.00           H  
ATOM   4854 1HG1 VAL A 328      -7.407 -15.919  22.636  1.00  0.00           H  
ATOM   4855 2HG1 VAL A 328      -7.012 -17.072  21.339  1.00  0.00           H  
ATOM   4856 3HG1 VAL A 328      -5.707 -16.229  22.210  1.00  0.00           H  
ATOM   4857 1HG2 VAL A 328      -7.076 -13.454  22.246  1.00  0.00           H  
ATOM   4858 2HG2 VAL A 328      -5.374 -13.727  21.806  1.00  0.00           H  
ATOM   4859 3HG2 VAL A 328      -6.461 -12.887  20.681  1.00  0.00           H  
ATOM   4860  N   ALA A 329      -7.084 -16.913  18.354  1.00  0.00           N  
ATOM   4861  CA  ALA A 329      -7.390 -18.230  17.826  1.00  0.00           C  
ATOM   4862  C   ALA A 329      -6.191 -18.759  17.062  1.00  0.00           C  
ATOM   4863  O   ALA A 329      -5.842 -19.926  17.191  1.00  0.00           O  
ATOM   4864  CB  ALA A 329      -8.642 -18.177  16.964  1.00  0.00           C  
ATOM   4865  H   ALA A 329      -7.675 -16.137  18.099  1.00  0.00           H  
ATOM   4866  HA  ALA A 329      -7.571 -18.908  18.660  1.00  0.00           H  
ATOM   4867 1HB  ALA A 329      -8.858 -19.173  16.576  1.00  0.00           H  
ATOM   4868 2HB  ALA A 329      -9.482 -17.831  17.565  1.00  0.00           H  
ATOM   4869 3HB  ALA A 329      -8.484 -17.494  16.138  1.00  0.00           H  
ATOM   4870  N   LEU A 330      -5.562 -17.894  16.275  1.00  0.00           N  
ATOM   4871  CA  LEU A 330      -4.409 -18.290  15.503  1.00  0.00           C  
ATOM   4872  C   LEU A 330      -3.311 -18.748  16.426  1.00  0.00           C  
ATOM   4873  O   LEU A 330      -2.778 -19.832  16.249  1.00  0.00           O  
ATOM   4874  CB  LEU A 330      -3.914 -17.138  14.627  1.00  0.00           C  
ATOM   4875  CG  LEU A 330      -2.644 -17.429  13.845  1.00  0.00           C  
ATOM   4876  CD1 LEU A 330      -2.892 -18.590  12.895  1.00  0.00           C  
ATOM   4877  CD2 LEU A 330      -2.234 -16.186  13.099  1.00  0.00           C  
ATOM   4878  H   LEU A 330      -5.892 -16.947  16.215  1.00  0.00           H  
ATOM   4879  HA  LEU A 330      -4.688 -19.123  14.859  1.00  0.00           H  
ATOM   4880 1HB  LEU A 330      -4.697 -16.880  13.916  1.00  0.00           H  
ATOM   4881 2HB  LEU A 330      -3.730 -16.278  15.251  1.00  0.00           H  
ATOM   4882  HG  LEU A 330      -1.854 -17.722  14.528  1.00  0.00           H  
ATOM   4883 1HD1 LEU A 330      -1.982 -18.801  12.333  1.00  0.00           H  
ATOM   4884 2HD1 LEU A 330      -3.178 -19.475  13.469  1.00  0.00           H  
ATOM   4885 3HD1 LEU A 330      -3.693 -18.330  12.204  1.00  0.00           H  
ATOM   4886 1HD2 LEU A 330      -1.322 -16.385  12.535  1.00  0.00           H  
ATOM   4887 2HD2 LEU A 330      -3.030 -15.897  12.415  1.00  0.00           H  
ATOM   4888 3HD2 LEU A 330      -2.052 -15.379  13.809  1.00  0.00           H  
ATOM   4889  N   PHE A 331      -2.997 -17.934  17.425  1.00  0.00           N  
ATOM   4890  CA  PHE A 331      -1.954 -18.272  18.377  1.00  0.00           C  
ATOM   4891  C   PHE A 331      -2.197 -19.657  18.960  1.00  0.00           C  
ATOM   4892  O   PHE A 331      -1.314 -20.513  18.944  1.00  0.00           O  
ATOM   4893  CB  PHE A 331      -1.895 -17.238  19.498  1.00  0.00           C  
ATOM   4894  CG  PHE A 331      -0.877 -17.552  20.538  1.00  0.00           C  
ATOM   4895  CD1 PHE A 331       0.465 -17.283  20.321  1.00  0.00           C  
ATOM   4896  CD2 PHE A 331      -1.258 -18.120  21.743  1.00  0.00           C  
ATOM   4897  CE1 PHE A 331       1.407 -17.576  21.289  1.00  0.00           C  
ATOM   4898  CE2 PHE A 331      -0.321 -18.413  22.713  1.00  0.00           C  
ATOM   4899  CZ  PHE A 331       1.015 -18.141  22.485  1.00  0.00           C  
ATOM   4900  H   PHE A 331      -3.494 -17.059  17.528  1.00  0.00           H  
ATOM   4901  HA  PHE A 331      -1.000 -18.309  17.852  1.00  0.00           H  
ATOM   4902 1HB  PHE A 331      -1.667 -16.259  19.078  1.00  0.00           H  
ATOM   4903 2HB  PHE A 331      -2.863 -17.167  19.979  1.00  0.00           H  
ATOM   4904  HD1 PHE A 331       0.772 -16.836  19.375  1.00  0.00           H  
ATOM   4905  HD2 PHE A 331      -2.314 -18.335  21.921  1.00  0.00           H  
ATOM   4906  HE1 PHE A 331       2.460 -17.360  21.107  1.00  0.00           H  
ATOM   4907  HE2 PHE A 331      -0.632 -18.859  23.657  1.00  0.00           H  
ATOM   4908  HZ  PHE A 331       1.756 -18.373  23.248  1.00  0.00           H  
ATOM   4909  N   SER A 332      -3.435 -19.915  19.363  1.00  0.00           N  
ATOM   4910  CA  SER A 332      -3.798 -21.209  19.917  1.00  0.00           C  
ATOM   4911  C   SER A 332      -3.539 -22.320  18.903  1.00  0.00           C  
ATOM   4912  O   SER A 332      -2.972 -23.358  19.243  1.00  0.00           O  
ATOM   4913  CB  SER A 332      -5.256 -21.211  20.328  1.00  0.00           C  
ATOM   4914  OG  SER A 332      -5.479 -20.321  21.390  1.00  0.00           O  
ATOM   4915  H   SER A 332      -4.141 -19.201  19.284  1.00  0.00           H  
ATOM   4916  HA  SER A 332      -3.158 -21.413  20.776  1.00  0.00           H  
ATOM   4917 1HB  SER A 332      -5.872 -20.931  19.482  1.00  0.00           H  
ATOM   4918 2HB  SER A 332      -5.548 -22.216  20.626  1.00  0.00           H  
ATOM   4919  HG  SER A 332      -6.418 -20.379  21.591  1.00  0.00           H  
ATOM   4920  N   ARG A 333      -3.898 -22.081  17.644  1.00  0.00           N  
ATOM   4921  CA  ARG A 333      -3.678 -23.070  16.596  1.00  0.00           C  
ATOM   4922  C   ARG A 333      -2.187 -23.313  16.368  1.00  0.00           C  
ATOM   4923  O   ARG A 333      -1.770 -24.437  16.090  1.00  0.00           O  
ATOM   4924  CB  ARG A 333      -4.326 -22.610  15.295  1.00  0.00           C  
ATOM   4925  CG  ARG A 333      -5.854 -22.640  15.303  1.00  0.00           C  
ATOM   4926  CD  ARG A 333      -6.431 -22.088  14.027  1.00  0.00           C  
ATOM   4927  NE  ARG A 333      -7.881 -22.112  14.041  1.00  0.00           N
[truncated: 52,908 more chars]
