# Supplementary material for: Similar Binding Mode of a 5‑Sulfonylthiouracil Derivative Antagonist at Chemerin Receptors CMKLR1 and GPR1
Source: J Med Chem. 2025 May 16;68(11):11149–73. doi: 10.1021/acs.jmedchem.5c00135 (PMC12169613; doi:10.1021/acs.jmedchem.5c00135)
Supplement: Supplementary file 4 [file jm5c00135_si_004.pdb]

HEADER                                            26-MAR-24   XXXX              
EXPDTA    THEORETICAL MODEL                                                     
REMARK 220                                                                      
REMARK 220 EXPERIMENTAL DETAILS                                                 
REMARK 220  EXPERIMENT TYPE                : THEORETICAL MODELLING              
REMARK 220  DATE OF DATA COLLECTION        : 26-MAR-24                          
REMARK 220                                                                      
REMARK 220 REMARK: MODEL GENERATED BY ROSETTA                                   
REMARK 220  VERSION 2022.45+release.20a5bfe160d                                 
HETNAM     AF2 X   1  AF2                                                       
SSBOND     CYS A  110    CYS A  187                                       2.02  
ATOM      1  N   ASP A  27      25.788 -14.458 -22.002  1.00  0.00           N  
ATOM      2  CA  ASP A  27      24.813 -13.386 -21.836  1.00  0.00           C  
ATOM      3  C   ASP A  27      23.390 -13.908 -21.864  1.00  0.00           C  
ATOM      4  O   ASP A  27      22.507 -13.336 -21.233  1.00  0.00           O  
ATOM      5  CB  ASP A  27      24.971 -12.333 -22.934  1.00  0.00           C  
ATOM      6  CG  ASP A  27      26.316 -11.622 -22.890  1.00  0.00           C  
ATOM      7  OD1 ASP A  27      26.577 -10.945 -21.924  1.00  0.00           O  
ATOM      8  OD2 ASP A  27      27.070 -11.762 -23.823  1.00  0.00           O  
ATOM      9 1H   ASP A  27      26.721 -14.073 -21.979  1.00  0.00           H  
ATOM     10 2H   ASP A  27      25.681 -15.129 -21.254  1.00  0.00           H  
ATOM     11 3H   ASP A  27      25.636 -14.918 -22.889  1.00  0.00           H  
ATOM     12  HA  ASP A  27      24.977 -12.893 -20.877  1.00  0.00           H  
ATOM     13 1HB  ASP A  27      24.861 -12.807 -23.910  1.00  0.00           H  
ATOM     14 2HB  ASP A  27      24.180 -11.589 -22.838  1.00  0.00           H  
ATOM     15  N   LEU A  28      23.163 -14.976 -22.615  1.00  0.00           N  
ATOM     16  CA  LEU A  28      21.821 -15.517 -22.726  1.00  0.00           C  
ATOM     17  C   LEU A  28      21.322 -15.977 -21.381  1.00  0.00           C  
ATOM     18  O   LEU A  28      20.250 -15.564 -20.964  1.00  0.00           O  
ATOM     19  CB  LEU A  28      21.786 -16.696 -23.694  1.00  0.00           C  
ATOM     20  CG  LEU A  28      20.422 -17.383 -23.803  1.00  0.00           C  
ATOM     21  CD1 LEU A  28      19.395 -16.376 -24.299  1.00  0.00           C  
ATOM     22  CD2 LEU A  28      20.536 -18.568 -24.744  1.00  0.00           C  
ATOM     23  H   LEU A  28      23.925 -15.415 -23.112  1.00  0.00           H  
ATOM     24  HA  LEU A  28      21.173 -14.714 -23.078  1.00  0.00           H  
ATOM     25 1HB  LEU A  28      22.072 -16.345 -24.684  1.00  0.00           H  
ATOM     26 2HB  LEU A  28      22.518 -17.436 -23.371  1.00  0.00           H  
ATOM     27  HG  LEU A  28      20.102 -17.730 -22.819  1.00  0.00           H  
ATOM     28 1HD1 LEU A  28      18.421 -16.859 -24.379  1.00  0.00           H  
ATOM     29 2HD1 LEU A  28      19.331 -15.545 -23.593  1.00  0.00           H  
ATOM     30 3HD1 LEU A  28      19.695 -16.002 -25.277  1.00  0.00           H  
ATOM     31 1HD2 LEU A  28      19.568 -19.063 -24.825  1.00  0.00           H  
ATOM     32 2HD2 LEU A  28      20.851 -18.223 -25.729  1.00  0.00           H  
ATOM     33 3HD2 LEU A  28      21.272 -19.272 -24.354  1.00  0.00           H  
ATOM     34  N   GLU A  29      22.114 -16.785 -20.691  1.00  0.00           N  
ATOM     35  CA  GLU A  29      21.705 -17.311 -19.398  1.00  0.00           C  
ATOM     36  C   GLU A  29      21.439 -16.185 -18.422  1.00  0.00           C  
ATOM     37  O   GLU A  29      20.489 -16.250 -17.641  1.00  0.00           O  
ATOM     38  CB  GLU A  29      22.773 -18.251 -18.853  1.00  0.00           C  
ATOM     39  CG  GLU A  29      22.903 -19.549 -19.631  1.00  0.00           C  
ATOM     40  CD  GLU A  29      24.006 -20.432 -19.118  1.00  0.00           C  
ATOM     41  OE1 GLU A  29      24.732 -20.003 -18.253  1.00  0.00           O  
ATOM     42  OE2 GLU A  29      24.123 -21.538 -19.591  1.00  0.00           O  
ATOM     43  H   GLU A  29      23.016 -17.039 -21.067  1.00  0.00           H  
ATOM     44  HA  GLU A  29      20.778 -17.870 -19.533  1.00  0.00           H  
ATOM     45 1HB  GLU A  29      23.741 -17.748 -18.867  1.00  0.00           H  
ATOM     46 2HB  GLU A  29      22.547 -18.498 -17.816  1.00  0.00           H  
ATOM     47 1HG  GLU A  29      21.961 -20.092 -19.570  1.00  0.00           H  
ATOM     48 2HG  GLU A  29      23.090 -19.312 -20.679  1.00  0.00           H  
ATOM     49  N   GLU A  30      22.217 -15.117 -18.537  1.00  0.00           N  
ATOM     50  CA  GLU A  30      22.040 -13.958 -17.690  1.00  0.00           C  
ATOM     51  C   GLU A  30      20.645 -13.402 -17.900  1.00  0.00           C  
ATOM     52  O   GLU A  30      19.878 -13.237 -16.951  1.00  0.00           O  
ATOM     53  CB  GLU A  30      23.089 -12.887 -17.991  1.00  0.00           C  
ATOM     54  CG  GLU A  30      23.010 -11.672 -17.146  1.00  0.00           C  
ATOM     55  CD  GLU A  30      24.060 -10.646 -17.493  1.00  0.00           C  
ATOM     56  OE1 GLU A  30      24.840 -10.898 -18.380  1.00  0.00           O  
ATOM     57  OE2 GLU A  30      24.079  -9.611 -16.870  1.00  0.00           O  
ATOM     58  H   GLU A  30      22.950 -15.110 -19.232  1.00  0.00           H  
ATOM     59  HA  GLU A  30      22.134 -14.262 -16.647  1.00  0.00           H  
ATOM     60 1HB  GLU A  30      24.085 -13.310 -17.865  1.00  0.00           H  
ATOM     61 2HB  GLU A  30      23.002 -12.570 -19.016  1.00  0.00           H  
ATOM     62 1HG  GLU A  30      22.023 -11.221 -17.266  1.00  0.00           H  
ATOM     63 2HG  GLU A  30      23.123 -11.967 -16.119  1.00  0.00           H  
ATOM     64  N   LYS A  31      20.314 -13.209 -19.171  1.00  0.00           N  
ATOM     65  CA  LYS A  31      19.031 -12.694 -19.595  1.00  0.00           C  
ATOM     66  C   LYS A  31      17.880 -13.594 -19.195  1.00  0.00           C  
ATOM     67  O   LYS A  31      16.823 -13.095 -18.822  1.00  0.00           O  
ATOM     68  CB  LYS A  31      19.054 -12.464 -21.099  1.00  0.00           C  
ATOM     69  CG  LYS A  31      19.954 -11.319 -21.513  1.00  0.00           C  
ATOM     70  CD  LYS A  31      20.044 -11.202 -23.016  1.00  0.00           C  
ATOM     71  CE  LYS A  31      20.995 -10.085 -23.418  1.00  0.00           C  
ATOM     72  NZ  LYS A  31      21.132  -9.975 -24.887  1.00  0.00           N  
ATOM     73  H   LYS A  31      20.994 -13.433 -19.884  1.00  0.00           H  
ATOM     74  HA  LYS A  31      18.876 -11.733 -19.109  1.00  0.00           H  
ATOM     75 1HB  LYS A  31      19.391 -13.360 -21.607  1.00  0.00           H  
ATOM     76 2HB  LYS A  31      18.045 -12.255 -21.451  1.00  0.00           H  
ATOM     77 1HG  LYS A  31      19.561 -10.386 -21.109  1.00  0.00           H  
ATOM     78 2HG  LYS A  31      20.951 -11.470 -21.116  1.00  0.00           H  
ATOM     79 1HD  LYS A  31      20.402 -12.148 -23.432  1.00  0.00           H  
ATOM     80 2HD  LYS A  31      19.057 -10.995 -23.427  1.00  0.00           H  
ATOM     81 1HE  LYS A  31      20.620  -9.142 -23.024  1.00  0.00           H  
ATOM     82 2HE  LYS A  31      21.975 -10.282 -22.983  1.00  0.00           H  
ATOM     83 1HZ  LYS A  31      21.770  -9.224 -25.111  1.00  0.00           H  
ATOM     84 2HZ  LYS A  31      21.491 -10.843 -25.259  1.00  0.00           H  
ATOM     85 3HZ  LYS A  31      20.229  -9.782 -25.297  1.00  0.00           H  
ATOM     86  N   VAL A  32      18.090 -14.910 -19.251  1.00  0.00           N  
ATOM     87  CA  VAL A  32      17.038 -15.840 -18.887  1.00  0.00           C  
ATOM     88  C   VAL A  32      16.732 -15.665 -17.420  1.00  0.00           C  
ATOM     89  O   VAL A  32      15.566 -15.520 -17.060  1.00  0.00           O  
ATOM     90  CB  VAL A  32      17.459 -17.297 -19.146  1.00  0.00           C  
ATOM     91  CG1 VAL A  32      16.430 -18.240 -18.539  1.00  0.00           C  
ATOM     92  CG2 VAL A  32      17.608 -17.528 -20.645  1.00  0.00           C  
ATOM     93  H   VAL A  32      18.985 -15.262 -19.547  1.00  0.00           H  
ATOM     94  HA  VAL A  32      16.151 -15.581 -19.465  1.00  0.00           H  
ATOM     95  HB  VAL A  32      18.409 -17.497 -18.655  1.00  0.00           H  
ATOM     96 1HG1 VAL A  32      16.730 -19.272 -18.723  1.00  0.00           H  
ATOM     97 2HG1 VAL A  32      16.367 -18.068 -17.463  1.00  0.00           H  
ATOM     98 3HG1 VAL A  32      15.457 -18.059 -18.994  1.00  0.00           H  
ATOM     99 1HG2 VAL A  32      17.907 -18.560 -20.826  1.00  0.00           H  
ATOM    100 2HG2 VAL A  32      16.658 -17.334 -21.139  1.00  0.00           H  
ATOM    101 3HG2 VAL A  32      18.353 -16.872 -21.042  1.00  0.00           H  
ATOM    102  N   GLN A  33      17.773 -15.612 -16.588  1.00  0.00           N  
ATOM    103  CA  GLN A  33      17.553 -15.436 -15.167  1.00  0.00           C  
ATOM    104  C   GLN A  33      16.778 -14.166 -14.921  1.00  0.00           C  
ATOM    105  O   GLN A  33      15.814 -14.187 -14.159  1.00  0.00           O  
ATOM    106  CB  GLN A  33      18.883 -15.423 -14.409  1.00  0.00           C  
ATOM    107  CG  GLN A  33      18.688 -15.313 -12.878  1.00  0.00           C  
ATOM    108  CD  GLN A  33      19.964 -15.542 -12.065  1.00  0.00           C  
ATOM    109  OE1 GLN A  33      20.970 -14.814 -12.100  1.00  0.00           O  
ATOM    110  NE2 GLN A  33      19.925 -16.616 -11.285  1.00  0.00           N  
ATOM    111  H   GLN A  33      18.713 -15.693 -16.944  1.00  0.00           H  
ATOM    112  HA  GLN A  33      16.954 -16.269 -14.799  1.00  0.00           H  
ATOM    113 1HB  GLN A  33      19.438 -16.334 -14.629  1.00  0.00           H  
ATOM    114 2HB  GLN A  33      19.490 -14.583 -14.747  1.00  0.00           H  
ATOM    115 1HG  GLN A  33      18.324 -14.310 -12.646  1.00  0.00           H  
ATOM    116 2HG  GLN A  33      17.961 -16.062 -12.565  1.00  0.00           H  
ATOM    117 1HE2 GLN A  33      20.714 -16.849 -10.714  1.00  0.00           H  
ATOM    118 2HE2 GLN A  33      19.108 -17.192 -11.267  1.00  0.00           H  
ATOM    119  N   LEU A  34      17.141 -13.085 -15.627  1.00  0.00           N  
ATOM    120  CA  LEU A  34      16.418 -11.837 -15.455  1.00  0.00           C  
ATOM    121  C   LEU A  34      14.969 -12.027 -15.857  1.00  0.00           C  
ATOM    122  O   LEU A  34      14.072 -11.552 -15.172  1.00  0.00           O  
ATOM    123  CB  LEU A  34      17.060 -10.729 -16.291  1.00  0.00           C  
ATOM    124  CG  LEU A  34      18.402 -10.278 -15.804  1.00  0.00           C  
ATOM    125  CD1 LEU A  34      19.022  -9.335 -16.816  1.00  0.00           C  
ATOM    126  CD2 LEU A  34      18.226  -9.603 -14.448  1.00  0.00           C  
ATOM    127  H   LEU A  34      17.914 -13.135 -16.278  1.00  0.00           H  
ATOM    128  HA  LEU A  34      16.470 -11.558 -14.411  1.00  0.00           H  
ATOM    129 1HB  LEU A  34      17.171 -11.082 -17.310  1.00  0.00           H  
ATOM    130 2HB  LEU A  34      16.400  -9.874 -16.300  1.00  0.00           H  
ATOM    131  HG  LEU A  34      19.037 -11.112 -15.710  1.00  0.00           H  
ATOM    132 1HD1 LEU A  34      20.000  -9.009 -16.456  1.00  0.00           H  
ATOM    133 2HD1 LEU A  34      19.140  -9.850 -17.768  1.00  0.00           H  
ATOM    134 3HD1 LEU A  34      18.377  -8.468 -16.947  1.00  0.00           H  
ATOM    135 1HD2 LEU A  34      19.195  -9.268 -14.077  1.00  0.00           H  
ATOM    136 2HD2 LEU A  34      17.570  -8.752 -14.549  1.00  0.00           H  
ATOM    137 3HD2 LEU A  34      17.795 -10.310 -13.744  1.00  0.00           H  
ATOM    138  N   GLY A  35      14.733 -12.777 -16.918  1.00  0.00           N  
ATOM    139  CA  GLY A  35      13.381 -13.030 -17.366  1.00  0.00           C  
ATOM    140  C   GLY A  35      12.556 -13.659 -16.259  1.00  0.00           C  
ATOM    141  O   GLY A  35      11.465 -13.182 -15.950  1.00  0.00           O  
ATOM    142  H   GLY A  35      15.498 -13.183 -17.431  1.00  0.00           H  
ATOM    143 1HA  GLY A  35      12.914 -12.099 -17.689  1.00  0.00           H  
ATOM    144 2HA  GLY A  35      13.393 -13.686 -18.235  1.00  0.00           H  
ATOM    145  N   VAL A  36      13.117 -14.688 -15.631  1.00  0.00           N  
ATOM    146  CA  VAL A  36      12.447 -15.418 -14.570  1.00  0.00           C  
ATOM    147  C   VAL A  36      12.121 -14.554 -13.364  1.00  0.00           C  
ATOM    148  O   VAL A  36      10.985 -14.551 -12.901  1.00  0.00           O  
ATOM    149  CB  VAL A  36      13.325 -16.595 -14.114  1.00  0.00           C  
ATOM    150  CG1 VAL A  36      12.724 -17.229 -12.865  1.00  0.00           C  
ATOM    151  CG2 VAL A  36      13.444 -17.600 -15.247  1.00  0.00           C  
ATOM    152  H   VAL A  36      14.047 -14.970 -15.908  1.00  0.00           H  
ATOM    153  HA  VAL A  36      11.509 -15.789 -14.986  1.00  0.00           H  
ATOM    154  HB  VAL A  36      14.315 -16.233 -13.846  1.00  0.00           H  
ATOM    155 1HG1 VAL A  36      13.349 -18.062 -12.544  1.00  0.00           H  
ATOM    156 2HG1 VAL A  36      12.672 -16.488 -12.066  1.00  0.00           H  
ATOM    157 3HG1 VAL A  36      11.721 -17.592 -13.089  1.00  0.00           H  
ATOM    158 1HG2 VAL A  36      14.067 -18.435 -14.928  1.00  0.00           H  
ATOM    159 2HG2 VAL A  36      12.454 -17.966 -15.514  1.00  0.00           H  
ATOM    160 3HG2 VAL A  36      13.896 -17.126 -16.111  1.00  0.00           H  
ATOM    161  N   VAL A  37      13.093 -13.793 -12.881  1.00  0.00           N  
ATOM    162  CA  VAL A  37      12.848 -12.967 -11.707  1.00  0.00           C  
ATOM    163  C   VAL A  37      11.905 -11.822 -12.022  1.00  0.00           C  
ATOM    164  O   VAL A  37      11.144 -11.403 -11.154  1.00  0.00           O  
ATOM    165  CB  VAL A  37      14.191 -12.463 -11.165  1.00  0.00           C  
ATOM    166  CG1 VAL A  37      15.051 -13.640 -10.749  1.00  0.00           C  
ATOM    167  CG2 VAL A  37      14.832 -11.665 -12.182  1.00  0.00           C  
ATOM    168  H   VAL A  37      14.000 -13.789 -13.330  1.00  0.00           H  
ATOM    169  HA  VAL A  37      12.375 -13.604 -10.959  1.00  0.00           H  
ATOM    170  HB  VAL A  37      14.024 -11.863 -10.282  1.00  0.00           H  
ATOM    171 1HG1 VAL A  37      16.005 -13.277 -10.364  1.00  0.00           H  
ATOM    172 2HG1 VAL A  37      14.539 -14.207  -9.972  1.00  0.00           H  
ATOM    173 3HG1 VAL A  37      15.231 -14.283 -11.611  1.00  0.00           H  
ATOM    174 1HG2 VAL A  37      15.751 -11.307 -11.838  1.00  0.00           H  
ATOM    175 2HG2 VAL A  37      14.983 -12.271 -13.030  1.00  0.00           H  
ATOM    176 3HG2 VAL A  37      14.215 -10.834 -12.436  1.00  0.00           H  
ATOM    177  N   HIS A  38      11.889 -11.373 -13.271  1.00  0.00           N  
ATOM    178  CA  HIS A  38      10.983 -10.322 -13.658  1.00  0.00           C  
ATOM    179  C   HIS A  38       9.586 -10.885 -13.735  1.00  0.00           C  
ATOM    180  O   HIS A  38       8.625 -10.222 -13.358  1.00  0.00           O  
ATOM    181  CB  HIS A  38      11.476  -9.676 -14.947  1.00  0.00           C  
ATOM    182  CG  HIS A  38      12.754  -8.929 -14.698  1.00  0.00           C  
ATOM    183  ND1 HIS A  38      13.660  -8.626 -15.684  1.00  0.00           N  
ATOM    184  CD2 HIS A  38      13.265  -8.427 -13.549  1.00  0.00           C  
ATOM    185  CE1 HIS A  38      14.677  -7.964 -15.149  1.00  0.00           C  
ATOM    186  NE2 HIS A  38      14.457  -7.836 -13.857  1.00  0.00           N  
ATOM    187  H   HIS A  38      12.510 -11.761 -13.965  1.00  0.00           H  
ATOM    188  HA  HIS A  38      10.970  -9.537 -12.903  1.00  0.00           H  
ATOM    189 1HB  HIS A  38      11.637 -10.439 -15.709  1.00  0.00           H  
ATOM    190 2HB  HIS A  38      10.720  -8.993 -15.335  1.00  0.00           H  
ATOM    191  HD2 HIS A  38      12.811  -8.486 -12.562  1.00  0.00           H  
ATOM    192  HE1 HIS A  38      15.549  -7.592 -15.687  1.00  0.00           H  
ATOM    193  HE2 HIS A  38      15.069  -7.371 -13.190  1.00  0.00           H  
ATOM    194  N   TRP A  39       9.483 -12.145 -14.143  1.00  0.00           N  
ATOM    195  CA  TRP A  39       8.207 -12.811 -14.186  1.00  0.00           C  
ATOM    196  C   TRP A  39       7.672 -12.874 -12.772  1.00  0.00           C  
ATOM    197  O   TRP A  39       6.521 -12.530 -12.532  1.00  0.00           O  
ATOM    198  CB  TRP A  39       8.338 -14.203 -14.793  1.00  0.00           C  
ATOM    199  CG  TRP A  39       7.057 -14.950 -14.842  1.00  0.00           C  
ATOM    200  CD1 TRP A  39       6.106 -14.888 -15.812  1.00  0.00           C  
ATOM    201  CD2 TRP A  39       6.573 -15.892 -13.863  1.00  0.00           C  
ATOM    202  NE1 TRP A  39       5.064 -15.725 -15.504  1.00  0.00           N  
ATOM    203  CE2 TRP A  39       5.334 -16.350 -14.312  1.00  0.00           C  
ATOM    204  CE3 TRP A  39       7.086 -16.378 -12.655  1.00  0.00           C  
ATOM    205  CZ2 TRP A  39       4.589 -17.274 -13.599  1.00  0.00           C  
ATOM    206  CZ3 TRP A  39       6.344 -17.305 -11.937  1.00  0.00           C  
ATOM    207  CH2 TRP A  39       5.125 -17.744 -12.398  1.00  0.00           C  
ATOM    208  H   TRP A  39      10.306 -12.653 -14.430  1.00  0.00           H  
ATOM    209  HA  TRP A  39       7.519 -12.232 -14.794  1.00  0.00           H  
ATOM    210 1HB  TRP A  39       8.726 -14.121 -15.808  1.00  0.00           H  
ATOM    211 2HB  TRP A  39       9.040 -14.783 -14.229  1.00  0.00           H  
ATOM    212  HD1 TRP A  39       6.164 -14.265 -16.703  1.00  0.00           H  
ATOM    213  HE1 TRP A  39       4.233 -15.860 -16.062  1.00  0.00           H  
ATOM    214  HE3 TRP A  39       8.051 -16.036 -12.289  1.00  0.00           H  
ATOM    215  HZ2 TRP A  39       3.620 -17.632 -13.949  1.00  0.00           H  
ATOM    216  HZ3 TRP A  39       6.752 -17.677 -10.997  1.00  0.00           H  
ATOM    217  HH2 TRP A  39       4.566 -18.473 -11.810  1.00  0.00           H  
ATOM    218  N   VAL A  40       8.530 -13.254 -11.827  1.00  0.00           N  
ATOM    219  CA  VAL A  40       8.113 -13.319 -10.440  1.00  0.00           C  
ATOM    220  C   VAL A  40       7.638 -11.949 -10.002  1.00  0.00           C  
ATOM    221  O   VAL A  40       6.583 -11.843  -9.387  1.00  0.00           O  
ATOM    222  CB  VAL A  40       9.265 -13.783  -9.537  1.00  0.00           C  
ATOM    223  CG1 VAL A  40       8.865 -13.610  -8.080  1.00  0.00           C  
ATOM    224  CG2 VAL A  40       9.606 -15.225  -9.853  1.00  0.00           C  
ATOM    225  H   VAL A  40       9.478 -13.499 -12.076  1.00  0.00           H  
ATOM    226  HA  VAL A  40       7.281 -14.021 -10.365  1.00  0.00           H  
ATOM    227  HB  VAL A  40      10.129 -13.167  -9.706  1.00  0.00           H  
ATOM    228 1HG1 VAL A  40       9.682 -13.938  -7.437  1.00  0.00           H  
ATOM    229 2HG1 VAL A  40       8.650 -12.559  -7.884  1.00  0.00           H  
ATOM    230 3HG1 VAL A  40       7.979 -14.208  -7.872  1.00  0.00           H  
ATOM    231 1HG2 VAL A  40      10.424 -15.552  -9.213  1.00  0.00           H  
ATOM    232 2HG2 VAL A  40       8.732 -15.851  -9.678  1.00  0.00           H  
ATOM    233 3HG2 VAL A  40       9.905 -15.311 -10.884  1.00  0.00           H  
ATOM    234  N   SER A  41       8.368 -10.898 -10.376  1.00  0.00           N  
ATOM    235  CA  SER A  41       7.953  -9.554 -10.019  1.00  0.00           C  
ATOM    236  C   SER A  41       6.551  -9.269 -10.533  1.00  0.00           C  
ATOM    237  O   SER A  41       5.726  -8.741  -9.791  1.00  0.00           O  
ATOM    238  CB  SER A  41       8.941  -8.545 -10.571  1.00  0.00           C  
ATOM    239  OG  SER A  41      10.208  -8.747 -10.029  1.00  0.00           O  
ATOM    240  H   SER A  41       9.213 -11.031 -10.909  1.00  0.00           H  
ATOM    241  HA  SER A  41       7.941  -9.479  -8.932  1.00  0.00           H  
ATOM    242 1HB  SER A  41       8.992  -8.625 -11.636  1.00  0.00           H  
ATOM    243 2HB  SER A  41       8.598  -7.535 -10.340  1.00  0.00           H  
ATOM    244  HG  SER A  41      10.589  -9.484 -10.515  1.00  0.00           H  
ATOM    245  N   LEU A  42       6.252  -9.708 -11.763  1.00  0.00           N  
ATOM    246  CA  LEU A  42       4.924  -9.509 -12.322  1.00  0.00           C  
ATOM    247  C   LEU A  42       3.890 -10.212 -11.477  1.00  0.00           C  
ATOM    248  O   LEU A  42       2.847  -9.639 -11.194  1.00  0.00           O  
ATOM    249  CB  LEU A  42       4.829 -10.058 -13.752  1.00  0.00           C  
ATOM    250  CG  LEU A  42       5.588  -9.315 -14.810  1.00  0.00           C  
ATOM    251  CD1 LEU A  42       5.560 -10.107 -16.098  1.00  0.00           C  
ATOM    252  CD2 LEU A  42       4.978  -7.975 -14.982  1.00  0.00           C  
ATOM    253  H   LEU A  42       6.955 -10.183 -12.308  1.00  0.00           H  
ATOM    254  HA  LEU A  42       4.709  -8.443 -12.316  1.00  0.00           H  
ATOM    255 1HB  LEU A  42       5.184 -11.065 -13.765  1.00  0.00           H  
ATOM    256 2HB  LEU A  42       3.781 -10.064 -14.049  1.00  0.00           H  
ATOM    257  HG  LEU A  42       6.626  -9.207 -14.513  1.00  0.00           H  
ATOM    258 1HD1 LEU A  42       6.104  -9.574 -16.853  1.00  0.00           H  
ATOM    259 2HD1 LEU A  42       6.017 -11.074 -15.941  1.00  0.00           H  
ATOM    260 3HD1 LEU A  42       4.529 -10.243 -16.419  1.00  0.00           H  
ATOM    261 1HD2 LEU A  42       5.510  -7.442 -15.730  1.00  0.00           H  
ATOM    262 2HD2 LEU A  42       3.942  -8.089 -15.283  1.00  0.00           H  
ATOM    263 3HD2 LEU A  42       5.024  -7.428 -14.042  1.00  0.00           H  
ATOM    264  N   VAL A  43       4.207 -11.425 -11.026  1.00  0.00           N  
ATOM    265  CA  VAL A  43       3.275 -12.182 -10.208  1.00  0.00           C  
ATOM    266  C   VAL A  43       3.009 -11.450  -8.919  1.00  0.00           C  
ATOM    267  O   VAL A  43       1.861 -11.310  -8.516  1.00  0.00           O  
ATOM    268  CB  VAL A  43       3.829 -13.579  -9.895  1.00  0.00           C  
ATOM    269  CG1 VAL A  43       2.933 -14.264  -8.874  1.00  0.00           C  
ATOM    270  CG2 VAL A  43       3.926 -14.375 -11.174  1.00  0.00           C  
ATOM    271  H   VAL A  43       5.108 -11.821 -11.258  1.00  0.00           H  
ATOM    272  HA  VAL A  43       2.340 -12.268 -10.762  1.00  0.00           H  
ATOM    273  HB  VAL A  43       4.811 -13.496  -9.450  1.00  0.00           H  
ATOM    274 1HG1 VAL A  43       3.328 -15.256  -8.652  1.00  0.00           H  
ATOM    275 2HG1 VAL A  43       2.903 -13.672  -7.958  1.00  0.00           H  
ATOM    276 3HG1 VAL A  43       1.926 -14.358  -9.279  1.00  0.00           H  
ATOM    277 1HG2 VAL A  43       4.318 -15.358 -10.948  1.00  0.00           H  
ATOM    278 2HG2 VAL A  43       2.938 -14.469 -11.623  1.00  0.00           H  
ATOM    279 3HG2 VAL A  43       4.585 -13.875 -11.868  1.00  0.00           H  
ATOM    280  N   LEU A  44       4.065 -10.932  -8.308  1.00  0.00           N  
ATOM    281  CA  LEU A  44       3.918 -10.209  -7.065  1.00  0.00           C  
ATOM    282  C   LEU A  44       3.022  -9.004  -7.271  1.00  0.00           C  
ATOM    283  O   LEU A  44       2.158  -8.716  -6.440  1.00  0.00           O  
ATOM    284  CB  LEU A  44       5.294  -9.786  -6.537  1.00  0.00           C  
ATOM    285  CG  LEU A  44       6.211 -10.936  -6.069  1.00  0.00           C  
ATOM    286  CD1 LEU A  44       7.606 -10.386  -5.742  1.00  0.00           C  
ATOM    287  CD2 LEU A  44       5.599 -11.592  -4.882  1.00  0.00           C  
ATOM    288  H   LEU A  44       4.979 -11.042  -8.714  1.00  0.00           H  
ATOM    289  HA  LEU A  44       3.445 -10.866  -6.337  1.00  0.00           H  
ATOM    290 1HB  LEU A  44       5.813  -9.247  -7.320  1.00  0.00           H  
ATOM    291 2HB  LEU A  44       5.146  -9.114  -5.696  1.00  0.00           H  
ATOM    292  HG  LEU A  44       6.326 -11.666  -6.869  1.00  0.00           H  
ATOM    293 1HD1 LEU A  44       8.251 -11.199  -5.413  1.00  0.00           H  
ATOM    294 2HD1 LEU A  44       8.035  -9.924  -6.629  1.00  0.00           H  
ATOM    295 3HD1 LEU A  44       7.528  -9.644  -4.952  1.00  0.00           H  
ATOM    296 1HD2 LEU A  44       6.240 -12.406  -4.544  1.00  0.00           H  
ATOM    297 2HD2 LEU A  44       5.495 -10.864  -4.099  1.00  0.00           H  
ATOM    298 3HD2 LEU A  44       4.620 -11.988  -5.149  1.00  0.00           H  
ATOM    299  N   TYR A  45       3.193  -8.345  -8.414  1.00  0.00           N  
ATOM    300  CA  TYR A  45       2.385  -7.193  -8.725  1.00  0.00           C  
ATOM    301  C   TYR A  45       0.934  -7.578  -8.907  1.00  0.00           C  
ATOM    302  O   TYR A  45       0.030  -6.914  -8.404  1.00  0.00           O  
ATOM    303  CB  TYR A  45       2.810  -6.507 -10.011  1.00  0.00           C  
ATOM    304  CG  TYR A  45       4.163  -5.911 -10.099  1.00  0.00           C  
ATOM    305  CD1 TYR A  45       4.635  -5.583 -11.353  1.00  0.00           C  
ATOM    306  CD2 TYR A  45       4.937  -5.680  -8.999  1.00  0.00           C  
ATOM    307  CE1 TYR A  45       5.867  -5.032 -11.514  1.00  0.00           C  
ATOM    308  CE2 TYR A  45       6.200  -5.116  -9.159  1.00  0.00           C  
ATOM    309  CZ  TYR A  45       6.659  -4.794 -10.412  1.00  0.00           C  
ATOM    310  OH  TYR A  45       7.907  -4.235 -10.575  1.00  0.00           O  
ATOM    311  H   TYR A  45       3.893  -8.650  -9.073  1.00  0.00           H  
ATOM    312  HA  TYR A  45       2.445  -6.490  -7.892  1.00  0.00           H  
ATOM    313 1HB  TYR A  45       2.747  -7.230 -10.811  1.00  0.00           H  
ATOM    314 2HB  TYR A  45       2.112  -5.709 -10.205  1.00  0.00           H  
ATOM    315  HD1 TYR A  45       4.015  -5.767 -12.219  1.00  0.00           H  
ATOM    316  HD2 TYR A  45       4.564  -5.940  -8.011  1.00  0.00           H  
ATOM    317  HE1 TYR A  45       6.212  -4.783 -12.516  1.00  0.00           H  
ATOM    318  HE2 TYR A  45       6.832  -4.926  -8.294  1.00  0.00           H  
ATOM    319  HH  TYR A  45       8.307  -4.112  -9.738  1.00  0.00           H  
ATOM    320  N   CYS A  46       0.728  -8.696  -9.591  1.00  0.00           N  
ATOM    321  CA  CYS A  46      -0.600  -9.177  -9.872  1.00  0.00           C  
ATOM    322  C   CYS A  46      -1.310  -9.499  -8.594  1.00  0.00           C  
ATOM    323  O   CYS A  46      -2.471  -9.164  -8.428  1.00  0.00           O  
ATOM    324  CB  CYS A  46      -0.544 -10.402 -10.773  1.00  0.00           C  
ATOM    325  SG  CYS A  46       0.006 -10.039 -12.462  1.00  0.00           S  
ATOM    326  H   CYS A  46       1.515  -9.226  -9.923  1.00  0.00           H  
ATOM    327  HA  CYS A  46      -1.151  -8.389 -10.387  1.00  0.00           H  
ATOM    328 1HB  CYS A  46       0.133 -11.137 -10.347  1.00  0.00           H  
ATOM    329 2HB  CYS A  46      -1.531 -10.860 -10.826  1.00  0.00           H  
ATOM    330  HG  CYS A  46      -0.498 -11.144 -13.013  1.00  0.00           H  
ATOM    331  N   LEU A  47      -0.601 -10.098  -7.655  1.00  0.00           N  
ATOM    332  CA  LEU A  47      -1.221 -10.417  -6.394  1.00  0.00           C  
ATOM    333  C   LEU A  47      -1.657  -9.141  -5.715  1.00  0.00           C  
ATOM    334  O   LEU A  47      -2.766  -9.052  -5.198  1.00  0.00           O  
ATOM    335  CB  LEU A  47      -0.249 -11.186  -5.496  1.00  0.00           C  
ATOM    336  CG  LEU A  47       0.074 -12.602  -5.940  1.00  0.00           C  
ATOM    337  CD1 LEU A  47       1.209 -13.142  -5.087  1.00  0.00           C  
ATOM    338  CD2 LEU A  47      -1.176 -13.455  -5.813  1.00  0.00           C  
ATOM    339  H   LEU A  47       0.364 -10.331  -7.814  1.00  0.00           H  
ATOM    340  HA  LEU A  47      -2.102 -11.031  -6.575  1.00  0.00           H  
ATOM    341 1HB  LEU A  47       0.678 -10.635  -5.446  1.00  0.00           H  
ATOM    342 2HB  LEU A  47      -0.672 -11.240  -4.494  1.00  0.00           H  
ATOM    343  HG  LEU A  47       0.408 -12.601  -6.973  1.00  0.00           H  
ATOM    344 1HD1 LEU A  47       1.448 -14.159  -5.400  1.00  0.00           H  
ATOM    345 2HD1 LEU A  47       2.087 -12.510  -5.210  1.00  0.00           H  
ATOM    346 3HD1 LEU A  47       0.908 -13.147  -4.041  1.00  0.00           H  
ATOM    347 1HD2 LEU A  47      -0.954 -14.474  -6.130  1.00  0.00           H  
ATOM    348 2HD2 LEU A  47      -1.508 -13.462  -4.774  1.00  0.00           H  
ATOM    349 3HD2 LEU A  47      -1.964 -13.041  -6.444  1.00  0.00           H  
ATOM    350  N   ALA A  48      -0.807  -8.122  -5.757  1.00  0.00           N  
ATOM    351  CA  ALA A  48      -1.174  -6.870  -5.133  1.00  0.00           C  
ATOM    352  C   ALA A  48      -2.450  -6.293  -5.743  1.00  0.00           C  
ATOM    353  O   ALA A  48      -3.349  -5.875  -5.022  1.00  0.00           O  
ATOM    354  CB  ALA A  48      -0.029  -5.877  -5.230  1.00  0.00           C  
ATOM    355  H   ALA A  48       0.089  -8.214  -6.220  1.00  0.00           H  
ATOM    356  HA  ALA A  48      -1.392  -7.071  -4.088  1.00  0.00           H  
ATOM    357 1HB  ALA A  48      -0.319  -4.941  -4.764  1.00  0.00           H  
ATOM    358 2HB  ALA A  48       0.842  -6.275  -4.724  1.00  0.00           H  
ATOM    359 3HB  ALA A  48       0.211  -5.700  -6.261  1.00  0.00           H  
ATOM    360  N   PHE A  49      -2.566  -6.355  -7.070  1.00  0.00           N  
ATOM    361  CA  PHE A  49      -3.748  -5.834  -7.754  1.00  0.00           C  
ATOM    362  C   PHE A  49      -5.002  -6.658  -7.509  1.00  0.00           C  
ATOM    363  O   PHE A  49      -6.024  -6.168  -7.031  1.00  0.00           O  
ATOM    364  CB  PHE A  49      -3.476  -5.758  -9.256  1.00  0.00           C  
ATOM    365  CG  PHE A  49      -4.574  -5.135 -10.027  1.00  0.00           C  
ATOM    366  CD1 PHE A  49      -4.705  -3.755 -10.040  1.00  0.00           C  
ATOM    367  CD2 PHE A  49      -5.479  -5.900 -10.738  1.00  0.00           C  
ATOM    368  CE1 PHE A  49      -5.721  -3.148 -10.750  1.00  0.00           C  
ATOM    369  CE2 PHE A  49      -6.498  -5.299 -11.452  1.00  0.00           C  
ATOM    370  CZ  PHE A  49      -6.619  -3.920 -11.459  1.00  0.00           C  
ATOM    371  H   PHE A  49      -1.820  -6.770  -7.610  1.00  0.00           H  
ATOM    372  HA  PHE A  49      -3.942  -4.843  -7.362  1.00  0.00           H  
ATOM    373 1HB  PHE A  49      -2.579  -5.195  -9.448  1.00  0.00           H  
ATOM    374 2HB  PHE A  49      -3.311  -6.763  -9.646  1.00  0.00           H  
ATOM    375  HD1 PHE A  49      -3.991  -3.149  -9.479  1.00  0.00           H  
ATOM    376  HD2 PHE A  49      -5.381  -6.987 -10.731  1.00  0.00           H  
ATOM    377  HE1 PHE A  49      -5.812  -2.061 -10.752  1.00  0.00           H  
ATOM    378  HE2 PHE A  49      -7.206  -5.910 -12.011  1.00  0.00           H  
ATOM    379  HZ  PHE A  49      -7.422  -3.445 -12.019  1.00  0.00           H  
ATOM    380  N   VAL A  50      -4.905  -7.938  -7.804  1.00  0.00           N  
ATOM    381  CA  VAL A  50      -6.025  -8.848  -7.694  1.00  0.00           C  
ATOM    382  C   VAL A  50      -6.586  -8.867  -6.297  1.00  0.00           C  
ATOM    383  O   VAL A  50      -7.802  -8.865  -6.116  1.00  0.00           O  
ATOM    384  CB  VAL A  50      -5.596 -10.265  -8.099  1.00  0.00           C  
ATOM    385  CG1 VAL A  50      -6.692 -11.256  -7.750  1.00  0.00           C  
ATOM    386  CG2 VAL A  50      -5.281 -10.279  -9.589  1.00  0.00           C  
ATOM    387  H   VAL A  50      -4.026  -8.298  -8.115  1.00  0.00           H  
ATOM    388  HA  VAL A  50      -6.803  -8.497  -8.373  1.00  0.00           H  
ATOM    389  HB  VAL A  50      -4.707 -10.556  -7.533  1.00  0.00           H  
ATOM    390 1HG1 VAL A  50      -6.381 -12.260  -8.039  1.00  0.00           H  
ATOM    391 2HG1 VAL A  50      -6.878 -11.230  -6.675  1.00  0.00           H  
ATOM    392 3HG1 VAL A  50      -7.604 -10.992  -8.283  1.00  0.00           H  
ATOM    393 1HG2 VAL A  50      -4.974 -11.281  -9.886  1.00  0.00           H  
ATOM    394 2HG2 VAL A  50      -6.169  -9.989 -10.150  1.00  0.00           H  
ATOM    395 3HG2 VAL A  50      -4.478  -9.581  -9.806  1.00  0.00           H  
ATOM    396  N   LEU A  51      -5.716  -8.861  -5.308  1.00  0.00           N  
ATOM    397  CA  LEU A  51      -6.168  -8.900  -3.940  1.00  0.00           C  
ATOM    398  C   LEU A  51      -6.544  -7.541  -3.366  1.00  0.00           C  
ATOM    399  O   LEU A  51      -7.572  -7.416  -2.701  1.00  0.00           O  
ATOM    400  CB  LEU A  51      -5.079  -9.547  -3.089  1.00  0.00           C  
ATOM    401  CG  LEU A  51      -4.750 -10.997  -3.450  1.00  0.00           C  
ATOM    402  CD1 LEU A  51      -3.557 -11.463  -2.628  1.00  0.00           C  
ATOM    403  CD2 LEU A  51      -5.969 -11.859  -3.191  1.00  0.00           C  
ATOM    404  H   LEU A  51      -4.725  -8.828  -5.488  1.00  0.00           H  
ATOM    405  HA  LEU A  51      -7.059  -9.525  -3.918  1.00  0.00           H  
ATOM    406 1HB  LEU A  51      -4.175  -8.966  -3.185  1.00  0.00           H  
ATOM    407 2HB  LEU A  51      -5.393  -9.522  -2.052  1.00  0.00           H  
ATOM    408  HG  LEU A  51      -4.474 -11.063  -4.505  1.00  0.00           H  
ATOM    409 1HD1 LEU A  51      -3.320 -12.495  -2.883  1.00  0.00           H  
ATOM    410 2HD1 LEU A  51      -2.696 -10.829  -2.847  1.00  0.00           H  
ATOM    411 3HD1 LEU A  51      -3.793 -11.399  -1.575  1.00  0.00           H  
ATOM    412 1HD2 LEU A  51      -5.743 -12.894  -3.446  1.00  0.00           H  
ATOM    413 2HD2 LEU A  51      -6.242 -11.795  -2.137  1.00  0.00           H  
ATOM    414 3HD2 LEU A  51      -6.800 -11.505  -3.804  1.00  0.00           H  
ATOM    415  N   GLY A  52      -5.718  -6.535  -3.626  1.00  0.00           N  
ATOM    416  CA  GLY A  52      -5.896  -5.208  -3.057  1.00  0.00           C  
ATOM    417  C   GLY A  52      -7.042  -4.407  -3.636  1.00  0.00           C  
ATOM    418  O   GLY A  52      -7.731  -3.720  -2.897  1.00  0.00           O  
ATOM    419  H   GLY A  52      -4.930  -6.670  -4.236  1.00  0.00           H  
ATOM    420 1HA  GLY A  52      -6.051  -5.310  -1.983  1.00  0.00           H  
ATOM    421 2HA  GLY A  52      -4.972  -4.672  -3.182  1.00  0.00           H  
ATOM    422  N   ILE A  53      -7.289  -4.477  -4.938  1.00  0.00           N  
ATOM    423  CA  ILE A  53      -8.405  -3.691  -5.447  1.00  0.00           C  
ATOM    424  C   ILE A  53      -9.644  -4.047  -4.609  1.00  0.00           C  
ATOM    425  O   ILE A  53     -10.147  -3.132  -3.955  1.00  0.00           O  
ATOM    426  CB  ILE A  53      -8.600  -3.941  -6.961  1.00  0.00           C  
ATOM    427  CG1 ILE A  53      -7.445  -3.350  -7.730  1.00  0.00           C  
ATOM    428  CG2 ILE A  53      -9.914  -3.361  -7.440  1.00  0.00           C  
ATOM    429  CD1 ILE A  53      -7.364  -1.834  -7.601  1.00  0.00           C  
ATOM    430  H   ILE A  53      -6.737  -5.045  -5.562  1.00  0.00           H  
ATOM    431  HA  ILE A  53      -8.178  -2.637  -5.295  1.00  0.00           H  
ATOM    432  HB  ILE A  53      -8.601  -4.987  -7.174  1.00  0.00           H  
ATOM    433 1HG1 ILE A  53      -6.515  -3.784  -7.372  1.00  0.00           H  
ATOM    434 2HG1 ILE A  53      -7.556  -3.612  -8.764  1.00  0.00           H  
ATOM    435 1HG2 ILE A  53     -10.027  -3.550  -8.507  1.00  0.00           H  
ATOM    436 2HG2 ILE A  53     -10.737  -3.828  -6.902  1.00  0.00           H  
ATOM    437 3HG2 ILE A  53      -9.925  -2.295  -7.259  1.00  0.00           H  
ATOM    438 1HD1 ILE A  53      -6.519  -1.464  -8.171  1.00  0.00           H  
ATOM    439 2HD1 ILE A  53      -8.281  -1.384  -7.982  1.00  0.00           H  
ATOM    440 3HD1 ILE A  53      -7.238  -1.564  -6.553  1.00  0.00           H  
ATOM    441  N   PRO A  54     -10.151  -5.300  -4.534  1.00  0.00           N  
ATOM    442  CA  PRO A  54     -11.308  -5.613  -3.723  1.00  0.00           C  
ATOM    443  C   PRO A  54     -10.997  -5.511  -2.243  1.00  0.00           C  
ATOM    444  O   PRO A  54     -11.866  -5.158  -1.455  1.00  0.00           O  
ATOM    445  CB  PRO A  54     -11.629  -7.054  -4.128  1.00  0.00           C  
ATOM    446  CG  PRO A  54     -10.322  -7.619  -4.657  1.00  0.00           C  
ATOM    447  CD  PRO A  54      -9.621  -6.453  -5.307  1.00  0.00           C  
ATOM    448  HA  PRO A  54     -12.108  -4.917  -3.999  1.00  0.00           H  
ATOM    449 1HB  PRO A  54     -12.006  -7.612  -3.257  1.00  0.00           H  
ATOM    450 2HB  PRO A  54     -12.426  -7.061  -4.886  1.00  0.00           H  
ATOM    451 1HG  PRO A  54      -9.738  -8.050  -3.836  1.00  0.00           H  
ATOM    452 2HG  PRO A  54     -10.520  -8.433  -5.368  1.00  0.00           H  
ATOM    453 1HD  PRO A  54      -8.552  -6.590  -5.207  1.00  0.00           H  
ATOM    454 2HD  PRO A  54      -9.939  -6.427  -6.353  1.00  0.00           H  
ATOM    455  N   GLY A  55      -9.744  -5.752  -1.859  1.00  0.00           N  
ATOM    456  CA  GLY A  55      -9.392  -5.683  -0.459  1.00  0.00           C  
ATOM    457  C   GLY A  55      -9.717  -4.318   0.085  1.00  0.00           C  
ATOM    458  O   GLY A  55     -10.528  -4.175   1.003  1.00  0.00           O  
ATOM    459  H   GLY A  55      -9.021  -5.986  -2.521  1.00  0.00           H  
ATOM    460 1HA  GLY A  55      -9.930  -6.443   0.106  1.00  0.00           H  
ATOM    461 2HA  GLY A  55      -8.331  -5.892  -0.324  1.00  0.00           H  
ATOM    462  N   ASN A  56      -9.116  -3.315  -0.535  1.00  0.00           N  
ATOM    463  CA  ASN A  56      -9.299  -1.952  -0.130  1.00  0.00           C  
ATOM    464  C   ASN A  56     -10.685  -1.462  -0.431  1.00  0.00           C  
ATOM    465  O   ASN A  56     -11.253  -0.740   0.363  1.00  0.00           O  
ATOM    466  CB  ASN A  56      -8.279  -1.056  -0.799  1.00  0.00           C  
ATOM    467  CG  ASN A  56      -6.916  -1.306  -0.334  1.00  0.00           C  
ATOM    468  OD1 ASN A  56      -6.529  -0.946   0.774  1.00  0.00           O  
ATOM    469  ND2 ASN A  56      -6.144  -1.939  -1.180  1.00  0.00           N  
ATOM    470  H   ASN A  56      -8.517  -3.513  -1.310  1.00  0.00           H  
ATOM    471  HA  ASN A  56      -9.171  -1.909   0.952  1.00  0.00           H  
ATOM    472 1HB  ASN A  56      -8.315  -1.206  -1.873  1.00  0.00           H  
ATOM    473 2HB  ASN A  56      -8.536  -0.020  -0.602  1.00  0.00           H  
ATOM    474 1HD2 ASN A  56      -5.204  -2.146  -0.938  1.00  0.00           H  
ATOM    475 2HD2 ASN A  56      -6.501  -2.213  -2.073  1.00  0.00           H  
ATOM    476  N   ALA A  57     -11.285  -1.916  -1.527  1.00  0.00           N  
ATOM    477  CA  ALA A  57     -12.627  -1.451  -1.826  1.00  0.00           C  
ATOM    478  C   ALA A  57     -13.564  -1.780  -0.683  1.00  0.00           C  
ATOM    479  O   ALA A  57     -14.341  -0.931  -0.256  1.00  0.00           O  
ATOM    480  CB  ALA A  57     -13.117  -2.086  -3.109  1.00  0.00           C  
ATOM    481  H   ALA A  57     -10.835  -2.569  -2.152  1.00  0.00           H  
ATOM    482  HA  ALA A  57     -12.609  -0.367  -1.931  1.00  0.00           H  
ATOM    483 1HB  ALA A  57     -14.132  -1.752  -3.316  1.00  0.00           H  
ATOM    484 2HB  ALA A  57     -12.465  -1.795  -3.931  1.00  0.00           H  
ATOM    485 3HB  ALA A  57     -13.105  -3.161  -3.001  1.00  0.00           H  
ATOM    486  N   ILE A  58     -13.424  -2.986  -0.144  1.00  0.00           N  
ATOM    487  CA  ILE A  58     -14.232  -3.440   0.969  1.00  0.00           C  
ATOM    488  C   ILE A  58     -13.953  -2.629   2.220  1.00  0.00           C  
ATOM    489  O   ILE A  58     -14.887  -2.168   2.870  1.00  0.00           O  
ATOM    490  CB  ILE A  58     -13.987  -4.930   1.240  1.00  0.00           C  
ATOM    491  CG1 ILE A  58     -14.518  -5.758   0.065  1.00  0.00           C  
ATOM    492  CG2 ILE A  58     -14.644  -5.335   2.541  1.00  0.00           C  
ATOM    493  CD1 ILE A  58     -14.029  -7.188   0.070  1.00  0.00           C  
ATOM    494  H   ILE A  58     -12.731  -3.616  -0.518  1.00  0.00           H  
ATOM    495  HA  ILE A  58     -15.277  -3.288   0.698  1.00  0.00           H  
ATOM    496  HB  ILE A  58     -12.917  -5.117   1.308  1.00  0.00           H  
ATOM    497 1HG1 ILE A  58     -15.607  -5.757   0.100  1.00  0.00           H  
ATOM    498 2HG1 ILE A  58     -14.212  -5.289  -0.864  1.00  0.00           H  
ATOM    499 1HG2 ILE A  58     -14.466  -6.393   2.728  1.00  0.00           H  
ATOM    500 2HG2 ILE A  58     -14.230  -4.756   3.351  1.00  0.00           H  
ATOM    501 3HG2 ILE A  58     -15.714  -5.154   2.476  1.00  0.00           H  
ATOM    502 1HD1 ILE A  58     -14.443  -7.717  -0.788  1.00  0.00           H  
ATOM    503 2HD1 ILE A  58     -12.939  -7.200   0.014  1.00  0.00           H  
ATOM    504 3HD1 ILE A  58     -14.348  -7.676   0.981  1.00  0.00           H  
ATOM    505  N   VAL A  59     -12.670  -2.444   2.546  1.00  0.00           N  
ATOM    506  CA  VAL A  59     -12.307  -1.683   3.739  1.00  0.00           C  
ATOM    507  C   VAL A  59     -12.840  -0.271   3.645  1.00  0.00           C  
ATOM    508  O   VAL A  59     -13.429   0.242   4.584  1.00  0.00           O  
ATOM    509  CB  VAL A  59     -10.777  -1.623   3.912  1.00  0.00           C  
ATOM    510  CG1 VAL A  59     -10.426  -0.642   5.038  1.00  0.00           C  
ATOM    511  CG2 VAL A  59     -10.245  -3.004   4.200  1.00  0.00           C  
ATOM    512  H   VAL A  59     -11.939  -2.835   1.961  1.00  0.00           H  
ATOM    513  HA  VAL A  59     -12.763  -2.172   4.599  1.00  0.00           H  
ATOM    514  HB  VAL A  59     -10.321  -1.243   2.998  1.00  0.00           H  
ATOM    515 1HG1 VAL A  59      -9.345  -0.598   5.161  1.00  0.00           H  
ATOM    516 2HG1 VAL A  59     -10.801   0.354   4.788  1.00  0.00           H  
ATOM    517 3HG1 VAL A  59     -10.881  -0.978   5.969  1.00  0.00           H  
ATOM    518 1HG2 VAL A  59      -9.168  -2.953   4.319  1.00  0.00           H  
ATOM    519 2HG2 VAL A  59     -10.694  -3.385   5.111  1.00  0.00           H  
ATOM    520 3HG2 VAL A  59     -10.485  -3.663   3.381  1.00  0.00           H  
ATOM    521  N   ILE A  60     -12.692   0.326   2.479  1.00  0.00           N  
ATOM    522  CA  ILE A  60     -13.151   1.673   2.227  1.00  0.00           C  
ATOM    523  C   ILE A  60     -14.648   1.788   2.382  1.00  0.00           C  
ATOM    524  O   ILE A  60     -15.141   2.654   3.099  1.00  0.00           O  
ATOM    525  CB  ILE A  60     -12.734   2.130   0.820  1.00  0.00           C  
ATOM    526  CG1 ILE A  60     -11.232   2.272   0.763  1.00  0.00           C  
ATOM    527  CG2 ILE A  60     -13.414   3.431   0.448  1.00  0.00           C  
ATOM    528  CD1 ILE A  60     -10.700   2.403  -0.638  1.00  0.00           C  
ATOM    529  H   ILE A  60     -12.245  -0.165   1.736  1.00  0.00           H  
ATOM    530  HA  ILE A  60     -12.686   2.317   2.964  1.00  0.00           H  
ATOM    531  HB  ILE A  60     -13.015   1.369   0.095  1.00  0.00           H  
ATOM    532 1HG1 ILE A  60     -10.940   3.146   1.332  1.00  0.00           H  
ATOM    533 2HG1 ILE A  60     -10.782   1.411   1.225  1.00  0.00           H  
ATOM    534 1HG2 ILE A  60     -13.102   3.732  -0.551  1.00  0.00           H  
ATOM    535 2HG2 ILE A  60     -14.495   3.296   0.464  1.00  0.00           H  
ATOM    536 3HG2 ILE A  60     -13.141   4.194   1.152  1.00  0.00           H  
ATOM    537 1HD1 ILE A  60      -9.632   2.499  -0.606  1.00  0.00           H  
ATOM    538 2HD1 ILE A  60     -10.966   1.518  -1.215  1.00  0.00           H  
ATOM    539 3HD1 ILE A  60     -11.128   3.283  -1.109  1.00  0.00           H  
ATOM    540  N   TRP A  61     -15.372   0.865   1.776  1.00  0.00           N  
ATOM    541  CA  TRP A  61     -16.812   0.877   1.868  1.00  0.00           C  
ATOM    542  C   TRP A  61     -17.271   0.755   3.306  1.00  0.00           C  
ATOM    543  O   TRP A  61     -18.129   1.506   3.768  1.00  0.00           O  
ATOM    544  CB  TRP A  61     -17.396  -0.252   1.029  1.00  0.00           C  
ATOM    545  CG  TRP A  61     -18.870  -0.278   1.041  1.00  0.00           C  
ATOM    546  CD1 TRP A  61     -19.668  -1.256   1.529  1.00  0.00           C  
ATOM    547  CD2 TRP A  61     -19.752   0.764   0.522  1.00  0.00           C  
ATOM    548  NE1 TRP A  61     -20.982  -0.918   1.359  1.00  0.00           N  
ATOM    549  CE2 TRP A  61     -21.050   0.313   0.748  1.00  0.00           C  
ATOM    550  CE3 TRP A  61     -19.540   1.995  -0.090  1.00  0.00           C  
ATOM    551  CZ2 TRP A  61     -22.154   1.068   0.370  1.00  0.00           C  
ATOM    552  CZ3 TRP A  61     -20.638   2.752  -0.467  1.00  0.00           C  
ATOM    553  CH2 TRP A  61     -21.913   2.303  -0.243  1.00  0.00           C  
ATOM    554  H   TRP A  61     -14.927   0.141   1.240  1.00  0.00           H  
ATOM    555  HA  TRP A  61     -17.159   1.829   1.474  1.00  0.00           H  
ATOM    556 1HB  TRP A  61     -17.059  -0.150  -0.002  1.00  0.00           H  
ATOM    557 2HB  TRP A  61     -17.028  -1.210   1.401  1.00  0.00           H  
ATOM    558  HD1 TRP A  61     -19.316  -2.174   1.987  1.00  0.00           H  
ATOM    559  HE1 TRP A  61     -21.775  -1.480   1.636  1.00  0.00           H  
ATOM    560  HE3 TRP A  61     -18.528   2.358  -0.268  1.00  0.00           H  
ATOM    561  HZ2 TRP A  61     -23.176   0.727   0.540  1.00  0.00           H  
ATOM    562  HZ3 TRP A  61     -20.463   3.715  -0.947  1.00  0.00           H  
ATOM    563  HH2 TRP A  61     -22.756   2.922  -0.551  1.00  0.00           H  
ATOM    564  N   PHE A  62     -16.636  -0.139   4.030  1.00  0.00           N  
ATOM    565  CA  PHE A  62     -16.991  -0.346   5.403  1.00  0.00           C  
ATOM    566  C   PHE A  62     -16.658   0.848   6.263  1.00  0.00           C  
ATOM    567  O   PHE A  62     -17.538   1.481   6.834  1.00  0.00           O  
ATOM    568  CB  PHE A  62     -16.282  -1.574   5.940  1.00  0.00           C  
ATOM    569  CG  PHE A  62     -16.853  -2.839   5.440  1.00  0.00           C  
ATOM    570  CD1 PHE A  62     -17.926  -2.829   4.563  1.00  0.00           C  
ATOM    571  CD2 PHE A  62     -16.334  -4.044   5.833  1.00  0.00           C  
ATOM    572  CE1 PHE A  62     -18.459  -4.004   4.097  1.00  0.00           C  
ATOM    573  CE2 PHE A  62     -16.858  -5.218   5.372  1.00  0.00           C  
ATOM    574  CZ  PHE A  62     -17.931  -5.198   4.496  1.00  0.00           C  
ATOM    575  H   PHE A  62     -15.895  -0.686   3.624  1.00  0.00           H  
ATOM    576  HA  PHE A  62     -18.058  -0.509   5.445  1.00  0.00           H  
ATOM    577 1HB  PHE A  62     -15.228  -1.537   5.663  1.00  0.00           H  
ATOM    578 2HB  PHE A  62     -16.330  -1.581   7.006  1.00  0.00           H  
ATOM    579  HD1 PHE A  62     -18.346  -1.875   4.245  1.00  0.00           H  
ATOM    580  HD2 PHE A  62     -15.497  -4.055   6.516  1.00  0.00           H  
ATOM    581  HE1 PHE A  62     -19.304  -3.986   3.408  1.00  0.00           H  
ATOM    582  HE2 PHE A  62     -16.434  -6.164   5.693  1.00  0.00           H  
ATOM    583  HZ  PHE A  62     -18.353  -6.122   4.128  1.00  0.00           H  
ATOM    584  N   THR A  63     -15.377   1.142   6.374  1.00  0.00           N  
ATOM    585  CA  THR A  63     -14.890   2.180   7.262  1.00  0.00           C  
ATOM    586  C   THR A  63     -15.433   3.550   6.897  1.00  0.00           C  
ATOM    587  O   THR A  63     -15.602   4.401   7.771  1.00  0.00           O  
ATOM    588  CB  THR A  63     -13.349   2.193   7.268  1.00  0.00           C  
ATOM    589  OG1 THR A  63     -12.872   2.409   5.937  1.00  0.00           O  
ATOM    590  CG2 THR A  63     -12.813   0.872   7.790  1.00  0.00           C  
ATOM    591  H   THR A  63     -14.715   0.631   5.826  1.00  0.00           H  
ATOM    592  HA  THR A  63     -15.238   1.940   8.265  1.00  0.00           H  
ATOM    593  HB  THR A  63     -12.996   2.992   7.897  1.00  0.00           H  
ATOM    594  HG1 THR A  63     -11.961   2.114   5.872  1.00  0.00           H  
ATOM    595 1HG2 THR A  63     -11.727   0.897   7.789  1.00  0.00           H  
ATOM    596 2HG2 THR A  63     -13.172   0.712   8.807  1.00  0.00           H  
ATOM    597 3HG2 THR A  63     -13.158   0.060   7.152  1.00  0.00           H  
ATOM    598  N   GLY A  64     -15.769   3.746   5.634  1.00  0.00           N  
ATOM    599  CA  GLY A  64     -16.318   5.007   5.191  1.00  0.00           C  
ATOM    600  C   GLY A  64     -17.831   5.107   5.345  1.00  0.00           C  
ATOM    601  O   GLY A  64     -18.340   6.156   5.739  1.00  0.00           O  
ATOM    602  H   GLY A  64     -15.647   3.017   4.952  1.00  0.00           H  
ATOM    603 1HA  GLY A  64     -15.851   5.816   5.747  1.00  0.00           H  
ATOM    604 2HA  GLY A  64     -16.053   5.165   4.146  1.00  0.00           H  
ATOM    605  N   PHE A  65     -18.553   4.017   5.062  1.00  0.00           N  
ATOM    606  CA  PHE A  65     -20.012   4.076   5.061  1.00  0.00           C  
ATOM    607  C   PHE A  65     -20.766   3.148   6.009  1.00  0.00           C  
ATOM    608  O   PHE A  65     -21.763   3.562   6.601  1.00  0.00           O  
ATOM    609  CB  PHE A  65     -20.485   3.827   3.633  1.00  0.00           C  
ATOM    610  CG  PHE A  65     -19.953   4.837   2.677  1.00  0.00           C  
ATOM    611  CD1 PHE A  65     -18.812   4.565   1.949  1.00  0.00           C  
ATOM    612  CD2 PHE A  65     -20.579   6.055   2.498  1.00  0.00           C  
ATOM    613  CE1 PHE A  65     -18.302   5.481   1.062  1.00  0.00           C  
ATOM    614  CE2 PHE A  65     -20.074   6.982   1.607  1.00  0.00           C  
ATOM    615  CZ  PHE A  65     -18.931   6.693   0.887  1.00  0.00           C  
ATOM    616  H   PHE A  65     -18.108   3.141   4.845  1.00  0.00           H  
ATOM    617  HA  PHE A  65     -20.269   5.094   5.350  1.00  0.00           H  
ATOM    618 1HB  PHE A  65     -20.174   2.839   3.306  1.00  0.00           H  
ATOM    619 2HB  PHE A  65     -21.573   3.849   3.598  1.00  0.00           H  
ATOM    620  HD1 PHE A  65     -18.318   3.612   2.086  1.00  0.00           H  
ATOM    621  HD2 PHE A  65     -21.481   6.281   3.068  1.00  0.00           H  
ATOM    622  HE1 PHE A  65     -17.399   5.245   0.497  1.00  0.00           H  
ATOM    623  HE2 PHE A  65     -20.576   7.940   1.472  1.00  0.00           H  
ATOM    624  HZ  PHE A  65     -18.529   7.421   0.185  1.00  0.00           H  
ATOM    625  N   LYS A  66     -20.324   1.901   6.155  1.00  0.00           N  
ATOM    626  CA  LYS A  66     -21.128   0.961   6.946  1.00  0.00           C  
ATOM    627  C   LYS A  66     -20.829   1.038   8.429  1.00  0.00           C  
ATOM    628  O   LYS A  66     -21.667   0.690   9.260  1.00  0.00           O  
ATOM    629  CB  LYS A  66     -20.920  -0.451   6.419  1.00  0.00           C  
ATOM    630  CG  LYS A  66     -21.417  -0.638   5.016  1.00  0.00           C  
ATOM    631  CD  LYS A  66     -22.935  -0.418   4.976  1.00  0.00           C  
ATOM    632  CE  LYS A  66     -23.510  -0.657   3.609  1.00  0.00           C  
ATOM    633  NZ  LYS A  66     -24.979  -0.424   3.579  1.00  0.00           N  
ATOM    634  H   LYS A  66     -19.450   1.611   5.726  1.00  0.00           H  
ATOM    635  HA  LYS A  66     -22.174   1.238   6.813  1.00  0.00           H  
ATOM    636 1HB  LYS A  66     -19.887  -0.696   6.442  1.00  0.00           H  
ATOM    637 2HB  LYS A  66     -21.431  -1.156   7.057  1.00  0.00           H  
ATOM    638 1HG  LYS A  66     -20.919   0.078   4.354  1.00  0.00           H  
ATOM    639 2HG  LYS A  66     -21.179  -1.646   4.675  1.00  0.00           H  
ATOM    640 1HD  LYS A  66     -23.418  -1.097   5.680  1.00  0.00           H  
ATOM    641 2HD  LYS A  66     -23.160   0.607   5.272  1.00  0.00           H  
ATOM    642 1HE  LYS A  66     -23.031   0.006   2.909  1.00  0.00           H  
ATOM    643 2HE  LYS A  66     -23.307  -1.686   3.311  1.00  0.00           H  
ATOM    644 1HZ  LYS A  66     -25.328  -0.594   2.646  1.00  0.00           H  
ATOM    645 2HZ  LYS A  66     -25.434  -1.050   4.228  1.00  0.00           H  
ATOM    646 3HZ  LYS A  66     -25.174   0.532   3.841  1.00  0.00           H  
ATOM    647  N   TRP A  67     -19.612   1.412   8.765  1.00  0.00           N  
ATOM    648  CA  TRP A  67     -19.193   1.466  10.153  1.00  0.00           C  
ATOM    649  C   TRP A  67     -19.383   2.847  10.725  1.00  0.00           C  
ATOM    650  O   TRP A  67     -19.307   3.849  10.013  1.00  0.00           O  
ATOM    651  CB  TRP A  67     -17.732   1.069  10.299  1.00  0.00           C  
ATOM    652  CG  TRP A  67     -17.502  -0.358  10.070  1.00  0.00           C  
ATOM    653  CD1 TRP A  67     -18.047  -1.112   9.098  1.00  0.00           C  
ATOM    654  CD2 TRP A  67     -16.651  -1.239  10.833  1.00  0.00           C  
ATOM    655  NE1 TRP A  67     -17.609  -2.384   9.193  1.00  0.00           N  
ATOM    656  CE2 TRP A  67     -16.754  -2.478  10.245  1.00  0.00           C  
ATOM    657  CE3 TRP A  67     -15.823  -1.066  11.950  1.00  0.00           C  
ATOM    658  CZ2 TRP A  67     -16.076  -3.556  10.717  1.00  0.00           C  
ATOM    659  CZ3 TRP A  67     -15.130  -2.164  12.431  1.00  0.00           C  
ATOM    660  CH2 TRP A  67     -15.253  -3.379  11.828  1.00  0.00           C  
ATOM    661  H   TRP A  67     -18.964   1.663   8.043  1.00  0.00           H  
ATOM    662  HA  TRP A  67     -19.835   0.781  10.705  1.00  0.00           H  
ATOM    663 1HB  TRP A  67     -17.131   1.637   9.592  1.00  0.00           H  
ATOM    664 2HB  TRP A  67     -17.385   1.321  11.301  1.00  0.00           H  
ATOM    665  HD1 TRP A  67     -18.735  -0.752   8.351  1.00  0.00           H  
ATOM    666  HE1 TRP A  67     -17.872  -3.144   8.581  1.00  0.00           H  
ATOM    667  HE3 TRP A  67     -15.725  -0.092  12.428  1.00  0.00           H  
ATOM    668  HZ2 TRP A  67     -16.168  -4.511  10.249  1.00  0.00           H  
ATOM    669  HZ3 TRP A  67     -14.485  -2.036  13.301  1.00  0.00           H  
ATOM    670  HH2 TRP A  67     -14.696  -4.230  12.226  1.00  0.00           H  
ATOM    671  N   LYS A  68     -19.581   2.887  12.031  1.00  0.00           N  
ATOM    672  CA  LYS A  68     -19.685   4.133  12.758  1.00  0.00           C  
ATOM    673  C   LYS A  68     -18.455   4.968  12.482  1.00  0.00           C  
ATOM    674  O   LYS A  68     -17.332   4.472  12.571  1.00  0.00           O  
ATOM    675  CB  LYS A  68     -19.831   3.896  14.262  1.00  0.00           C  
ATOM    676  CG  LYS A  68     -20.002   5.167  15.079  1.00  0.00           C  
ATOM    677  CD  LYS A  68     -20.210   4.856  16.552  1.00  0.00           C  
ATOM    678  CE  LYS A  68     -20.379   6.129  17.366  1.00  0.00           C  
ATOM    679  NZ  LYS A  68     -20.584   5.839  18.811  1.00  0.00           N  
ATOM    680  H   LYS A  68     -19.663   2.019  12.541  1.00  0.00           H  
ATOM    681  HA  LYS A  68     -20.555   4.682  12.394  1.00  0.00           H  
ATOM    682 1HB  LYS A  68     -20.694   3.258  14.448  1.00  0.00           H  
ATOM    683 2HB  LYS A  68     -18.949   3.373  14.634  1.00  0.00           H  
ATOM    684 1HG  LYS A  68     -19.115   5.792  14.971  1.00  0.00           H  
ATOM    685 2HG  LYS A  68     -20.862   5.723  14.709  1.00  0.00           H  
ATOM    686 1HD  LYS A  68     -21.100   4.237  16.671  1.00  0.00           H  
ATOM    687 2HD  LYS A  68     -19.351   4.303  16.932  1.00  0.00           H  
ATOM    688 1HE  LYS A  68     -19.490   6.749  17.250  1.00  0.00           H  
ATOM    689 2HE  LYS A  68     -21.238   6.684  16.990  1.00  0.00           H  
ATOM    690 1HZ  LYS A  68     -20.692   6.706  19.317  1.00  0.00           H  
ATOM    691 2HZ  LYS A  68     -21.415   5.275  18.927  1.00  0.00           H  
ATOM    692 3HZ  LYS A  68     -19.785   5.337  19.171  1.00  0.00           H  
ATOM    693  N   LYS A  69     -18.660   6.243  12.201  1.00  0.00           N  
ATOM    694  CA  LYS A  69     -17.535   7.123  11.960  1.00  0.00           C  
ATOM    695  C   LYS A  69     -16.736   7.308  13.242  1.00  0.00           C  
ATOM    696  O   LYS A  69     -17.202   7.945  14.187  1.00  0.00           O  
ATOM    697  CB  LYS A  69     -18.004   8.478  11.429  1.00  0.00           C  
ATOM    698  CG  LYS A  69     -16.904   9.443  11.051  1.00  0.00           C  
ATOM    699  CD  LYS A  69     -17.502  10.743  10.499  1.00  0.00           C  
ATOM    700  CE  LYS A  69     -16.430  11.756  10.111  1.00  0.00           C  
ATOM    701  NZ  LYS A  69     -17.029  13.016   9.594  1.00  0.00           N  
ATOM    702  H   LYS A  69     -19.600   6.609  12.154  1.00  0.00           H  
ATOM    703  HA  LYS A  69     -16.882   6.643  11.229  1.00  0.00           H  
ATOM    704 1HB  LYS A  69     -18.621   8.326  10.544  1.00  0.00           H  
ATOM    705 2HB  LYS A  69     -18.622   8.968  12.182  1.00  0.00           H  
ATOM    706 1HG  LYS A  69     -16.313   9.658  11.914  1.00  0.00           H  
ATOM    707 2HG  LYS A  69     -16.264   8.989  10.296  1.00  0.00           H  
ATOM    708 1HD  LYS A  69     -18.103  10.520   9.617  1.00  0.00           H  
ATOM    709 2HD  LYS A  69     -18.146  11.195  11.251  1.00  0.00           H  
ATOM    710 1HE  LYS A  69     -15.819  11.982  10.980  1.00  0.00           H  
ATOM    711 2HE  LYS A  69     -15.793  11.327   9.347  1.00  0.00           H  
ATOM    712 1HZ  LYS A  69     -16.294  13.663   9.347  1.00  0.00           H  
ATOM    713 2HZ  LYS A  69     -17.588  12.814   8.777  1.00  0.00           H  
ATOM    714 3HZ  LYS A  69     -17.614  13.428  10.307  1.00  0.00           H  
ATOM    715  N   THR A  70     -15.540   6.728  13.271  1.00  0.00           N  
ATOM    716  CA  THR A  70     -14.649   6.780  14.416  1.00  0.00           C  
ATOM    717  C   THR A  70     -13.290   7.180  13.910  1.00  0.00           C  
ATOM    718  O   THR A  70     -12.995   7.004  12.734  1.00  0.00           O  
ATOM    719  CB  THR A  70     -14.541   5.436  15.145  1.00  0.00           C  
ATOM    720  OG1 THR A  70     -14.010   4.447  14.247  1.00  0.00           O  
ATOM    721  CG2 THR A  70     -15.909   4.979  15.647  1.00  0.00           C  
ATOM    722  H   THR A  70     -15.207   6.221  12.474  1.00  0.00           H  
ATOM    723  HA  THR A  70     -15.000   7.534  15.116  1.00  0.00           H  
ATOM    724  HB  THR A  70     -13.866   5.539  15.996  1.00  0.00           H  
ATOM    725  HG1 THR A  70     -14.219   3.583  14.562  1.00  0.00           H  
ATOM    726 1HG2 THR A  70     -15.807   4.025  16.161  1.00  0.00           H  
ATOM    727 2HG2 THR A  70     -16.312   5.720  16.337  1.00  0.00           H  
ATOM    728 3HG2 THR A  70     -16.583   4.864  14.817  1.00  0.00           H  
ATOM    729  N   VAL A  71     -12.464   7.677  14.810  1.00  0.00           N  
ATOM    730  CA  VAL A  71     -11.100   8.051  14.480  1.00  0.00           C  
ATOM    731  C   VAL A  71     -10.364   6.836  13.927  1.00  0.00           C  
ATOM    732  O   VAL A  71      -9.686   6.939  12.902  1.00  0.00           O  
ATOM    733  CB  VAL A  71     -10.401   8.621  15.726  1.00  0.00           C  
ATOM    734  CG1 VAL A  71      -8.942   8.793  15.462  1.00  0.00           C  
ATOM    735  CG2 VAL A  71     -11.060   9.943  16.103  1.00  0.00           C  
ATOM    736  H   VAL A  71     -12.795   7.801  15.756  1.00  0.00           H  
ATOM    737  HA  VAL A  71     -11.135   8.821  13.709  1.00  0.00           H  
ATOM    738  HB  VAL A  71     -10.495   7.927  16.535  1.00  0.00           H  
ATOM    739 1HG1 VAL A  71      -8.456   9.197  16.351  1.00  0.00           H  
ATOM    740 2HG1 VAL A  71      -8.515   7.833  15.219  1.00  0.00           H  
ATOM    741 3HG1 VAL A  71      -8.798   9.470  14.643  1.00  0.00           H  
ATOM    742 1HG2 VAL A  71     -10.576  10.356  16.984  1.00  0.00           H  
ATOM    743 2HG2 VAL A  71     -10.968  10.642  15.283  1.00  0.00           H  
ATOM    744 3HG2 VAL A  71     -12.116   9.776  16.317  1.00  0.00           H  
ATOM    745  N   THR A  72     -10.607   5.677  14.532  1.00  0.00           N  
ATOM    746  CA  THR A  72      -9.991   4.446  14.065  1.00  0.00           C  
ATOM    747  C   THR A  72     -10.345   4.178  12.611  1.00  0.00           C  
ATOM    748  O   THR A  72      -9.451   3.960  11.786  1.00  0.00           O  
ATOM    749  CB  THR A  72     -10.436   3.218  14.879  1.00  0.00           C  
ATOM    750  OG1 THR A  72     -10.033   3.339  16.250  1.00  0.00           O  
ATOM    751  CG2 THR A  72      -9.818   1.969  14.288  1.00  0.00           C  
ATOM    752  H   THR A  72     -11.228   5.650  15.328  1.00  0.00           H  
ATOM    753  HA  THR A  72      -8.911   4.565  14.134  1.00  0.00           H  
ATOM    754  HB  THR A  72     -11.524   3.141  14.850  1.00  0.00           H  
ATOM    755  HG1 THR A  72     -10.030   2.471  16.660  1.00  0.00           H  
ATOM    756 1HG2 THR A  72     -10.131   1.104  14.860  1.00  0.00           H  
ATOM    757 2HG2 THR A  72     -10.144   1.860  13.255  1.00  0.00           H  
ATOM    758 3HG2 THR A  72      -8.732   2.048  14.319  1.00  0.00           H  
ATOM    759  N   THR A  73     -11.642   4.235  12.291  1.00  0.00           N  
ATOM    760  CA  THR A  73     -12.061   3.957  10.921  1.00  0.00           C  
ATOM    761  C   THR A  73     -11.603   5.046   9.975  1.00  0.00           C  
ATOM    762  O   THR A  73     -11.339   4.753   8.818  1.00  0.00           O  
ATOM    763  CB  THR A  73     -13.595   3.797  10.825  1.00  0.00           C  
ATOM    764  OG1 THR A  73     -14.220   4.951  11.367  1.00  0.00           O  
ATOM    765  CG2 THR A  73     -14.060   2.568  11.587  1.00  0.00           C  
ATOM    766  H   THR A  73     -12.342   4.472  12.994  1.00  0.00           H  
ATOM    767  HA  THR A  73     -11.594   3.023  10.610  1.00  0.00           H  
ATOM    768  HB  THR A  73     -13.880   3.698   9.793  1.00  0.00           H  
ATOM    769  HG1 THR A  73     -14.219   4.870  12.300  1.00  0.00           H  
ATOM    770 1HG2 THR A  73     -15.143   2.480  11.502  1.00  0.00           H  
ATOM    771 2HG2 THR A  73     -13.587   1.681  11.167  1.00  0.00           H  
ATOM    772 3HG2 THR A  73     -13.792   2.654  12.627  1.00  0.00           H  
ATOM    773  N   LEU A  74     -11.469   6.287  10.436  1.00  0.00           N  
ATOM    774  CA  LEU A  74     -11.008   7.296   9.500  1.00  0.00           C  
ATOM    775  C   LEU A  74      -9.586   6.967   9.097  1.00  0.00           C  
ATOM    776  O   LEU A  74      -9.240   7.084   7.921  1.00  0.00           O  
ATOM    777  CB  LEU A  74     -11.043   8.694  10.120  1.00  0.00           C  
ATOM    778  CG  LEU A  74     -12.397   9.292  10.352  1.00  0.00           C  
ATOM    779  CD1 LEU A  74     -12.233  10.605  11.103  1.00  0.00           C  
ATOM    780  CD2 LEU A  74     -13.072   9.491   9.013  1.00  0.00           C  
ATOM    781  H   LEU A  74     -11.678   6.523  11.392  1.00  0.00           H  
ATOM    782  HA  LEU A  74     -11.638   7.278   8.612  1.00  0.00           H  
ATOM    783 1HB  LEU A  74     -10.537   8.660  11.082  1.00  0.00           H  
ATOM    784 2HB  LEU A  74     -10.503   9.363   9.475  1.00  0.00           H  
ATOM    785  HG  LEU A  74     -12.995   8.636  10.964  1.00  0.00           H  
ATOM    786 1HD1 LEU A  74     -13.202  11.047  11.277  1.00  0.00           H  
ATOM    787 2HD1 LEU A  74     -11.747  10.421  12.056  1.00  0.00           H  
ATOM    788 3HD1 LEU A  74     -11.629  11.286  10.515  1.00  0.00           H  
ATOM    789 1HD2 LEU A  74     -14.053   9.922   9.165  1.00  0.00           H  
ATOM    790 2HD2 LEU A  74     -12.472  10.160   8.399  1.00  0.00           H  
ATOM    791 3HD2 LEU A  74     -13.172   8.528   8.509  1.00  0.00           H  
ATOM    792  N   TRP A  75      -8.766   6.501  10.037  1.00  0.00           N  
ATOM    793  CA  TRP A  75      -7.412   6.213   9.620  1.00  0.00           C  
ATOM    794  C   TRP A  75      -7.362   5.055   8.661  1.00  0.00           C  
ATOM    795  O   TRP A  75      -6.705   5.128   7.624  1.00  0.00           O  
ATOM    796  CB  TRP A  75      -6.518   5.788  10.756  1.00  0.00           C  
ATOM    797  CG  TRP A  75      -6.303   6.709  11.881  1.00  0.00           C  
ATOM    798  CD1 TRP A  75      -6.499   6.354  13.171  1.00  0.00           C  
ATOM    799  CD2 TRP A  75      -5.871   8.100  11.932  1.00  0.00           C  
ATOM    800  NE1 TRP A  75      -6.231   7.387  13.996  1.00  0.00           N  
ATOM    801  CE2 TRP A  75      -5.843   8.467  13.259  1.00  0.00           C  
ATOM    802  CE3 TRP A  75      -5.515   9.032  10.954  1.00  0.00           C  
ATOM    803  CZ2 TRP A  75      -5.475   9.732  13.665  1.00  0.00           C  
ATOM    804  CZ3 TRP A  75      -5.144  10.305  11.368  1.00  0.00           C  
ATOM    805  CH2 TRP A  75      -5.126  10.636  12.688  1.00  0.00           C  
ATOM    806  H   TRP A  75      -9.076   6.356  10.989  1.00  0.00           H  
ATOM    807  HA  TRP A  75      -7.022   7.099   9.117  1.00  0.00           H  
ATOM    808 1HB  TRP A  75      -6.917   4.872  11.197  1.00  0.00           H  
ATOM    809 2HB  TRP A  75      -5.554   5.578  10.348  1.00  0.00           H  
ATOM    810  HD1 TRP A  75      -6.827   5.371  13.497  1.00  0.00           H  
ATOM    811  HE1 TRP A  75      -6.314   7.336  14.984  1.00  0.00           H  
ATOM    812  HE3 TRP A  75      -5.526   8.768   9.897  1.00  0.00           H  
ATOM    813  HZ2 TRP A  75      -5.454  10.019  14.717  1.00  0.00           H  
ATOM    814  HZ3 TRP A  75      -4.867  11.034  10.612  1.00  0.00           H  
ATOM    815  HH2 TRP A  75      -4.832  11.638  12.980  1.00  0.00           H  
ATOM    816  N   PHE A  76      -8.129   4.009   8.987  1.00  0.00           N  
ATOM    817  CA  PHE A  76      -8.154   2.807   8.178  1.00  0.00           C  
ATOM    818  C   PHE A  76      -8.645   3.097   6.788  1.00  0.00           C  
ATOM    819  O   PHE A  76      -8.112   2.583   5.806  1.00  0.00           O  
ATOM    820  CB  PHE A  76      -9.032   1.746   8.837  1.00  0.00           C  
ATOM    821  CG  PHE A  76      -8.415   1.119  10.063  1.00  0.00           C  
ATOM    822  CD1 PHE A  76      -7.157   1.517  10.514  1.00  0.00           C  
ATOM    823  CD2 PHE A  76      -9.084   0.132  10.769  1.00  0.00           C  
ATOM    824  CE1 PHE A  76      -6.591   0.937  11.644  1.00  0.00           C  
ATOM    825  CE2 PHE A  76      -8.519  -0.447  11.900  1.00  0.00           C  
ATOM    826  CZ  PHE A  76      -7.274  -0.043  12.334  1.00  0.00           C  
ATOM    827  H   PHE A  76      -8.706   4.059   9.818  1.00  0.00           H  
ATOM    828  HA  PHE A  76      -7.136   2.421   8.106  1.00  0.00           H  
ATOM    829 1HB  PHE A  76      -9.982   2.190   9.124  1.00  0.00           H  
ATOM    830 2HB  PHE A  76      -9.244   0.953   8.120  1.00  0.00           H  
ATOM    831  HD1 PHE A  76      -6.617   2.293   9.970  1.00  0.00           H  
ATOM    832  HD2 PHE A  76     -10.069  -0.189  10.427  1.00  0.00           H  
ATOM    833  HE1 PHE A  76      -5.610   1.257  11.985  1.00  0.00           H  
ATOM    834  HE2 PHE A  76      -9.060  -1.222  12.444  1.00  0.00           H  
ATOM    835  HZ  PHE A  76      -6.829  -0.499  13.221  1.00  0.00           H  
ATOM    836  N   LEU A  77      -9.638   3.967   6.724  1.00  0.00           N  
ATOM    837  CA  LEU A  77     -10.253   4.402   5.501  1.00  0.00           C  
ATOM    838  C   LEU A  77      -9.227   5.003   4.586  1.00  0.00           C  
ATOM    839  O   LEU A  77      -9.068   4.562   3.454  1.00  0.00           O  
ATOM    840  CB  LEU A  77     -11.354   5.430   5.791  1.00  0.00           C  
ATOM    841  CG  LEU A  77     -12.020   6.072   4.621  1.00  0.00           C  
ATOM    842  CD1 LEU A  77     -12.698   5.047   3.819  1.00  0.00           C  
ATOM    843  CD2 LEU A  77     -12.990   7.107   5.133  1.00  0.00           C  
ATOM    844  H   LEU A  77      -9.993   4.355   7.578  1.00  0.00           H  
ATOM    845  HA  LEU A  77     -10.684   3.531   5.007  1.00  0.00           H  
ATOM    846 1HB  LEU A  77     -12.135   4.948   6.371  1.00  0.00           H  
ATOM    847 2HB  LEU A  77     -10.935   6.226   6.385  1.00  0.00           H  
ATOM    848  HG  LEU A  77     -11.274   6.546   3.988  1.00  0.00           H  
ATOM    849 1HD1 LEU A  77     -13.181   5.518   2.969  1.00  0.00           H  
ATOM    850 2HD1 LEU A  77     -11.963   4.328   3.471  1.00  0.00           H  
ATOM    851 3HD1 LEU A  77     -13.439   4.547   4.422  1.00  0.00           H  
ATOM    852 1HD2 LEU A  77     -13.487   7.588   4.291  1.00  0.00           H  
ATOM    853 2HD2 LEU A  77     -13.731   6.627   5.764  1.00  0.00           H  
ATOM    854 3HD2 LEU A  77     -12.449   7.858   5.713  1.00  0.00           H  
ATOM    855  N   ASN A  78      -8.525   5.999   5.093  1.00  0.00           N  
ATOM    856  CA  ASN A  78      -7.556   6.729   4.310  1.00  0.00           C  
ATOM    857  C   ASN A  78      -6.342   5.906   3.940  1.00  0.00           C  
ATOM    858  O   ASN A  78      -5.798   6.063   2.847  1.00  0.00           O  
ATOM    859  CB  ASN A  78      -7.239   7.991   5.050  1.00  0.00           C  
ATOM    860  CG  ASN A  78      -8.402   8.926   4.978  1.00  0.00           C  
ATOM    861  OD1 ASN A  78      -8.591   9.672   4.004  1.00  0.00           O  
ATOM    862  ND2 ASN A  78      -9.206   8.908   6.003  1.00  0.00           N  
ATOM    863  H   ASN A  78      -8.671   6.260   6.061  1.00  0.00           H  
ATOM    864  HA  ASN A  78      -8.031   7.010   3.375  1.00  0.00           H  
ATOM    865 1HB  ASN A  78      -7.007   7.758   6.093  1.00  0.00           H  
ATOM    866 2HB  ASN A  78      -6.366   8.444   4.617  1.00  0.00           H  
ATOM    867 1HD2 ASN A  78     -10.006   9.508   6.021  1.00  0.00           H  
ATOM    868 2HD2 ASN A  78      -9.024   8.294   6.770  1.00  0.00           H  
ATOM    869  N   LEU A  79      -5.957   4.986   4.819  1.00  0.00           N  
ATOM    870  CA  LEU A  79      -4.843   4.114   4.518  1.00  0.00           C  
ATOM    871  C   LEU A  79      -5.235   3.283   3.315  1.00  0.00           C  
ATOM    872  O   LEU A  79      -4.541   3.290   2.296  1.00  0.00           O  
ATOM    873  CB  LEU A  79      -4.508   3.196   5.692  1.00  0.00           C  
ATOM    874  CG  LEU A  79      -3.382   2.164   5.420  1.00  0.00           C  
ATOM    875  CD1 LEU A  79      -2.104   2.886   5.104  1.00  0.00           C  
ATOM    876  CD2 LEU A  79      -3.220   1.272   6.630  1.00  0.00           C  
ATOM    877  H   LEU A  79      -6.437   4.889   5.700  1.00  0.00           H  
ATOM    878  HA  LEU A  79      -3.982   4.727   4.255  1.00  0.00           H  
ATOM    879 1HB  LEU A  79      -4.204   3.812   6.540  1.00  0.00           H  
ATOM    880 2HB  LEU A  79      -5.407   2.647   5.974  1.00  0.00           H  
ATOM    881  HG  LEU A  79      -3.641   1.554   4.551  1.00  0.00           H  
ATOM    882 1HD1 LEU A  79      -1.315   2.160   4.913  1.00  0.00           H  
ATOM    883 2HD1 LEU A  79      -2.249   3.507   4.220  1.00  0.00           H  
ATOM    884 3HD1 LEU A  79      -1.823   3.513   5.947  1.00  0.00           H  
ATOM    885 1HD2 LEU A  79      -2.429   0.544   6.443  1.00  0.00           H  
ATOM    886 2HD2 LEU A  79      -2.957   1.878   7.498  1.00  0.00           H  
ATOM    887 3HD2 LEU A  79      -4.152   0.756   6.817  1.00  0.00           H  
ATOM    888  N   ALA A  80      -6.427   2.686   3.400  1.00  0.00           N  
ATOM    889  CA  ALA A  80      -6.952   1.868   2.332  1.00  0.00           C  
ATOM    890  C   ALA A  80      -7.096   2.630   1.037  1.00  0.00           C  
ATOM    891  O   ALA A  80      -6.828   2.074  -0.020  1.00  0.00           O  
ATOM    892  CB  ALA A  80      -8.288   1.288   2.758  1.00  0.00           C  
ATOM    893  H   ALA A  80      -6.985   2.804   4.231  1.00  0.00           H  
ATOM    894  HA  ALA A  80      -6.246   1.064   2.145  1.00  0.00           H  
ATOM    895 1HB  ALA A  80      -8.692   0.681   1.950  1.00  0.00           H  
ATOM    896 2HB  ALA A  80      -8.144   0.673   3.638  1.00  0.00           H  
ATOM    897 3HB  ALA A  80      -8.980   2.089   2.986  1.00  0.00           H  
ATOM    898  N   ILE A  81      -7.504   3.896   1.108  1.00  0.00           N  
ATOM    899  CA  ILE A  81      -7.647   4.689  -0.098  1.00  0.00           C  
ATOM    900  C   ILE A  81      -6.289   4.839  -0.733  1.00  0.00           C  
ATOM    901  O   ILE A  81      -6.160   4.650  -1.938  1.00  0.00           O  
ATOM    902  CB  ILE A  81      -8.264   6.063   0.206  1.00  0.00           C  
ATOM    903  CG1 ILE A  81      -9.730   5.893   0.611  1.00  0.00           C  
ATOM    904  CG2 ILE A  81      -8.134   6.967  -0.986  1.00  0.00           C  
ATOM    905  CD1 ILE A  81     -10.351   7.136   1.203  1.00  0.00           C  
ATOM    906  H   ILE A  81      -7.716   4.311   2.003  1.00  0.00           H  
ATOM    907  HA  ILE A  81      -8.279   4.148  -0.792  1.00  0.00           H  
ATOM    908  HB  ILE A  81      -7.749   6.510   1.048  1.00  0.00           H  
ATOM    909 1HG1 ILE A  81     -10.305   5.602  -0.265  1.00  0.00           H  
ATOM    910 2HG1 ILE A  81      -9.805   5.107   1.328  1.00  0.00           H  
ATOM    911 1HG2 ILE A  81      -8.575   7.936  -0.757  1.00  0.00           H  
ATOM    912 2HG2 ILE A  81      -7.088   7.092  -1.224  1.00  0.00           H  
ATOM    913 3HG2 ILE A  81      -8.652   6.524  -1.836  1.00  0.00           H  
ATOM    914 1HD1 ILE A  81     -11.389   6.933   1.464  1.00  0.00           H  
ATOM    915 2HD1 ILE A  81      -9.808   7.429   2.091  1.00  0.00           H  
ATOM    916 3HD1 ILE A  81     -10.311   7.943   0.475  1.00  0.00           H  
ATOM    917  N   ALA A  82      -5.264   5.153   0.049  1.00  0.00           N  
ATOM    918  CA  ALA A  82      -3.951   5.296  -0.549  1.00  0.00           C  
ATOM    919  C   ALA A  82      -3.555   4.036  -1.284  1.00  0.00           C  
ATOM    920  O   ALA A  82      -3.150   4.091  -2.446  1.00  0.00           O  
ATOM    921  CB  ALA A  82      -2.904   5.646   0.509  1.00  0.00           C  
ATOM    922  H   ALA A  82      -5.393   5.290   1.040  1.00  0.00           H  
ATOM    923  HA  ALA A  82      -4.000   6.082  -1.301  1.00  0.00           H  
ATOM    924 1HB  ALA A  82      -1.923   5.720   0.043  1.00  0.00           H  
ATOM    925 2HB  ALA A  82      -3.149   6.598   0.975  1.00  0.00           H  
ATOM    926 3HB  ALA A  82      -2.881   4.874   1.272  1.00  0.00           H  
ATOM    927  N   ASP A  83      -3.791   2.899  -0.636  1.00  0.00           N  
ATOM    928  CA  ASP A  83      -3.478   1.602  -1.199  1.00  0.00           C  
ATOM    929  C   ASP A  83      -4.234   1.321  -2.483  1.00  0.00           C  
ATOM    930  O   ASP A  83      -3.649   0.890  -3.476  1.00  0.00           O  
ATOM    931  CB  ASP A  83      -3.752   0.537  -0.166  1.00  0.00           C  
ATOM    932  CG  ASP A  83      -2.782   0.557   1.009  1.00  0.00           C  
ATOM    933  OD1 ASP A  83      -1.743   1.218   0.953  1.00  0.00           O  
ATOM    934  OD2 ASP A  83      -3.090  -0.096   1.968  1.00  0.00           O  
ATOM    935  H   ASP A  83      -4.205   2.943   0.287  1.00  0.00           H  
ATOM    936  HA  ASP A  83      -2.420   1.589  -1.442  1.00  0.00           H  
ATOM    937 1HB  ASP A  83      -4.746   0.663   0.213  1.00  0.00           H  
ATOM    938 2HB  ASP A  83      -3.699  -0.436  -0.633  1.00  0.00           H  
ATOM    939  N   PHE A  84      -5.521   1.635  -2.470  1.00  0.00           N  
ATOM    940  CA  PHE A  84      -6.390   1.427  -3.606  1.00  0.00           C  
ATOM    941  C   PHE A  84      -5.916   2.220  -4.797  1.00  0.00           C  
ATOM    942  O   PHE A  84      -5.769   1.688  -5.900  1.00  0.00           O  
ATOM    943  CB  PHE A  84      -7.826   1.801  -3.251  1.00  0.00           C  
ATOM    944  CG  PHE A  84      -8.816   1.545  -4.320  1.00  0.00           C  
ATOM    945  CD1 PHE A  84      -9.330   0.268  -4.497  1.00  0.00           C  
ATOM    946  CD2 PHE A  84      -9.244   2.560  -5.155  1.00  0.00           C  
ATOM    947  CE1 PHE A  84     -10.247   0.011  -5.482  1.00  0.00           C  
ATOM    948  CE2 PHE A  84     -10.169   2.302  -6.147  1.00  0.00           C  
ATOM    949  CZ  PHE A  84     -10.671   1.024  -6.310  1.00  0.00           C  
ATOM    950  H   PHE A  84      -5.917   2.035  -1.639  1.00  0.00           H  
ATOM    951  HA  PHE A  84      -6.360   0.369  -3.870  1.00  0.00           H  
ATOM    952 1HB  PHE A  84      -8.135   1.253  -2.385  1.00  0.00           H  
ATOM    953 2HB  PHE A  84      -7.872   2.859  -3.003  1.00  0.00           H  
ATOM    954  HD1 PHE A  84      -9.001  -0.537  -3.846  1.00  0.00           H  
ATOM    955  HD2 PHE A  84      -8.844   3.568  -5.024  1.00  0.00           H  
ATOM    956  HE1 PHE A  84     -10.638  -0.994  -5.605  1.00  0.00           H  
ATOM    957  HE2 PHE A  84     -10.504   3.104  -6.803  1.00  0.00           H  
ATOM    958  HZ  PHE A  84     -11.399   0.819  -7.093  1.00  0.00           H  
ATOM    959  N   ILE A  85      -5.652   3.497  -4.547  1.00  0.00           N  
ATOM    960  CA  ILE A  85      -5.210   4.399  -5.578  1.00  0.00           C  
ATOM    961  C   ILE A  85      -3.956   3.860  -6.186  1.00  0.00           C  
ATOM    962  O   ILE A  85      -3.838   3.807  -7.399  1.00  0.00           O  
ATOM    963  CB  ILE A  85      -4.934   5.807  -5.039  1.00  0.00           C  
ATOM    964  CG1 ILE A  85      -6.233   6.474  -4.627  1.00  0.00           C  
ATOM    965  CG2 ILE A  85      -4.207   6.632  -6.092  1.00  0.00           C  
ATOM    966  CD1 ILE A  85      -6.017   7.735  -3.825  1.00  0.00           C  
ATOM    967  H   ILE A  85      -5.763   3.849  -3.612  1.00  0.00           H  
ATOM    968  HA  ILE A  85      -5.973   4.446  -6.345  1.00  0.00           H  
ATOM    969  HB  ILE A  85      -4.316   5.740  -4.146  1.00  0.00           H  
ATOM    970 1HG1 ILE A  85      -6.805   6.715  -5.522  1.00  0.00           H  
ATOM    971 2HG1 ILE A  85      -6.818   5.776  -4.036  1.00  0.00           H  
ATOM    972 1HG2 ILE A  85      -4.015   7.631  -5.704  1.00  0.00           H  
ATOM    973 2HG2 ILE A  85      -3.263   6.152  -6.340  1.00  0.00           H  
ATOM    974 3HG2 ILE A  85      -4.824   6.703  -6.986  1.00  0.00           H  
ATOM    975 1HD1 ILE A  85      -6.981   8.166  -3.559  1.00  0.00           H  
ATOM    976 2HD1 ILE A  85      -5.462   7.496  -2.916  1.00  0.00           H  
ATOM    977 3HD1 ILE A  85      -5.452   8.451  -4.417  1.00  0.00           H  
ATOM    978  N   PHE A  86      -3.022   3.427  -5.356  1.00  0.00           N  
ATOM    979  CA  PHE A  86      -1.804   2.885  -5.902  1.00  0.00           C  
ATOM    980  C   PHE A  86      -2.123   1.798  -6.889  1.00  0.00           C  
ATOM    981  O   PHE A  86      -1.661   1.847  -8.031  1.00  0.00           O  
ATOM    982  CB  PHE A  86      -0.918   2.295  -4.826  1.00  0.00           C  
ATOM    983  CG  PHE A  86       0.188   1.605  -5.430  1.00  0.00           C  
ATOM    984  CD1 PHE A  86       1.247   2.293  -5.940  1.00  0.00           C  
ATOM    985  CD2 PHE A  86       0.181   0.232  -5.496  1.00  0.00           C  
ATOM    986  CE1 PHE A  86       2.289   1.623  -6.511  1.00  0.00           C  
ATOM    987  CE2 PHE A  86       1.212  -0.436  -6.059  1.00  0.00           C  
ATOM    988  CZ  PHE A  86       2.270   0.265  -6.569  1.00  0.00           C  
ATOM    989  H   PHE A  86      -3.150   3.470  -4.354  1.00  0.00           H  
ATOM    990  HA  PHE A  86      -1.281   3.674  -6.425  1.00  0.00           H  
ATOM    991 1HB  PHE A  86      -0.564   3.070  -4.190  1.00  0.00           H  
ATOM    992 2HB  PHE A  86      -1.481   1.615  -4.211  1.00  0.00           H  
ATOM    993  HD1 PHE A  86       1.246   3.379  -5.884  1.00  0.00           H  
ATOM    994  HD2 PHE A  86      -0.664  -0.316  -5.088  1.00  0.00           H  
ATOM    995  HE1 PHE A  86       3.134   2.168  -6.919  1.00  0.00           H  
ATOM    996  HE2 PHE A  86       1.202  -1.524  -6.108  1.00  0.00           H  
ATOM    997  HZ  PHE A  86       3.080  -0.255  -7.013  1.00  0.00           H  
ATOM    998  N   LEU A  87      -2.957   0.866  -6.480  1.00  0.00           N  
ATOM    999  CA  LEU A  87      -3.286  -0.240  -7.337  1.00  0.00           C  
ATOM   1000  C   LEU A  87      -3.982   0.166  -8.620  1.00  0.00           C  
ATOM   1001  O   LEU A  87      -3.899  -0.554  -9.604  1.00  0.00           O  
ATOM   1002  CB  LEU A  87      -4.098  -1.210  -6.530  1.00  0.00           C  
ATOM   1003  CG  LEU A  87      -3.319  -1.825  -5.440  1.00  0.00           C  
ATOM   1004  CD1 LEU A  87      -4.193  -2.651  -4.627  1.00  0.00           C  
ATOM   1005  CD2 LEU A  87      -2.226  -2.612  -6.053  1.00  0.00           C  
ATOM   1006  H   LEU A  87      -3.371   0.926  -5.556  1.00  0.00           H  
ATOM   1007  HA  LEU A  87      -2.353  -0.724  -7.610  1.00  0.00           H  
ATOM   1008 1HB  LEU A  87      -4.950  -0.689  -6.110  1.00  0.00           H  
ATOM   1009 2HB  LEU A  87      -4.470  -1.989  -7.190  1.00  0.00           H  
ATOM   1010  HG  LEU A  87      -2.907  -1.055  -4.799  1.00  0.00           H  
ATOM   1011 1HD1 LEU A  87      -3.609  -3.100  -3.827  1.00  0.00           H  
ATOM   1012 2HD1 LEU A  87      -4.988  -2.035  -4.201  1.00  0.00           H  
ATOM   1013 3HD1 LEU A  87      -4.628  -3.431  -5.251  1.00  0.00           H  
ATOM   1014 1HD2 LEU A  87      -1.633  -3.077  -5.287  1.00  0.00           H  
ATOM   1015 2HD2 LEU A  87      -2.633  -3.362  -6.677  1.00  0.00           H  
ATOM   1016 3HD2 LEU A  87      -1.600  -1.951  -6.642  1.00  0.00           H  
ATOM   1017  N   LEU A  88      -4.621   1.329  -8.655  1.00  0.00           N  
ATOM   1018  CA  LEU A  88      -5.231   1.756  -9.910  1.00  0.00           C  
ATOM   1019  C   LEU A  88      -4.169   1.990 -10.993  1.00  0.00           C  
ATOM   1020  O   LEU A  88      -4.459   1.887 -12.185  1.00  0.00           O  
ATOM   1021  CB  LEU A  88      -6.029   3.049  -9.706  1.00  0.00           C  
ATOM   1022  CG  LEU A  88      -7.270   2.937  -8.834  1.00  0.00           C  
ATOM   1023  CD1 LEU A  88      -7.867   4.326  -8.645  1.00  0.00           C  
ATOM   1024  CD2 LEU A  88      -8.258   1.990  -9.494  1.00  0.00           C  
ATOM   1025  H   LEU A  88      -4.684   1.907  -7.826  1.00  0.00           H  
ATOM   1026  HA  LEU A  88      -5.906   0.972 -10.253  1.00  0.00           H  
ATOM   1027 1HB  LEU A  88      -5.385   3.788  -9.257  1.00  0.00           H  
ATOM   1028 2HB  LEU A  88      -6.344   3.419 -10.680  1.00  0.00           H  
ATOM   1029  HG  LEU A  88      -7.003   2.555  -7.858  1.00  0.00           H  
ATOM   1030 1HD1 LEU A  88      -8.756   4.259  -8.023  1.00  0.00           H  
ATOM   1031 2HD1 LEU A  88      -7.142   4.975  -8.164  1.00  0.00           H  
ATOM   1032 3HD1 LEU A  88      -8.135   4.742  -9.614  1.00  0.00           H  
ATOM   1033 1HD2 LEU A  88      -9.147   1.904  -8.877  1.00  0.00           H  
ATOM   1034 2HD2 LEU A  88      -8.533   2.377 -10.474  1.00  0.00           H  
ATOM   1035 3HD2 LEU A  88      -7.798   1.007  -9.607  1.00  0.00           H  
ATOM   1036  N   PHE A  89      -2.939   2.292 -10.569  1.00  0.00           N  
ATOM   1037  CA  PHE A  89      -1.810   2.591 -11.445  1.00  0.00           C  
ATOM   1038  C   PHE A  89      -0.890   1.383 -11.617  1.00  0.00           C  
ATOM   1039  O   PHE A  89      -0.193   1.268 -12.636  1.00  0.00           O  
ATOM   1040  CB  PHE A  89      -1.017   3.780 -10.899  1.00  0.00           C  
ATOM   1041  CG  PHE A  89      -1.719   5.099 -11.053  1.00  0.00           C  
ATOM   1042  CD1 PHE A  89      -2.648   5.520 -10.114  1.00  0.00           C  
ATOM   1043  CD2 PHE A  89      -1.452   5.921 -12.138  1.00  0.00           C  
ATOM   1044  CE1 PHE A  89      -3.295   6.734 -10.255  1.00  0.00           C  
ATOM   1045  CE2 PHE A  89      -2.095   7.134 -12.280  1.00  0.00           C  
ATOM   1046  CZ  PHE A  89      -3.018   7.541 -11.338  1.00  0.00           C  
ATOM   1047  H   PHE A  89      -2.765   2.317  -9.579  1.00  0.00           H  
ATOM   1048  HA  PHE A  89      -2.217   2.846 -12.424  1.00  0.00           H  
ATOM   1049 1HB  PHE A  89      -0.830   3.649  -9.834  1.00  0.00           H  
ATOM   1050 2HB  PHE A  89      -0.067   3.869 -11.424  1.00  0.00           H  
ATOM   1051  HD1 PHE A  89      -2.866   4.882  -9.257  1.00  0.00           H  
ATOM   1052  HD2 PHE A  89      -0.723   5.599 -12.882  1.00  0.00           H  
ATOM   1053  HE1 PHE A  89      -4.023   7.052  -9.510  1.00  0.00           H  
ATOM   1054  HE2 PHE A  89      -1.876   7.771 -13.137  1.00  0.00           H  
ATOM   1055  HZ  PHE A  89      -3.528   8.497 -11.450  1.00  0.00           H  
ATOM   1056  N   LEU A  90      -0.949   0.445 -10.671  1.00  0.00           N  
ATOM   1057  CA  LEU A  90      -0.083  -0.721 -10.778  1.00  0.00           C  
ATOM   1058  C   LEU A  90      -0.184  -1.469 -12.133  1.00  0.00           C  
ATOM   1059  O   LEU A  90       0.882  -1.792 -12.645  1.00  0.00           O  
ATOM   1060  CB  LEU A  90      -0.402  -1.635  -9.592  1.00  0.00           C  
ATOM   1061  CG  LEU A  90       0.420  -2.910  -9.574  1.00  0.00           C  
ATOM   1062  CD1 LEU A  90       1.858  -2.560  -9.567  1.00  0.00           C  
ATOM   1063  CD2 LEU A  90       0.063  -3.716  -8.392  1.00  0.00           C  
ATOM   1064  H   LEU A  90      -1.590   0.548  -9.891  1.00  0.00           H  
ATOM   1065  HA  LEU A  90       0.929  -0.346 -10.685  1.00  0.00           H  
ATOM   1066 1HB  LEU A  90      -0.219  -1.083  -8.673  1.00  0.00           H  
ATOM   1067 2HB  LEU A  90      -1.441  -1.908  -9.607  1.00  0.00           H  
ATOM   1068  HG  LEU A  90       0.222  -3.483 -10.468  1.00  0.00           H  
ATOM   1069 1HD1 LEU A  90       2.447  -3.468  -9.554  1.00  0.00           H  
ATOM   1070 2HD1 LEU A  90       2.091  -1.994 -10.446  1.00  0.00           H  
ATOM   1071 3HD1 LEU A  90       2.081  -1.972  -8.688  1.00  0.00           H  
ATOM   1072 1HD2 LEU A  90       0.648  -4.609  -8.392  1.00  0.00           H  
ATOM   1073 2HD2 LEU A  90       0.266  -3.146  -7.489  1.00  0.00           H  
ATOM   1074 3HD2 LEU A  90      -0.980  -3.968  -8.427  1.00  0.00           H  
ATOM   1075  N   PRO A  91      -1.359  -1.688 -12.787  1.00  0.00           N  
ATOM   1076  CA  PRO A  91      -1.498  -2.330 -14.090  1.00  0.00           C  
ATOM   1077  C   PRO A  91      -0.565  -1.739 -15.124  1.00  0.00           C  
ATOM   1078  O   PRO A  91      -0.140  -2.447 -16.033  1.00  0.00           O  
ATOM   1079  CB  PRO A  91      -2.959  -2.074 -14.425  1.00  0.00           C  
ATOM   1080  CG  PRO A  91      -3.615  -2.030 -13.105  1.00  0.00           C  
ATOM   1081  CD  PRO A  91      -2.653  -1.318 -12.220  1.00  0.00           C  
ATOM   1082  HA  PRO A  91      -1.305  -3.397 -13.979  1.00  0.00           H  
ATOM   1083 1HB  PRO A  91      -3.056  -1.133 -14.987  1.00  0.00           H  
ATOM   1084 2HB  PRO A  91      -3.343  -2.876 -15.072  1.00  0.00           H  
ATOM   1085 1HG  PRO A  91      -4.580  -1.509 -13.176  1.00  0.00           H  
ATOM   1086 2HG  PRO A  91      -3.825  -3.047 -12.763  1.00  0.00           H  
ATOM   1087 1HD  PRO A  91      -2.849  -0.257 -12.300  1.00  0.00           H  
ATOM   1088 2HD  PRO A  91      -2.777  -1.667 -11.233  1.00  0.00           H  
ATOM   1089  N   LEU A  92      -0.206  -0.470 -14.977  1.00  0.00           N  
ATOM   1090  CA  LEU A  92       0.668   0.140 -15.943  1.00  0.00           C  
ATOM   1091  C   LEU A  92       2.063  -0.384 -15.715  1.00  0.00           C  
ATOM   1092  O   LEU A  92       2.787  -0.639 -16.675  1.00  0.00           O  
ATOM   1093  CB  LEU A  92       0.580   1.662 -15.835  1.00  0.00           C  
ATOM   1094  CG  LEU A  92      -0.791   2.240 -16.254  1.00  0.00           C  
ATOM   1095  CD1 LEU A  92      -0.828   3.731 -16.018  1.00  0.00           C  
ATOM   1096  CD2 LEU A  92      -1.028   1.921 -17.699  1.00  0.00           C  
ATOM   1097  H   LEU A  92      -0.534   0.078 -14.197  1.00  0.00           H  
ATOM   1098  HA  LEU A  92       0.357  -0.131 -16.952  1.00  0.00           H  
ATOM   1099 1HB  LEU A  92       0.777   1.952 -14.809  1.00  0.00           H  
ATOM   1100 2HB  LEU A  92       1.348   2.100 -16.463  1.00  0.00           H  
ATOM   1101  HG  LEU A  92      -1.579   1.795 -15.643  1.00  0.00           H  
ATOM   1102 1HD1 LEU A  92      -1.798   4.125 -16.317  1.00  0.00           H  
ATOM   1103 2HD1 LEU A  92      -0.667   3.932 -14.971  1.00  0.00           H  
ATOM   1104 3HD1 LEU A  92      -0.044   4.209 -16.607  1.00  0.00           H  
ATOM   1105 1HD2 LEU A  92      -1.993   2.323 -18.008  1.00  0.00           H  
ATOM   1106 2HD2 LEU A  92      -0.241   2.368 -18.294  1.00  0.00           H  
ATOM   1107 3HD2 LEU A  92      -1.026   0.839 -17.837  1.00  0.00           H  
ATOM   1108  N   TYR A  93       2.424  -0.582 -14.442  1.00  0.00           N  
ATOM   1109  CA  TYR A  93       3.773  -1.079 -14.151  1.00  0.00           C  
ATOM   1110  C   TYR A  93       3.817  -2.576 -14.459  1.00  0.00           C  
ATOM   1111  O   TYR A  93       4.866  -3.106 -14.826  1.00  0.00           O  
ATOM   1112  CB  TYR A  93       4.161  -0.816 -12.694  1.00  0.00           C  
ATOM   1113  CG  TYR A  93       4.954   0.457 -12.491  1.00  0.00           C  
ATOM   1114  CD1 TYR A  93       4.571   1.391 -11.539  1.00  0.00           C  
ATOM   1115  CD2 TYR A  93       6.083   0.719 -13.251  1.00  0.00           C  
ATOM   1116  CE1 TYR A  93       5.290   2.554 -11.349  1.00  0.00           C  
ATOM   1117  CE2 TYR A  93       6.811   1.879 -13.070  1.00  0.00           C  
ATOM   1118  CZ  TYR A  93       6.412   2.795 -12.118  1.00  0.00           C  
ATOM   1119  OH  TYR A  93       7.134   3.951 -11.933  1.00  0.00           O  
ATOM   1120  H   TYR A  93       1.742  -0.379 -13.703  1.00  0.00           H  
ATOM   1121  HA  TYR A  93       4.484  -0.572 -14.802  1.00  0.00           H  
ATOM   1122 1HB  TYR A  93       3.235  -0.763 -12.119  1.00  0.00           H  
ATOM   1123 2HB  TYR A  93       4.750  -1.668 -12.358  1.00  0.00           H  
ATOM   1124  HD1 TYR A  93       3.684   1.194 -10.936  1.00  0.00           H  
ATOM   1125  HD2 TYR A  93       6.393  -0.008 -14.002  1.00  0.00           H  
ATOM   1126  HE1 TYR A  93       4.978   3.279 -10.598  1.00  0.00           H  
ATOM   1127  HE2 TYR A  93       7.697   2.068 -13.678  1.00  0.00           H  
ATOM   1128  HH  TYR A  93       6.768   4.518 -11.249  1.00  0.00           H  
ATOM   1129  N   ILE A  94       2.682  -3.295 -14.330  1.00  0.00           N  
ATOM   1130  CA  ILE A  94       2.635  -4.701 -14.693  1.00  0.00           C  
ATOM   1131  C   ILE A  94       2.890  -4.812 -16.173  1.00  0.00           C  
ATOM   1132  O   ILE A  94       3.727  -5.604 -16.603  1.00  0.00           O  
ATOM   1133  CB  ILE A  94       1.269  -5.342 -14.341  1.00  0.00           C  
ATOM   1134  CG1 ILE A  94       1.104  -5.381 -12.834  1.00  0.00           C  
ATOM   1135  CG2 ILE A  94       1.152  -6.730 -14.931  1.00  0.00           C  
ATOM   1136  CD1 ILE A  94      -0.299  -5.732 -12.332  1.00  0.00           C  
ATOM   1137  H   ILE A  94       1.858  -2.830 -13.986  1.00  0.00           H  
ATOM   1138  HA  ILE A  94       3.425  -5.232 -14.174  1.00  0.00           H  
ATOM   1139  HB  ILE A  94       0.471  -4.728 -14.737  1.00  0.00           H  
ATOM   1140 1HG1 ILE A  94       1.784  -6.099 -12.454  1.00  0.00           H  
ATOM   1141 2HG1 ILE A  94       1.367  -4.404 -12.430  1.00  0.00           H  
ATOM   1142 1HG2 ILE A  94       0.186  -7.158 -14.669  1.00  0.00           H  
ATOM   1143 2HG2 ILE A  94       1.240  -6.674 -16.016  1.00  0.00           H  
ATOM   1144 3HG2 ILE A  94       1.946  -7.359 -14.536  1.00  0.00           H  
ATOM   1145 1HD1 ILE A  94      -0.308  -5.732 -11.241  1.00  0.00           H  
ATOM   1146 2HD1 ILE A  94      -1.012  -5.010 -12.687  1.00  0.00           H  
ATOM   1147 3HD1 ILE A  94      -0.578  -6.719 -12.695  1.00  0.00           H  
ATOM   1148  N   SER A  95       2.211  -3.978 -16.941  1.00  0.00           N  
ATOM   1149  CA  SER A  95       2.381  -3.962 -18.370  1.00  0.00           C  
ATOM   1150  C   SER A  95       3.810  -3.616 -18.763  1.00  0.00           C  
ATOM   1151  O   SER A  95       4.398  -4.286 -19.602  1.00  0.00           O  
ATOM   1152  CB  SER A  95       1.384  -2.990 -18.971  1.00  0.00           C  
ATOM   1153  OG  SER A  95       0.071  -3.423 -18.755  1.00  0.00           O  
ATOM   1154  H   SER A  95       1.558  -3.336 -16.524  1.00  0.00           H  
ATOM   1155  HA  SER A  95       2.157  -4.958 -18.753  1.00  0.00           H  
ATOM   1156 1HB  SER A  95       1.523  -2.007 -18.525  1.00  0.00           H  
ATOM   1157 2HB  SER A  95       1.556  -2.889 -20.024  1.00  0.00           H  
ATOM   1158  HG  SER A  95      -0.484  -2.647 -18.862  1.00  0.00           H  
ATOM   1159  N   TYR A  96       4.379  -2.622 -18.096  1.00  0.00           N  
ATOM   1160  CA  TYR A  96       5.738  -2.153 -18.325  1.00  0.00           C  
ATOM   1161  C   TYR A  96       6.768  -3.248 -18.210  1.00  0.00           C  
ATOM   1162  O   TYR A  96       7.559  -3.449 -19.126  1.00  0.00           O  
ATOM   1163  CB  TYR A  96       6.009  -0.990 -17.381  1.00  0.00           C  
ATOM   1164  CG  TYR A  96       7.390  -0.401 -17.340  1.00  0.00           C  
ATOM   1165  CD1 TYR A  96       7.840   0.370 -18.354  1.00  0.00           C  
ATOM   1166  CD2 TYR A  96       8.217  -0.645 -16.250  1.00  0.00           C  
ATOM   1167  CE1 TYR A  96       9.078   0.897 -18.313  1.00  0.00           C  
ATOM   1168  CE2 TYR A  96       9.479  -0.098 -16.225  1.00  0.00           C  
ATOM   1169  CZ  TYR A  96       9.890   0.672 -17.271  1.00  0.00           C  
ATOM   1170  OH  TYR A  96      11.108   1.227 -17.297  1.00  0.00           O  
ATOM   1171  H   TYR A  96       3.846  -2.153 -17.382  1.00  0.00           H  
ATOM   1172  HA  TYR A  96       5.795  -1.768 -19.343  1.00  0.00           H  
ATOM   1173 1HB  TYR A  96       5.346  -0.183 -17.633  1.00  0.00           H  
ATOM   1174 2HB  TYR A  96       5.793  -1.297 -16.376  1.00  0.00           H  
ATOM   1175  HD1 TYR A  96       7.204   0.565 -19.204  1.00  0.00           H  
ATOM   1176  HD2 TYR A  96       7.866  -1.266 -15.427  1.00  0.00           H  
ATOM   1177  HE1 TYR A  96       9.438   1.516 -19.128  1.00  0.00           H  
ATOM   1178  HE2 TYR A  96      10.142  -0.282 -15.379  1.00  0.00           H  
ATOM   1179  HH  TYR A  96      11.610   0.932 -16.533  1.00  0.00           H  
ATOM   1180  N   VAL A  97       6.719  -3.992 -17.122  1.00  0.00           N  
ATOM   1181  CA  VAL A  97       7.692  -5.044 -16.916  1.00  0.00           C  
ATOM   1182  C   VAL A  97       7.435  -6.183 -17.892  1.00  0.00           C  
ATOM   1183  O   VAL A  97       8.361  -6.635 -18.565  1.00  0.00           O  
ATOM   1184  CB  VAL A  97       7.637  -5.507 -15.452  1.00  0.00           C  
ATOM   1185  CG1 VAL A  97       8.507  -6.753 -15.259  1.00  0.00           C  
ATOM   1186  CG2 VAL A  97       8.091  -4.367 -14.564  1.00  0.00           C  
ATOM   1187  H   VAL A  97       5.998  -3.823 -16.434  1.00  0.00           H  
ATOM   1188  HA  VAL A  97       8.678  -4.624 -17.124  1.00  0.00           H  
ATOM   1189  HB  VAL A  97       6.639  -5.783 -15.199  1.00  0.00           H  
ATOM   1190 1HG1 VAL A  97       8.461  -7.074 -14.215  1.00  0.00           H  
ATOM   1191 2HG1 VAL A  97       8.145  -7.555 -15.899  1.00  0.00           H  
ATOM   1192 3HG1 VAL A  97       9.541  -6.519 -15.519  1.00  0.00           H  
ATOM   1193 1HG2 VAL A  97       8.057  -4.679 -13.524  1.00  0.00           H  
ATOM   1194 2HG2 VAL A  97       9.097  -4.090 -14.820  1.00  0.00           H  
ATOM   1195 3HG2 VAL A  97       7.432  -3.512 -14.707  1.00  0.00           H  
ATOM   1196  N   ALA A  98       6.114  -6.506 -18.111  1.00  0.00           N  
ATOM   1197  CA  ALA A  98       5.748  -7.565 -19.045  1.00  0.00           C  
ATOM   1198  C   ALA A  98       6.233  -7.273 -20.458  1.00  0.00           C  
ATOM   1199  O   ALA A  98       6.585  -8.188 -21.201  1.00  0.00           O  
ATOM   1200  CB  ALA A  98       4.237  -7.744 -19.028  1.00  0.00           C  
ATOM   1201  H   ALA A  98       5.374  -6.035 -17.614  1.00  0.00           H  
ATOM   1202  HA  ALA A  98       6.237  -8.485 -18.737  1.00  0.00           H  
ATOM   1203 1HB  ALA A  98       3.956  -8.519 -19.737  1.00  0.00           H  
ATOM   1204 2HB  ALA A  98       3.918  -8.035 -18.027  1.00  0.00           H  
ATOM   1205 3HB  ALA A  98       3.757  -6.817 -19.301  1.00  0.00           H  
ATOM   1206  N   MET A  99       6.285  -5.991 -20.811  1.00  0.00           N  
ATOM   1207  CA  MET A  99       6.736  -5.547 -22.120  1.00  0.00           C  
ATOM   1208  C   MET A  99       8.226  -5.248 -22.089  1.00  0.00           C  
ATOM   1209  O   MET A  99       8.699  -4.397 -22.833  1.00  0.00           O  
ATOM   1210  CB  MET A  99       5.966  -4.317 -22.573  1.00  0.00           C  
ATOM   1211  CG  MET A  99       4.512  -4.560 -22.866  1.00  0.00           C  
ATOM   1212  SD  MET A  99       3.701  -3.109 -23.525  1.00  0.00           S  
ATOM   1213  CE  MET A  99       3.658  -2.098 -22.072  1.00  0.00           C  
ATOM   1214  H   MET A  99       5.999  -5.290 -20.145  1.00  0.00           H  
ATOM   1215  HA  MET A  99       6.577  -6.364 -22.823  1.00  0.00           H  
ATOM   1216 1HB  MET A  99       6.026  -3.546 -21.800  1.00  0.00           H  
ATOM   1217 2HB  MET A  99       6.422  -3.916 -23.470  1.00  0.00           H  
ATOM   1218 1HG  MET A  99       4.417  -5.371 -23.587  1.00  0.00           H  
ATOM   1219 2HG  MET A  99       3.995  -4.858 -21.962  1.00  0.00           H  
ATOM   1220 1HE  MET A  99       3.189  -1.165 -22.299  1.00  0.00           H  
ATOM   1221 2HE  MET A  99       3.106  -2.595 -21.314  1.00  0.00           H  
ATOM   1222 3HE  MET A  99       4.663  -1.921 -21.727  1.00  0.00           H  
ATOM   1223  N   ASN A 100       8.958  -5.930 -21.212  1.00  0.00           N  
ATOM   1224  CA  ASN A 100      10.403  -5.770 -21.122  1.00  0.00           C  
ATOM   1225  C   ASN A 100      10.772  -4.335 -20.826  1.00  0.00           C  
ATOM   1226  O   ASN A 100      11.668  -3.783 -21.462  1.00  0.00           O  
ATOM   1227  CB  ASN A 100      11.088  -6.208 -22.400  1.00  0.00           C  
ATOM   1228  CG  ASN A 100      12.548  -6.449 -22.215  1.00  0.00           C  
ATOM   1229  OD1 ASN A 100      12.985  -6.914 -21.156  1.00  0.00           O  
ATOM   1230  ND2 ASN A 100      13.325  -6.142 -23.226  1.00  0.00           N  
ATOM   1231  H   ASN A 100       8.511  -6.582 -20.586  1.00  0.00           H  
ATOM   1232  HA  ASN A 100      10.740  -6.369 -20.276  1.00  0.00           H  
ATOM   1233 1HB  ASN A 100      10.625  -7.124 -22.765  1.00  0.00           H  
ATOM   1234 2HB  ASN A 100      10.955  -5.452 -23.162  1.00  0.00           H  
ATOM   1235 1HD2 ASN A 100      14.312  -6.283 -23.159  1.00  0.00           H  
ATOM   1236 2HD2 ASN A 100      12.930  -5.766 -24.073  1.00  0.00           H  
ATOM   1237  N   PHE A 101      10.071  -3.736 -19.878  1.00  0.00           N  
ATOM   1238  CA  PHE A 101      10.319  -2.371 -19.441  1.00  0.00           C  
ATOM   1239  C   PHE A 101      10.108  -1.341 -20.558  1.00  0.00           C  
ATOM   1240  O   PHE A 101      10.620  -0.231 -20.478  1.00  0.00           O  
ATOM   1241  CB  PHE A 101      11.741  -2.256 -18.889  1.00  0.00           C  
ATOM   1242  CG  PHE A 101      12.069  -3.282 -17.841  1.00  0.00           C  
ATOM   1243  CD1 PHE A 101      12.931  -4.332 -18.123  1.00  0.00           C  
ATOM   1244  CD2 PHE A 101      11.516  -3.200 -16.572  1.00  0.00           C  
ATOM   1245  CE1 PHE A 101      13.233  -5.276 -17.160  1.00  0.00           C  
ATOM   1246  CE2 PHE A 101      11.817  -4.142 -15.607  1.00  0.00           C  
ATOM   1247  CZ  PHE A 101      12.676  -5.181 -15.902  1.00  0.00           C  
ATOM   1248  H   PHE A 101       9.320  -4.238 -19.423  1.00  0.00           H  
ATOM   1249  HA  PHE A 101       9.576  -2.173 -18.670  1.00  0.00           H  
ATOM   1250 1HB  PHE A 101      12.467  -2.387 -19.690  1.00  0.00           H  
ATOM   1251 2HB  PHE A 101      11.885  -1.281 -18.425  1.00  0.00           H  
ATOM   1252  HD1 PHE A 101      13.371  -4.406 -19.117  1.00  0.00           H  
ATOM   1253  HD2 PHE A 101      10.837  -2.379 -16.339  1.00  0.00           H  
ATOM   1254  HE1 PHE A 101      13.911  -6.096 -17.395  1.00  0.00           H  
ATOM   1255  HE2 PHE A 101      11.376  -4.065 -14.613  1.00  0.00           H  
ATOM   1256  HZ  PHE A 101      12.913  -5.925 -15.143  1.00  0.00           H  
ATOM   1257  N   HIS A 102       9.313  -1.682 -21.573  1.00  0.00           N  
ATOM   1258  CA  HIS A 102       8.911  -0.704 -22.579  1.00  0.00           C  
ATOM   1259  C   HIS A 102       7.704   0.066 -22.054  1.00  0.00           C  
ATOM   1260  O   HIS A 102       6.744  -0.537 -21.580  1.00  0.00           O  
ATOM   1261  CB  HIS A 102       8.582  -1.370 -23.906  1.00  0.00           C  
ATOM   1262  CG  HIS A 102       8.083  -0.432 -24.935  1.00  0.00           C  
ATOM   1263  ND1 HIS A 102       8.856   0.554 -25.463  1.00  0.00           N  
ATOM   1264  CD2 HIS A 102       6.881  -0.327 -25.536  1.00  0.00           C  
ATOM   1265  CE1 HIS A 102       8.159   1.232 -26.351  1.00  0.00           C  
ATOM   1266  NE2 HIS A 102       6.959   0.716 -26.412  1.00  0.00           N  
ATOM   1267  H   HIS A 102       8.972  -2.629 -21.669  1.00  0.00           H  
ATOM   1268  HA  HIS A 102       9.719   0.004 -22.745  1.00  0.00           H  
ATOM   1269 1HB  HIS A 102       9.461  -1.856 -24.291  1.00  0.00           H  
ATOM   1270 2HB  HIS A 102       7.836  -2.128 -23.749  1.00  0.00           H  
ATOM   1271  HD2 HIS A 102       6.010  -0.960 -25.357  1.00  0.00           H  
ATOM   1272  HE1 HIS A 102       8.521   2.077 -26.934  1.00  0.00           H  
ATOM   1273  HE2 HIS A 102       6.209   1.035 -27.008  1.00  0.00           H  
ATOM   1274  N   TRP A 103       7.749   1.392 -22.161  1.00  0.00           N  
ATOM   1275  CA  TRP A 103       6.667   2.270 -21.709  1.00  0.00           C  
ATOM   1276  C   TRP A 103       6.016   3.062 -22.847  1.00  0.00           C  
ATOM   1277  O   TRP A 103       6.415   4.201 -23.086  1.00  0.00           O  
ATOM   1278  CB  TRP A 103       7.195   3.264 -20.659  1.00  0.00           C  
ATOM   1279  CG  TRP A 103       6.158   4.102 -19.990  1.00  0.00           C  
ATOM   1280  CD1 TRP A 103       5.784   5.351 -20.318  1.00  0.00           C  
ATOM   1281  CD2 TRP A 103       5.357   3.728 -18.860  1.00  0.00           C  
ATOM   1282  NE1 TRP A 103       4.809   5.776 -19.470  1.00  0.00           N  
ATOM   1283  CE2 TRP A 103       4.541   4.786 -18.573  1.00  0.00           C  
ATOM   1284  CE3 TRP A 103       5.271   2.604 -18.085  1.00  0.00           C  
ATOM   1285  CZ2 TRP A 103       3.645   4.741 -17.530  1.00  0.00           C  
ATOM   1286  CZ3 TRP A 103       4.381   2.551 -17.047  1.00  0.00           C  
ATOM   1287  CH2 TRP A 103       3.594   3.584 -16.778  1.00  0.00           C  
ATOM   1288  H   TRP A 103       8.566   1.805 -22.571  1.00  0.00           H  
ATOM   1289  HA  TRP A 103       5.931   1.620 -21.251  1.00  0.00           H  
ATOM   1290 1HB  TRP A 103       7.711   2.749 -19.898  1.00  0.00           H  
ATOM   1291 2HB  TRP A 103       7.900   3.935 -21.123  1.00  0.00           H  
ATOM   1292  HD1 TRP A 103       6.196   5.932 -21.137  1.00  0.00           H  
ATOM   1293  HE1 TRP A 103       4.356   6.678 -19.498  1.00  0.00           H  
ATOM   1294  HE3 TRP A 103       5.874   1.803 -18.290  1.00  0.00           H  
ATOM   1295  HZ2 TRP A 103       3.008   5.553 -17.299  1.00  0.00           H  
ATOM   1296  HZ3 TRP A 103       4.333   1.641 -16.445  1.00  0.00           H  
ATOM   1297  HH2 TRP A 103       2.906   3.504 -15.953  1.00  0.00           H  
ATOM   1298  N   PRO A 104       4.977   2.533 -23.506  1.00  0.00           N  
ATOM   1299  CA  PRO A 104       4.261   3.115 -24.610  1.00  0.00           C  
ATOM   1300  C   PRO A 104       3.182   4.063 -24.130  1.00  0.00           C  
ATOM   1301  O   PRO A 104       2.411   4.601 -24.924  1.00  0.00           O  
ATOM   1302  CB  PRO A 104       3.645   1.911 -25.300  1.00  0.00           C  
ATOM   1303  CG  PRO A 104       3.331   0.999 -24.156  1.00  0.00           C  
ATOM   1304  CD  PRO A 104       4.475   1.205 -23.156  1.00  0.00           C  
ATOM   1305  HA  PRO A 104       4.978   3.638 -25.261  1.00  0.00           H  
ATOM   1306 1HB  PRO A 104       2.759   2.217 -25.873  1.00  0.00           H  
ATOM   1307 2HB  PRO A 104       4.347   1.481 -26.014  1.00  0.00           H  
ATOM   1308 1HG  PRO A 104       2.350   1.250 -23.725  1.00  0.00           H  
ATOM   1309 2HG  PRO A 104       3.268  -0.037 -24.512  1.00  0.00           H  
ATOM   1310 1HD  PRO A 104       4.072   1.159 -22.141  1.00  0.00           H  
ATOM   1311 2HD  PRO A 104       5.227   0.440 -23.313  1.00  0.00           H  
ATOM   1312  N   PHE A 105       3.122   4.235 -22.818  1.00  0.00           N  
ATOM   1313  CA  PHE A 105       2.072   4.984 -22.171  1.00  0.00           C  
ATOM   1314  C   PHE A 105       2.313   6.493 -22.109  1.00  0.00           C  
ATOM   1315  O   PHE A 105       1.473   7.248 -21.628  1.00  0.00           O  
ATOM   1316  CB  PHE A 105       1.859   4.391 -20.786  1.00  0.00           C  
ATOM   1317  CG  PHE A 105       1.340   2.992 -20.788  1.00  0.00           C  
ATOM   1318  CD1 PHE A 105       2.116   1.985 -20.227  1.00  0.00           C  
ATOM   1319  CD2 PHE A 105       0.115   2.661 -21.329  1.00  0.00           C  
ATOM   1320  CE1 PHE A 105       1.687   0.680 -20.202  1.00  0.00           C  
ATOM   1321  CE2 PHE A 105      -0.330   1.348 -21.309  1.00  0.00           C  
ATOM   1322  CZ  PHE A 105       0.462   0.354 -20.742  1.00  0.00           C  
ATOM   1323  H   PHE A 105       3.841   3.826 -22.239  1.00  0.00           H  
ATOM   1324  HA  PHE A 105       1.169   4.824 -22.761  1.00  0.00           H  
ATOM   1325 1HB  PHE A 105       2.759   4.400 -20.270  1.00  0.00           H  
ATOM   1326 2HB  PHE A 105       1.175   4.986 -20.238  1.00  0.00           H  
ATOM   1327  HD1 PHE A 105       3.083   2.240 -19.798  1.00  0.00           H  
ATOM   1328  HD2 PHE A 105      -0.503   3.442 -21.773  1.00  0.00           H  
ATOM   1329  HE1 PHE A 105       2.316  -0.091 -19.755  1.00  0.00           H  
ATOM   1330  HE2 PHE A 105      -1.298   1.093 -21.737  1.00  0.00           H  
ATOM   1331  HZ  PHE A 105       0.117  -0.678 -20.727  1.00  0.00           H  
ATOM   1332  N   GLY A 106       3.485   6.921 -22.562  1.00  0.00           N  
ATOM   1333  CA  GLY A 106       3.856   8.332 -22.557  1.00  0.00           C  
ATOM   1334  C   GLY A 106       4.396   8.837 -21.229  1.00  0.00           C  
ATOM   1335  O   GLY A 106       4.226   8.210 -20.184  1.00  0.00           O  
ATOM   1336  H   GLY A 106       4.145   6.247 -22.922  1.00  0.00           H  
ATOM   1337 1HA  GLY A 106       4.600   8.504 -23.334  1.00  0.00           H  
ATOM   1338 2HA  GLY A 106       2.987   8.926 -22.838  1.00  0.00           H  
ATOM   1339  N   ILE A 107       5.059   9.984 -21.311  1.00  0.00           N  
ATOM   1340  CA  ILE A 107       5.713  10.640 -20.191  1.00  0.00           C  
ATOM   1341  C   ILE A 107       4.768  11.068 -19.099  1.00  0.00           C  
ATOM   1342  O   ILE A 107       5.076  10.900 -17.925  1.00  0.00           O  
ATOM   1343  CB  ILE A 107       6.483  11.879 -20.660  1.00  0.00           C  
ATOM   1344  CG1 ILE A 107       7.639  11.471 -21.490  1.00  0.00           C  
ATOM   1345  CG2 ILE A 107       6.926  12.688 -19.461  1.00  0.00           C  
ATOM   1346  CD1 ILE A 107       8.295  12.602 -22.229  1.00  0.00           C  
ATOM   1347  H   ILE A 107       5.111  10.429 -22.216  1.00  0.00           H  
ATOM   1348  HA  ILE A 107       6.395   9.915 -19.765  1.00  0.00           H  
ATOM   1349  HB  ILE A 107       5.840  12.491 -21.290  1.00  0.00           H  
ATOM   1350 1HG1 ILE A 107       8.373  11.005 -20.841  1.00  0.00           H  
ATOM   1351 2HG1 ILE A 107       7.302  10.732 -22.217  1.00  0.00           H  
ATOM   1352 1HG2 ILE A 107       7.474  13.568 -19.796  1.00  0.00           H  
ATOM   1353 2HG2 ILE A 107       6.055  13.003 -18.889  1.00  0.00           H  
ATOM   1354 3HG2 ILE A 107       7.574  12.075 -18.829  1.00  0.00           H  
ATOM   1355 1HD1 ILE A 107       9.132  12.216 -22.812  1.00  0.00           H  
ATOM   1356 2HD1 ILE A 107       7.571  13.069 -22.897  1.00  0.00           H  
ATOM   1357 3HD1 ILE A 107       8.659  13.340 -21.516  1.00  0.00           H  
ATOM   1358  N   TRP A 108       3.605  11.587 -19.457  1.00  0.00           N  
ATOM   1359  CA  TRP A 108       2.725  12.037 -18.402  1.00  0.00           C  
ATOM   1360  C   TRP A 108       2.387  10.899 -17.455  1.00  0.00           C  
ATOM   1361  O   TRP A 108       2.505  11.068 -16.247  1.00  0.00           O  
ATOM   1362  CB  TRP A 108       1.466  12.645 -19.013  1.00  0.00           C  
ATOM   1363  CG  TRP A 108       0.543  13.239 -17.978  1.00  0.00           C  
ATOM   1364  CD1 TRP A 108       0.651  14.501 -17.481  1.00  0.00           C  
ATOM   1365  CD2 TRP A 108      -0.611  12.638 -17.312  1.00  0.00           C  
ATOM   1366  NE1 TRP A 108      -0.331  14.738 -16.563  1.00  0.00           N  
ATOM   1367  CE2 TRP A 108      -1.112  13.619 -16.445  1.00  0.00           C  
ATOM   1368  CE3 TRP A 108      -1.227  11.402 -17.382  1.00  0.00           C  
ATOM   1369  CZ2 TRP A 108      -2.219  13.385 -15.645  1.00  0.00           C  
ATOM   1370  CZ3 TRP A 108      -2.339  11.163 -16.582  1.00  0.00           C  
ATOM   1371  CH2 TRP A 108      -2.823  12.129 -15.735  1.00  0.00           C  
ATOM   1372  H   TRP A 108       3.341  11.667 -20.429  1.00  0.00           H  
ATOM   1373  HA  TRP A 108       3.245  12.808 -17.833  1.00  0.00           H  
ATOM   1374 1HB  TRP A 108       1.746  13.424 -19.721  1.00  0.00           H  
ATOM   1375 2HB  TRP A 108       0.924  11.877 -19.566  1.00  0.00           H  
ATOM   1376  HD1 TRP A 108       1.415  15.220 -17.774  1.00  0.00           H  
ATOM   1377  HE1 TRP A 108      -0.462  15.600 -16.053  1.00  0.00           H  
ATOM   1378  HE3 TRP A 108      -0.848  10.638 -18.052  1.00  0.00           H  
ATOM   1379  HZ2 TRP A 108      -2.615  14.142 -14.968  1.00  0.00           H  
ATOM   1380  HZ3 TRP A 108      -2.820  10.189 -16.639  1.00  0.00           H  
ATOM   1381  HH2 TRP A 108      -3.697  11.909 -15.122  1.00  0.00           H  
ATOM   1382  N   LEU A 109       2.045   9.722 -17.997  1.00  0.00           N  
ATOM   1383  CA  LEU A 109       1.761   8.586 -17.131  1.00  0.00           C  
ATOM   1384  C   LEU A 109       3.063   8.134 -16.478  1.00  0.00           C  
ATOM   1385  O   LEU A 109       3.052   7.824 -15.296  1.00  0.00           O  
ATOM   1386  CB  LEU A 109       1.110   7.451 -17.938  1.00  0.00           C  
ATOM   1387  CG  LEU A 109      -0.348   7.721 -18.353  1.00  0.00           C  
ATOM   1388  CD1 LEU A 109      -0.864   6.642 -19.277  1.00  0.00           C  
ATOM   1389  CD2 LEU A 109      -1.183   7.802 -17.085  1.00  0.00           C  
ATOM   1390  H   LEU A 109       1.983   9.623 -19.000  1.00  0.00           H  
ATOM   1391  HA  LEU A 109       1.079   8.923 -16.360  1.00  0.00           H  
ATOM   1392 1HB  LEU A 109       1.700   7.283 -18.840  1.00  0.00           H  
ATOM   1393 2HB  LEU A 109       1.129   6.545 -17.350  1.00  0.00           H  
ATOM   1394  HG  LEU A 109      -0.405   8.658 -18.901  1.00  0.00           H  
ATOM   1395 1HD1 LEU A 109      -1.895   6.861 -19.553  1.00  0.00           H  
ATOM   1396 2HD1 LEU A 109      -0.269   6.604 -20.155  1.00  0.00           H  
ATOM   1397 3HD1 LEU A 109      -0.822   5.677 -18.770  1.00  0.00           H  
ATOM   1398 1HD2 LEU A 109      -2.222   7.994 -17.347  1.00  0.00           H  
ATOM   1399 2HD2 LEU A 109      -1.114   6.858 -16.542  1.00  0.00           H  
ATOM   1400 3HD2 LEU A 109      -0.813   8.608 -16.457  1.00  0.00           H  
ATOM   1401  N   CYS A 110       4.204   8.158 -17.168  1.00  0.00           N  
ATOM   1402  CA  CYS A 110       5.431   7.752 -16.479  1.00  0.00           C  
ATOM   1403  C   CYS A 110       5.523   8.511 -15.153  1.00  0.00           C  
ATOM   1404  O   CYS A 110       5.701   7.913 -14.102  1.00  0.00           O  
ATOM   1405  CB  CYS A 110       6.662   8.010 -17.366  1.00  0.00           C  
ATOM   1406  SG  CYS A 110       8.275   7.738 -16.583  1.00  0.00           S  
ATOM   1407  H   CYS A 110       4.238   8.444 -18.133  1.00  0.00           H  
ATOM   1408  HA  CYS A 110       5.382   6.686 -16.264  1.00  0.00           H  
ATOM   1409 1HB  CYS A 110       6.618   7.367 -18.237  1.00  0.00           H  
ATOM   1410 2HB  CYS A 110       6.646   9.030 -17.714  1.00  0.00           H  
ATOM   1411  N   LYS A 111       5.329   9.823 -15.233  1.00  0.00           N  
ATOM   1412  CA  LYS A 111       5.347  10.726 -14.093  1.00  0.00           C  
ATOM   1413  C   LYS A 111       4.235  10.442 -13.075  1.00  0.00           C  
ATOM   1414  O   LYS A 111       4.508  10.383 -11.881  1.00  0.00           O  
ATOM   1415  CB  LYS A 111       5.231  12.177 -14.571  1.00  0.00           C  
ATOM   1416  CG  LYS A 111       6.424  12.727 -15.266  1.00  0.00           C  
ATOM   1417  CD  LYS A 111       6.134  14.129 -15.772  1.00  0.00           C  
ATOM   1418  CE  LYS A 111       7.358  14.763 -16.418  1.00  0.00           C  
ATOM   1419  NZ  LYS A 111       7.041  16.088 -17.025  1.00  0.00           N  
ATOM   1420  H   LYS A 111       5.159  10.216 -16.144  1.00  0.00           H  
ATOM   1421  HA  LYS A 111       6.298  10.593 -13.580  1.00  0.00           H  
ATOM   1422 1HB  LYS A 111       4.395  12.269 -15.252  1.00  0.00           H  
ATOM   1423 2HB  LYS A 111       5.033  12.818 -13.737  1.00  0.00           H  
ATOM   1424 1HG  LYS A 111       7.259  12.753 -14.574  1.00  0.00           H  
ATOM   1425 2HG  LYS A 111       6.686  12.083 -16.106  1.00  0.00           H  
ATOM   1426 1HD  LYS A 111       5.330  14.090 -16.508  1.00  0.00           H  
ATOM   1427 2HD  LYS A 111       5.816  14.755 -14.944  1.00  0.00           H  
ATOM   1428 1HE  LYS A 111       8.134  14.894 -15.662  1.00  0.00           H  
ATOM   1429 2HE  LYS A 111       7.739  14.106 -17.190  1.00  0.00           H  
ATOM   1430 1HZ  LYS A 111       7.874  16.477 -17.442  1.00  0.00           H  
ATOM   1431 2HZ  LYS A 111       6.331  15.972 -17.735  1.00  0.00           H  
ATOM   1432 3HZ  LYS A 111       6.700  16.713 -16.309  1.00  0.00           H  
ATOM   1433  N   ALA A 112       2.998  10.233 -13.550  1.00  0.00           N  
ATOM   1434  CA  ALA A 112       1.856   9.954 -12.669  1.00  0.00           C  
ATOM   1435  C   ALA A 112       2.027   8.673 -11.881  1.00  0.00           C  
ATOM   1436  O   ALA A 112       1.785   8.641 -10.678  1.00  0.00           O  
ATOM   1437  CB  ALA A 112       0.583   9.878 -13.493  1.00  0.00           C  
ATOM   1438  H   ALA A 112       2.841  10.267 -14.543  1.00  0.00           H  
ATOM   1439  HA  ALA A 112       1.793  10.765 -11.943  1.00  0.00           H  
ATOM   1440 1HB  ALA A 112      -0.261   9.670 -12.838  1.00  0.00           H  
ATOM   1441 2HB  ALA A 112       0.418  10.828 -14.004  1.00  0.00           H  
ATOM   1442 3HB  ALA A 112       0.676   9.087 -14.222  1.00  0.00           H  
ATOM   1443  N   ASN A 113       2.523   7.746 -12.411  1.00  0.00           N  
ATOM   1444  CA  ASN A 113       2.816   6.415 -11.922  1.00  0.00           C  
ATOM   1445  C   ASN A 113       3.890   6.475 -10.877  1.00  0.00           C  
ATOM   1446  O   ASN A 113       3.692   6.005  -9.758  1.00  0.00           O  
ATOM   1447  CB  ASN A 113       3.222   5.476 -13.044  1.00  0.00           C  
ATOM   1448  CG  ASN A 113       2.061   4.803 -13.721  1.00  0.00           C  
ATOM   1449  OD1 ASN A 113       1.490   5.326 -14.685  1.00  0.00           O  
ATOM   1450  ND2 ASN A 113       1.657   3.686 -13.171  1.00  0.00           N  
ATOM   1451  H   ASN A 113       2.820   7.981 -13.337  1.00  0.00           H  
ATOM   1452  HA  ASN A 113       1.923   6.008 -11.445  1.00  0.00           H  
ATOM   1453 1HB  ASN A 113       3.945   5.787 -13.799  1.00  0.00           H  
ATOM   1454 2HB  ASN A 113       3.693   4.764 -12.364  1.00  0.00           H  
ATOM   1455 1HD2 ASN A 113       0.889   3.183 -13.568  1.00  0.00           H  
ATOM   1456 2HD2 ASN A 113       2.116   3.335 -12.355  1.00  0.00           H  
ATOM   1457  N   SER A 114       4.970   7.155 -11.205  1.00  0.00           N  
ATOM   1458  CA  SER A 114       6.054   7.373 -10.277  1.00  0.00           C  
ATOM   1459  C   SER A 114       5.569   8.078  -9.035  1.00  0.00           C  
ATOM   1460  O   SER A 114       5.855   7.660  -7.910  1.00  0.00           O  
ATOM   1461  CB  SER A 114       7.158   8.173 -10.941  1.00  0.00           C  
ATOM   1462  OG  SER A 114       8.230   8.414 -10.070  1.00  0.00           O  
ATOM   1463  H   SER A 114       5.057   7.544 -12.135  1.00  0.00           H  
ATOM   1464  HA  SER A 114       6.472   6.411  -9.983  1.00  0.00           H  
ATOM   1465 1HB  SER A 114       7.521   7.614 -11.804  1.00  0.00           H  
ATOM   1466 2HB  SER A 114       6.749   9.126 -11.272  1.00  0.00           H  
ATOM   1467  HG  SER A 114       8.745   9.156 -10.394  1.00  0.00           H  
ATOM   1468  N   PHE A 115       4.813   9.134  -9.267  1.00  0.00           N  
ATOM   1469  CA  PHE A 115       4.297   9.967  -8.218  1.00  0.00           C  
ATOM   1470  C   PHE A 115       3.407   9.175  -7.316  1.00  0.00           C  
ATOM   1471  O   PHE A 115       3.563   9.240  -6.107  1.00  0.00           O  
ATOM   1472  CB  PHE A 115       3.537  11.161  -8.797  1.00  0.00           C  
ATOM   1473  CG  PHE A 115       2.892  12.033  -7.757  1.00  0.00           C  
ATOM   1474  CD1 PHE A 115       3.641  12.961  -7.049  1.00  0.00           C  
ATOM   1475  CD2 PHE A 115       1.537  11.925  -7.483  1.00  0.00           C  
ATOM   1476  CE1 PHE A 115       3.049  13.763  -6.092  1.00  0.00           C  
ATOM   1477  CE2 PHE A 115       0.943  12.726  -6.528  1.00  0.00           C  
ATOM   1478  CZ  PHE A 115       1.701  13.646  -5.831  1.00  0.00           C  
ATOM   1479  H   PHE A 115       4.584   9.372 -10.217  1.00  0.00           H  
ATOM   1480  HA  PHE A 115       5.133  10.335  -7.626  1.00  0.00           H  
ATOM   1481 1HB  PHE A 115       4.215  11.800  -9.362  1.00  0.00           H  
ATOM   1482 2HB  PHE A 115       2.738  10.814  -9.451  1.00  0.00           H  
ATOM   1483  HD1 PHE A 115       4.707  13.055  -7.256  1.00  0.00           H  
ATOM   1484  HD2 PHE A 115       0.939  11.198  -8.033  1.00  0.00           H  
ATOM   1485  HE1 PHE A 115       3.649  14.489  -5.543  1.00  0.00           H  
ATOM   1486  HE2 PHE A 115      -0.123  12.632  -6.323  1.00  0.00           H  
ATOM   1487  HZ  PHE A 115       1.234  14.277  -5.076  1.00  0.00           H  
ATOM   1488  N   THR A 116       2.517   8.396  -7.914  1.00  0.00           N  
ATOM   1489  CA  THR A 116       1.557   7.611  -7.174  1.00  0.00           C  
ATOM   1490  C   THR A 116       2.226   6.533  -6.348  1.00  0.00           C  
ATOM   1491  O   THR A 116       1.837   6.294  -5.209  1.00  0.00           O  
ATOM   1492  CB  THR A 116       0.529   6.956  -8.114  1.00  0.00           C  
ATOM   1493  OG1 THR A 116      -0.202   7.974  -8.811  1.00  0.00           O  
ATOM   1494  CG2 THR A 116      -0.441   6.091  -7.324  1.00  0.00           C  
ATOM   1495  H   THR A 116       2.503   8.345  -8.918  1.00  0.00           H  
ATOM   1496  HA  THR A 116       1.041   8.287  -6.497  1.00  0.00           H  
ATOM   1497  HB  THR A 116       1.056   6.339  -8.841  1.00  0.00           H  
ATOM   1498  HG1 THR A 116       0.324   8.299  -9.545  1.00  0.00           H  
ATOM   1499 1HG2 THR A 116      -1.159   5.636  -8.006  1.00  0.00           H  
ATOM   1500 2HG2 THR A 116       0.111   5.309  -6.803  1.00  0.00           H  
ATOM   1501 3HG2 THR A 116      -0.969   6.708  -6.599  1.00  0.00           H  
ATOM   1502  N   ALA A 117       3.297   5.952  -6.866  1.00  0.00           N  
ATOM   1503  CA  ALA A 117       4.000   4.947  -6.099  1.00  0.00           C  
ATOM   1504  C   ALA A 117       4.616   5.553  -4.860  1.00  0.00           C  
ATOM   1505  O   ALA A 117       4.476   5.009  -3.759  1.00  0.00           O  
ATOM   1506  CB  ALA A 117       5.067   4.294  -6.962  1.00  0.00           C  
ATOM   1507  H   ALA A 117       3.620   6.203  -7.784  1.00  0.00           H  
ATOM   1508  HA  ALA A 117       3.286   4.210  -5.754  1.00  0.00           H  
ATOM   1509 1HB  ALA A 117       5.613   3.559  -6.371  1.00  0.00           H  
ATOM   1510 2HB  ALA A 117       4.595   3.800  -7.810  1.00  0.00           H  
ATOM   1511 3HB  ALA A 117       5.759   5.049  -7.324  1.00  0.00           H  
ATOM   1512  N   GLN A 118       5.245   6.706  -5.034  1.00  0.00           N  
ATOM   1513  CA  GLN A 118       5.856   7.382  -3.918  1.00  0.00           C  
ATOM   1514  C   GLN A 118       4.813   7.912  -2.955  1.00  0.00           C  
ATOM   1515  O   GLN A 118       5.032   7.923  -1.748  1.00  0.00           O  
ATOM   1516  CB  GLN A 118       6.751   8.513  -4.419  1.00  0.00           C  
ATOM   1517  CG  GLN A 118       7.993   8.038  -5.167  1.00  0.00           C  
ATOM   1518  CD  GLN A 118       8.970   7.194  -4.321  1.00  0.00           C  
ATOM   1519  OE1 GLN A 118       9.348   7.579  -3.214  1.00  0.00           O  
ATOM   1520  NE2 GLN A 118       9.371   6.030  -4.870  1.00  0.00           N  
ATOM   1521  H   GLN A 118       5.295   7.116  -5.960  1.00  0.00           H  
ATOM   1522  HA  GLN A 118       6.473   6.665  -3.376  1.00  0.00           H  
ATOM   1523 1HB  GLN A 118       6.180   9.161  -5.089  1.00  0.00           H  
ATOM   1524 2HB  GLN A 118       7.074   9.116  -3.581  1.00  0.00           H  
ATOM   1525 1HG  GLN A 118       7.676   7.423  -6.009  1.00  0.00           H  
ATOM   1526 2HG  GLN A 118       8.539   8.914  -5.519  1.00  0.00           H  
ATOM   1527 1HE2 GLN A 118      10.010   5.406  -4.396  1.00  0.00           H  
ATOM   1528 2HE2 GLN A 118       9.029   5.771  -5.774  1.00  0.00           H  
ATOM   1529  N   LEU A 119       3.642   8.398  -3.472  1.00  0.00           N  
ATOM   1530  CA  LEU A 119       2.493   8.894  -2.740  1.00  0.00           C  
ATOM   1531  C   LEU A 119       2.038   7.830  -1.792  1.00  0.00           C  
ATOM   1532  O   LEU A 119       1.890   8.077  -0.609  1.00  0.00           O  
ATOM   1533  CB  LEU A 119       1.347   9.257  -3.688  1.00  0.00           C  
ATOM   1534  CG  LEU A 119       0.061   9.728  -3.014  1.00  0.00           C  
ATOM   1535  CD1 LEU A 119       0.337  11.007  -2.257  1.00  0.00           C  
ATOM   1536  CD2 LEU A 119      -1.007   9.929  -4.073  1.00  0.00           C  
ATOM   1537  H   LEU A 119       3.588   8.369  -4.470  1.00  0.00           H  
ATOM   1538  HA  LEU A 119       2.792   9.770  -2.164  1.00  0.00           H  
ATOM   1539 1HB  LEU A 119       1.685  10.052  -4.352  1.00  0.00           H  
ATOM   1540 2HB  LEU A 119       1.107   8.398  -4.283  1.00  0.00           H  
ATOM   1541  HG  LEU A 119      -0.277   8.980  -2.294  1.00  0.00           H  
ATOM   1542 1HD1 LEU A 119      -0.578  11.352  -1.772  1.00  0.00           H  
ATOM   1543 2HD1 LEU A 119       1.096  10.824  -1.504  1.00  0.00           H  
ATOM   1544 3HD1 LEU A 119       0.687  11.765  -2.947  1.00  0.00           H  
ATOM   1545 1HD2 LEU A 119      -1.930  10.264  -3.599  1.00  0.00           H  
ATOM   1546 2HD2 LEU A 119      -0.674  10.674  -4.784  1.00  0.00           H  
ATOM   1547 3HD2 LEU A 119      -1.186   8.985  -4.592  1.00  0.00           H  
ATOM   1548  N   ASN A 120       1.874   6.624  -2.319  1.00  0.00           N  
ATOM   1549  CA  ASN A 120       1.452   5.484  -1.537  1.00  0.00           C  
ATOM   1550  C   ASN A 120       2.431   5.229  -0.430  1.00  0.00           C  
ATOM   1551  O   ASN A 120       2.062   5.222   0.734  1.00  0.00           O  
ATOM   1552  CB  ASN A 120       1.311   4.247  -2.397  1.00  0.00           C  
ATOM   1553  CG  ASN A 120       0.844   3.026  -1.602  1.00  0.00           C  
ATOM   1554  OD1 ASN A 120       1.590   2.051  -1.454  1.00  0.00           O  
ATOM   1555  ND2 ASN A 120      -0.352   3.072  -1.105  1.00  0.00           N  
ATOM   1556  H   ASN A 120       2.049   6.499  -3.301  1.00  0.00           H  
ATOM   1557  HA  ASN A 120       0.490   5.717  -1.074  1.00  0.00           H  
ATOM   1558 1HB  ASN A 120       0.599   4.451  -3.185  1.00  0.00           H  
ATOM   1559 2HB  ASN A 120       2.269   4.015  -2.864  1.00  0.00           H  
ATOM   1560 1HD2 ASN A 120      -0.718   2.293  -0.568  1.00  0.00           H  
ATOM   1561 2HD2 ASN A 120      -0.922   3.880  -1.250  1.00  0.00           H  
ATOM   1562  N   MET A 121       3.696   5.097  -0.760  1.00  0.00           N  
ATOM   1563  CA  MET A 121       4.650   4.824   0.295  1.00  0.00           C  
ATOM   1564  C   MET A 121       4.578   5.839   1.427  1.00  0.00           C  
ATOM   1565  O   MET A 121       4.415   5.461   2.589  1.00  0.00           O  
ATOM   1566  CB  MET A 121       6.050   4.779  -0.284  1.00  0.00           C  
ATOM   1567  CG  MET A 121       7.121   4.419   0.725  1.00  0.00           C  
ATOM   1568  SD  MET A 121       8.727   4.412  -0.004  1.00  0.00           S  
ATOM   1569  CE  MET A 121       8.924   6.140  -0.292  1.00  0.00           C  
ATOM   1570  H   MET A 121       4.003   5.184  -1.723  1.00  0.00           H  
ATOM   1571  HA  MET A 121       4.426   3.845   0.719  1.00  0.00           H  
ATOM   1572 1HB  MET A 121       6.087   4.061  -1.078  1.00  0.00           H  
ATOM   1573 2HB  MET A 121       6.299   5.751  -0.712  1.00  0.00           H  
ATOM   1574 1HG  MET A 121       7.108   5.140   1.544  1.00  0.00           H  
ATOM   1575 2HG  MET A 121       6.917   3.433   1.138  1.00  0.00           H  
ATOM   1576 1HE  MET A 121       9.873   6.309  -0.742  1.00  0.00           H  
ATOM   1577 2HE  MET A 121       8.133   6.494  -0.956  1.00  0.00           H  
ATOM   1578 3HE  MET A 121       8.866   6.671   0.653  1.00  0.00           H  
ATOM   1579  N   PHE A 122       4.650   7.121   1.083  1.00  0.00           N  
ATOM   1580  CA  PHE A 122       4.712   8.162   2.089  1.00  0.00           C  
ATOM   1581  C   PHE A 122       3.400   8.332   2.848  1.00  0.00           C  
ATOM   1582  O   PHE A 122       3.400   8.416   4.069  1.00  0.00           O  
ATOM   1583  CB  PHE A 122       5.084   9.503   1.440  1.00  0.00           C  
ATOM   1584  CG  PHE A 122       6.523   9.595   0.970  1.00  0.00           C  
ATOM   1585  CD1 PHE A 122       6.807   9.824  -0.373  1.00  0.00           C  
ATOM   1586  CD2 PHE A 122       7.584   9.456   1.844  1.00  0.00           C  
ATOM   1587  CE1 PHE A 122       8.104   9.911  -0.821  1.00  0.00           C  
ATOM   1588  CE2 PHE A 122       8.896   9.546   1.389  1.00  0.00           C  
ATOM   1589  CZ  PHE A 122       9.145   9.773   0.055  1.00  0.00           C  
ATOM   1590  H   PHE A 122       4.662   7.378   0.110  1.00  0.00           H  
ATOM   1591  HA  PHE A 122       5.481   7.870   2.804  1.00  0.00           H  
ATOM   1592 1HB  PHE A 122       4.439   9.682   0.578  1.00  0.00           H  
ATOM   1593 2HB  PHE A 122       4.914  10.310   2.149  1.00  0.00           H  
ATOM   1594  HD1 PHE A 122       5.987   9.936  -1.078  1.00  0.00           H  
ATOM   1595  HD2 PHE A 122       7.382   9.276   2.899  1.00  0.00           H  
ATOM   1596  HE1 PHE A 122       8.306  10.090  -1.874  1.00  0.00           H  
ATOM   1597  HE2 PHE A 122       9.724   9.438   2.078  1.00  0.00           H  
ATOM   1598  HZ  PHE A 122      10.159   9.841  -0.303  1.00  0.00           H  
ATOM   1599  N   ALA A 123       2.283   8.338   2.135  1.00  0.00           N  
ATOM   1600  CA  ALA A 123       0.993   8.544   2.773  1.00  0.00           C  
ATOM   1601  C   ALA A 123       0.681   7.405   3.702  1.00  0.00           C  
ATOM   1602  O   ALA A 123       0.328   7.624   4.856  1.00  0.00           O  
ATOM   1603  CB  ALA A 123      -0.110   8.690   1.728  1.00  0.00           C  
ATOM   1604  H   ALA A 123       2.317   8.200   1.149  1.00  0.00           H  
ATOM   1605  HA  ALA A 123       1.053   9.446   3.382  1.00  0.00           H  
ATOM   1606 1HB  ALA A 123      -1.066   8.830   2.224  1.00  0.00           H  
ATOM   1607 2HB  ALA A 123       0.092   9.548   1.095  1.00  0.00           H  
ATOM   1608 3HB  ALA A 123      -0.149   7.790   1.113  1.00  0.00           H  
ATOM   1609  N   SER A 124       0.891   6.199   3.208  1.00  0.00           N  
ATOM   1610  CA  SER A 124       0.612   5.002   3.960  1.00  0.00           C  
ATOM   1611  C   SER A 124       1.451   4.909   5.205  1.00  0.00           C  
ATOM   1612  O   SER A 124       0.905   4.671   6.277  1.00  0.00           O  
ATOM   1613  CB  SER A 124       0.849   3.772   3.102  1.00  0.00           C  
ATOM   1614  OG  SER A 124      -0.065   3.720   2.034  1.00  0.00           O  
ATOM   1615  H   SER A 124       1.255   6.100   2.281  1.00  0.00           H  
ATOM   1616  HA  SER A 124      -0.427   5.037   4.278  1.00  0.00           H  
ATOM   1617 1HB  SER A 124       1.866   3.789   2.713  1.00  0.00           H  
ATOM   1618 2HB  SER A 124       0.748   2.877   3.713  1.00  0.00           H  
ATOM   1619  HG  SER A 124      -0.077   2.806   1.740  1.00  0.00           H  
ATOM   1620  N   VAL A 125       2.752   5.171   5.105  1.00  0.00           N  
ATOM   1621  CA  VAL A 125       3.554   5.038   6.304  1.00  0.00           C  
ATOM   1622  C   VAL A 125       3.172   6.145   7.274  1.00  0.00           C  
ATOM   1623  O   VAL A 125       3.154   5.921   8.483  1.00  0.00           O  
ATOM   1624  CB  VAL A 125       5.071   5.115   6.025  1.00  0.00           C  
ATOM   1625  CG1 VAL A 125       5.547   6.528   5.766  1.00  0.00           C  
ATOM   1626  CG2 VAL A 125       5.779   4.528   7.194  1.00  0.00           C  
ATOM   1627  H   VAL A 125       3.177   5.454   4.230  1.00  0.00           H  
ATOM   1628  HA  VAL A 125       3.282   4.120   6.818  1.00  0.00           H  
ATOM   1629  HB  VAL A 125       5.297   4.569   5.146  1.00  0.00           H  
ATOM   1630 1HG1 VAL A 125       6.613   6.520   5.577  1.00  0.00           H  
ATOM   1631 2HG1 VAL A 125       5.035   6.918   4.916  1.00  0.00           H  
ATOM   1632 3HG1 VAL A 125       5.343   7.153   6.627  1.00  0.00           H  
ATOM   1633 1HG2 VAL A 125       6.856   4.568   7.025  1.00  0.00           H  
ATOM   1634 2HG2 VAL A 125       5.525   5.094   8.069  1.00  0.00           H  
ATOM   1635 3HG2 VAL A 125       5.471   3.489   7.324  1.00  0.00           H  
ATOM   1636  N   PHE A 126       2.794   7.316   6.754  1.00  0.00           N  
ATOM   1637  CA  PHE A 126       2.391   8.396   7.630  1.00  0.00           C  
ATOM   1638  C   PHE A 126       1.128   8.018   8.369  1.00  0.00           C  
ATOM   1639  O   PHE A 126       1.016   8.258   9.571  1.00  0.00           O  
ATOM   1640  CB  PHE A 126       2.162   9.687   6.858  1.00  0.00           C  
ATOM   1641  CG  PHE A 126       3.391  10.328   6.350  1.00  0.00           C  
ATOM   1642  CD1 PHE A 126       4.610  10.149   6.982  1.00  0.00           C  
ATOM   1643  CD2 PHE A 126       3.339  11.130   5.217  1.00  0.00           C  
ATOM   1644  CE1 PHE A 126       5.744  10.760   6.487  1.00  0.00           C  
ATOM   1645  CE2 PHE A 126       4.458  11.728   4.733  1.00  0.00           C  
ATOM   1646  CZ  PHE A 126       5.659  11.549   5.360  1.00  0.00           C  
ATOM   1647  H   PHE A 126       2.784   7.464   5.755  1.00  0.00           H  
ATOM   1648  HA  PHE A 126       3.171   8.552   8.376  1.00  0.00           H  
ATOM   1649 1HB  PHE A 126       1.521   9.486   6.016  1.00  0.00           H  
ATOM   1650 2HB  PHE A 126       1.654  10.401   7.497  1.00  0.00           H  
ATOM   1651  HD1 PHE A 126       4.665   9.522   7.873  1.00  0.00           H  
ATOM   1652  HD2 PHE A 126       2.388  11.278   4.713  1.00  0.00           H  
ATOM   1653  HE1 PHE A 126       6.703  10.618   6.987  1.00  0.00           H  
ATOM   1654  HE2 PHE A 126       4.392  12.347   3.850  1.00  0.00           H  
ATOM   1655  HZ  PHE A 126       6.539  12.029   4.969  1.00  0.00           H  
ATOM   1656  N   PHE A 127       0.207   7.350   7.669  1.00  0.00           N  
ATOM   1657  CA  PHE A 127      -1.020   6.956   8.317  1.00  0.00           C  
ATOM   1658  C   PHE A 127      -0.688   5.929   9.375  1.00  0.00           C  
ATOM   1659  O   PHE A 127      -1.199   6.004  10.478  1.00  0.00           O  
ATOM   1660  CB  PHE A 127      -2.045   6.375   7.330  1.00  0.00           C  
ATOM   1661  CG  PHE A 127      -2.688   7.429   6.476  1.00  0.00           C  
ATOM   1662  CD1 PHE A 127      -2.615   7.389   5.091  1.00  0.00           C  
ATOM   1663  CD2 PHE A 127      -3.372   8.471   7.066  1.00  0.00           C  
ATOM   1664  CE1 PHE A 127      -3.214   8.369   4.326  1.00  0.00           C  
ATOM   1665  CE2 PHE A 127      -3.970   9.446   6.304  1.00  0.00           C  
ATOM   1666  CZ  PHE A 127      -3.890   9.395   4.937  1.00  0.00           C  
ATOM   1667  H   PHE A 127       0.366   7.124   6.702  1.00  0.00           H  
ATOM   1668  HA  PHE A 127      -1.439   7.812   8.834  1.00  0.00           H  
ATOM   1669 1HB  PHE A 127      -1.556   5.653   6.685  1.00  0.00           H  
ATOM   1670 2HB  PHE A 127      -2.825   5.847   7.881  1.00  0.00           H  
ATOM   1671  HD1 PHE A 127      -2.079   6.574   4.608  1.00  0.00           H  
ATOM   1672  HD2 PHE A 127      -3.438   8.515   8.156  1.00  0.00           H  
ATOM   1673  HE1 PHE A 127      -3.151   8.329   3.240  1.00  0.00           H  
ATOM   1674  HE2 PHE A 127      -4.501  10.252   6.783  1.00  0.00           H  
ATOM   1675  HZ  PHE A 127      -4.360  10.164   4.345  1.00  0.00           H  
ATOM   1676  N   LEU A 128       0.229   5.022   9.082  1.00  0.00           N  
ATOM   1677  CA  LEU A 128       0.577   4.015  10.067  1.00  0.00           C  
ATOM   1678  C   LEU A 128       1.179   4.661  11.300  1.00  0.00           C  
ATOM   1679  O   LEU A 128       0.869   4.268  12.421  1.00  0.00           O  
ATOM   1680  CB  LEU A 128       1.563   3.009   9.478  1.00  0.00           C  
ATOM   1681  CG  LEU A 128       0.978   2.109   8.401  1.00  0.00           C  
ATOM   1682  CD1 LEU A 128       2.080   1.285   7.787  1.00  0.00           C  
ATOM   1683  CD2 LEU A 128      -0.087   1.231   9.010  1.00  0.00           C  
ATOM   1684  H   LEU A 128       0.684   5.025   8.184  1.00  0.00           H  
ATOM   1685  HA  LEU A 128      -0.325   3.510  10.391  1.00  0.00           H  
ATOM   1686 1HB  LEU A 128       2.400   3.549   9.050  1.00  0.00           H  
ATOM   1687 2HB  LEU A 128       1.936   2.385  10.273  1.00  0.00           H  
ATOM   1688  HG  LEU A 128       0.542   2.707   7.616  1.00  0.00           H  
ATOM   1689 1HD1 LEU A 128       1.658   0.642   7.017  1.00  0.00           H  
ATOM   1690 2HD1 LEU A 128       2.824   1.941   7.345  1.00  0.00           H  
ATOM   1691 3HD1 LEU A 128       2.548   0.676   8.554  1.00  0.00           H  
ATOM   1692 1HD2 LEU A 128      -0.505   0.588   8.240  1.00  0.00           H  
ATOM   1693 2HD2 LEU A 128       0.350   0.618   9.798  1.00  0.00           H  
ATOM   1694 3HD2 LEU A 128      -0.873   1.852   9.432  1.00  0.00           H  
ATOM   1695  N   THR A 129       1.964   5.708  11.095  1.00  0.00           N  
ATOM   1696  CA  THR A 129       2.593   6.384  12.208  1.00  0.00           C  
ATOM   1697  C   THR A 129       1.580   7.054  13.118  1.00  0.00           C  
ATOM   1698  O   THR A 129       1.615   6.833  14.326  1.00  0.00           O  
ATOM   1699  CB  THR A 129       3.598   7.425  11.708  1.00  0.00           C  
ATOM   1700  OG1 THR A 129       4.612   6.770  10.946  1.00  0.00           O  
ATOM   1701  CG2 THR A 129       4.224   8.145  12.877  1.00  0.00           C  
ATOM   1702  H   THR A 129       2.126   6.040  10.158  1.00  0.00           H  
ATOM   1703  HA  THR A 129       3.128   5.653  12.797  1.00  0.00           H  
ATOM   1704  HB  THR A 129       3.088   8.145  11.073  1.00  0.00           H  
ATOM   1705  HG1 THR A 129       4.284   6.597  10.059  1.00  0.00           H  
ATOM   1706 1HG2 THR A 129       4.937   8.883  12.510  1.00  0.00           H  
ATOM   1707 2HG2 THR A 129       3.447   8.646  13.454  1.00  0.00           H  
ATOM   1708 3HG2 THR A 129       4.740   7.424  13.509  1.00  0.00           H  
ATOM   1709  N   VAL A 130       0.643   7.810  12.554  1.00  0.00           N  
ATOM   1710  CA  VAL A 130      -0.330   8.477  13.412  1.00  0.00           C  
ATOM   1711  C   VAL A 130      -1.286   7.451  14.004  1.00  0.00           C  
ATOM   1712  O   VAL A 130      -1.783   7.659  15.102  1.00  0.00           O  
ATOM   1713  CB  VAL A 130      -1.139   9.535  12.643  1.00  0.00           C  
ATOM   1714  CG1 VAL A 130      -0.186  10.599  12.136  1.00  0.00           C  
ATOM   1715  CG2 VAL A 130      -1.893   8.905  11.526  1.00  0.00           C  
ATOM   1716  H   VAL A 130       0.611   7.917  11.549  1.00  0.00           H  
ATOM   1717  HA  VAL A 130       0.188   8.907  14.262  1.00  0.00           H  
ATOM   1718  HB  VAL A 130      -1.847  10.018  13.317  1.00  0.00           H  
ATOM   1719 1HG1 VAL A 130      -0.739  11.353  11.591  1.00  0.00           H  
ATOM   1720 2HG1 VAL A 130       0.322  11.063  12.980  1.00  0.00           H  
ATOM   1721 3HG1 VAL A 130       0.550  10.143  11.473  1.00  0.00           H  
ATOM   1722 1HG2 VAL A 130      -2.457   9.663  10.995  1.00  0.00           H  
ATOM   1723 2HG2 VAL A 130      -1.191   8.442  10.867  1.00  0.00           H  
ATOM   1724 3HG2 VAL A 130      -2.577   8.160  11.910  1.00  0.00           H  
ATOM   1725  N   ILE A 131      -1.495   6.322  13.333  1.00  0.00           N  
ATOM   1726  CA  ILE A 131      -2.309   5.271  13.919  1.00  0.00           C  
ATOM   1727  C   ILE A 131      -1.621   4.742  15.166  1.00  0.00           C  
ATOM   1728  O   ILE A 131      -2.248   4.567  16.210  1.00  0.00           O  
ATOM   1729  CB  ILE A 131      -2.567   4.106  12.944  1.00  0.00           C  
ATOM   1730  CG1 ILE A 131      -3.485   4.513  11.835  1.00  0.00           C  
ATOM   1731  CG2 ILE A 131      -3.118   2.974  13.673  1.00  0.00           C  
ATOM   1732  CD1 ILE A 131      -3.518   3.509  10.680  1.00  0.00           C  
ATOM   1733  H   ILE A 131      -1.094   6.183  12.419  1.00  0.00           H  
ATOM   1734  HA  ILE A 131      -3.268   5.693  14.217  1.00  0.00           H  
ATOM   1735  HB  ILE A 131      -1.636   3.812  12.476  1.00  0.00           H  
ATOM   1736 1HG1 ILE A 131      -4.467   4.621  12.236  1.00  0.00           H  
ATOM   1737 2HG1 ILE A 131      -3.183   5.460  11.449  1.00  0.00           H  
ATOM   1738 1HG2 ILE A 131      -3.300   2.154  12.983  1.00  0.00           H  
ATOM   1739 2HG2 ILE A 131      -2.415   2.670  14.422  1.00  0.00           H  
ATOM   1740 3HG2 ILE A 131      -4.057   3.267  14.144  1.00  0.00           H  
ATOM   1741 1HD1 ILE A 131      -4.197   3.853   9.904  1.00  0.00           H  
ATOM   1742 2HD1 ILE A 131      -2.530   3.405  10.261  1.00  0.00           H  
ATOM   1743 3HD1 ILE A 131      -3.858   2.543  11.047  1.00  0.00           H  
ATOM   1744  N   SER A 132      -0.311   4.517  15.063  1.00  0.00           N  
ATOM   1745  CA  SER A 132       0.462   4.010  16.184  1.00  0.00           C  
ATOM   1746  C   SER A 132       0.406   4.997  17.348  1.00  0.00           C  
ATOM   1747  O   SER A 132       0.151   4.598  18.482  1.00  0.00           O  
ATOM   1748  CB  SER A 132       1.894   3.779  15.752  1.00  0.00           C  
ATOM   1749  OG  SER A 132       1.972   2.790  14.754  1.00  0.00           O  
ATOM   1750  H   SER A 132       0.158   4.702  14.191  1.00  0.00           H  
ATOM   1751  HA  SER A 132       0.013   3.078  16.530  1.00  0.00           H  
ATOM   1752 1HB  SER A 132       2.311   4.703  15.378  1.00  0.00           H  
ATOM   1753 2HB  SER A 132       2.489   3.475  16.610  1.00  0.00           H  
ATOM   1754  HG  SER A 132       1.741   3.208  13.927  1.00  0.00           H  
ATOM   1755  N   LEU A 133       0.542   6.294  17.037  1.00  0.00           N  
ATOM   1756  CA  LEU A 133       0.495   7.361  18.040  1.00  0.00           C  
ATOM   1757  C   LEU A 133      -0.873   7.457  18.678  1.00  0.00           C  
ATOM   1758  O   LEU A 133      -0.994   7.634  19.887  1.00  0.00           O  
ATOM   1759  CB  LEU A 133       0.861   8.702  17.389  1.00  0.00           C  
ATOM   1760  CG  LEU A 133       2.331   8.859  16.972  1.00  0.00           C  
ATOM   1761  CD1 LEU A 133       2.495  10.112  16.127  1.00  0.00           C  
ATOM   1762  CD2 LEU A 133       3.183   8.921  18.228  1.00  0.00           C  
ATOM   1763  H   LEU A 133       0.682   6.549  16.071  1.00  0.00           H  
ATOM   1764  HA  LEU A 133       1.204   7.123  18.832  1.00  0.00           H  
ATOM   1765 1HB  LEU A 133       0.251   8.831  16.506  1.00  0.00           H  
ATOM   1766 2HB  LEU A 133       0.626   9.503  18.089  1.00  0.00           H  
ATOM   1767  HG  LEU A 133       2.639   8.009  16.361  1.00  0.00           H  
ATOM   1768 1HD1 LEU A 133       3.540  10.218  15.834  1.00  0.00           H  
ATOM   1769 2HD1 LEU A 133       1.880  10.035  15.237  1.00  0.00           H  
ATOM   1770 3HD1 LEU A 133       2.190  10.982  16.704  1.00  0.00           H  
ATOM   1771 1HD2 LEU A 133       4.233   9.032  17.952  1.00  0.00           H  
ATOM   1772 2HD2 LEU A 133       2.875   9.773  18.834  1.00  0.00           H  
ATOM   1773 3HD2 LEU A 133       3.055   8.017  18.793  1.00  0.00           H  
ATOM   1774  N   ASP A 134      -1.902   7.291  17.870  1.00  0.00           N  
ATOM   1775  CA  ASP A 134      -3.268   7.344  18.331  1.00  0.00           C  
ATOM   1776  C   ASP A 134      -3.522   6.290  19.369  1.00  0.00           C  
ATOM   1777  O   ASP A 134      -3.863   6.600  20.511  1.00  0.00           O  
ATOM   1778  CB  ASP A 134      -4.231   7.158  17.163  1.00  0.00           C  
ATOM   1779  CG  ASP A 134      -5.639   7.096  17.612  1.00  0.00           C  
ATOM   1780  OD1 ASP A 134      -5.864   7.209  18.771  1.00  0.00           O  
ATOM   1781  OD2 ASP A 134      -6.511   6.935  16.813  1.00  0.00           O  
ATOM   1782  H   ASP A 134      -1.733   7.120  16.897  1.00  0.00           H  
ATOM   1783  HA  ASP A 134      -3.445   8.319  18.787  1.00  0.00           H  
ATOM   1784 1HB  ASP A 134      -4.118   7.983  16.458  1.00  0.00           H  
ATOM   1785 2HB  ASP A 134      -3.994   6.249  16.628  1.00  0.00           H  
ATOM   1786  N   HIS A 135      -3.286   5.052  18.976  1.00  0.00           N  
ATOM   1787  CA  HIS A 135      -3.482   3.894  19.811  1.00  0.00           C  
ATOM   1788  C   HIS A 135      -2.673   4.050  21.095  1.00  0.00           C  
ATOM   1789  O   HIS A 135      -3.198   3.860  22.197  1.00  0.00           O  
ATOM   1790  CB  HIS A 135      -3.070   2.623  19.069  1.00  0.00           C  
ATOM   1791  CG  HIS A 135      -3.329   1.418  19.843  1.00  0.00           C  
ATOM   1792  ND1 HIS A 135      -2.353   0.752  20.533  1.00  0.00           N  
ATOM   1793  CD2 HIS A 135      -4.472   0.742  20.043  1.00  0.00           C  
ATOM   1794  CE1 HIS A 135      -2.883  -0.280  21.124  1.00  0.00           C  
ATOM   1795  NE2 HIS A 135      -4.167  -0.313  20.845  1.00  0.00           N  
ATOM   1796  H   HIS A 135      -2.950   4.910  18.036  1.00  0.00           H  
ATOM   1797  HA  HIS A 135      -4.524   3.824  20.123  1.00  0.00           H  
ATOM   1798 1HB  HIS A 135      -3.612   2.560  18.126  1.00  0.00           H  
ATOM   1799 2HB  HIS A 135      -2.005   2.668  18.832  1.00  0.00           H  
ATOM   1800  HD2 HIS A 135      -5.456   0.985  19.642  1.00  0.00           H  
ATOM   1801  HE1 HIS A 135      -2.366  -0.992  21.740  1.00  0.00           H  
ATOM   1802  HE2 HIS A 135      -4.812  -0.988  21.162  1.00  0.00           H  
ATOM   1803  N   TYR A 136      -1.412   4.459  20.948  1.00  0.00           N  
ATOM   1804  CA  TYR A 136      -0.530   4.682  22.078  1.00  0.00           C  
ATOM   1805  C   TYR A 136      -1.139   5.595  23.119  1.00  0.00           C  
ATOM   1806  O   TYR A 136      -1.257   5.212  24.279  1.00  0.00           O  
ATOM   1807  CB  TYR A 136       0.806   5.251  21.607  1.00  0.00           C  
ATOM   1808  CG  TYR A 136       1.693   5.670  22.726  1.00  0.00           C  
ATOM   1809  CD1 TYR A 136       2.412   4.758  23.429  1.00  0.00           C  
ATOM   1810  CD2 TYR A 136       1.777   7.015  23.045  1.00  0.00           C  
ATOM   1811  CE1 TYR A 136       3.220   5.183  24.456  1.00  0.00           C  
ATOM   1812  CE2 TYR A 136       2.577   7.434  24.060  1.00  0.00           C  
ATOM   1813  CZ  TYR A 136       3.301   6.532  24.771  1.00  0.00           C  
ATOM   1814  OH  TYR A 136       4.103   6.973  25.793  1.00  0.00           O  
ATOM   1815  H   TYR A 136      -1.045   4.623  20.026  1.00  0.00           H  
ATOM   1816  HA  TYR A 136      -0.374   3.730  22.575  1.00  0.00           H  
ATOM   1817 1HB  TYR A 136       1.331   4.505  21.013  1.00  0.00           H  
ATOM   1818 2HB  TYR A 136       0.637   6.103  20.974  1.00  0.00           H  
ATOM   1819  HD1 TYR A 136       2.346   3.714  23.181  1.00  0.00           H  
ATOM   1820  HD2 TYR A 136       1.200   7.743  22.482  1.00  0.00           H  
ATOM   1821  HE1 TYR A 136       3.788   4.471  25.013  1.00  0.00           H  
ATOM   1822  HE2 TYR A 136       2.636   8.495  24.305  1.00  0.00           H  
ATOM   1823  HH  TYR A 136       4.033   7.927  25.865  1.00  0.00           H  
ATOM   1824  N   ILE A 137      -1.597   6.758  22.683  1.00  0.00           N  
ATOM   1825  CA  ILE A 137      -2.203   7.733  23.572  1.00  0.00           C  
ATOM   1826  C   ILE A 137      -3.442   7.165  24.225  1.00  0.00           C  
ATOM   1827  O   ILE A 137      -3.646   7.297  25.420  1.00  0.00           O  
ATOM   1828  CB  ILE A 137      -2.559   9.011  22.796  1.00  0.00           C  
ATOM   1829  CG1 ILE A 137      -1.288   9.709  22.364  1.00  0.00           C  
ATOM   1830  CG2 ILE A 137      -3.421   9.930  23.639  1.00  0.00           C  
ATOM   1831  CD1 ILE A 137      -1.520  10.796  21.350  1.00  0.00           C  
ATOM   1832  H   ILE A 137      -1.523   6.976  21.701  1.00  0.00           H  
ATOM   1833  HA  ILE A 137      -1.499   7.961  24.372  1.00  0.00           H  
ATOM   1834  HB  ILE A 137      -3.106   8.746  21.892  1.00  0.00           H  
ATOM   1835 1HG1 ILE A 137      -0.810  10.142  23.243  1.00  0.00           H  
ATOM   1836 2HG1 ILE A 137      -0.613   8.976  21.941  1.00  0.00           H  
ATOM   1837 1HG2 ILE A 137      -3.662  10.829  23.074  1.00  0.00           H  
ATOM   1838 2HG2 ILE A 137      -4.338   9.423  23.910  1.00  0.00           H  
ATOM   1839 3HG2 ILE A 137      -2.890  10.201  24.528  1.00  0.00           H  
ATOM   1840 1HD1 ILE A 137      -0.568  11.254  21.083  1.00  0.00           H  
ATOM   1841 2HD1 ILE A 137      -1.980  10.366  20.457  1.00  0.00           H  
ATOM   1842 3HD1 ILE A 137      -2.181  11.552  21.771  1.00  0.00           H  
ATOM   1843  N   HIS A 138      -4.264   6.498  23.455  1.00  0.00           N  
ATOM   1844  CA  HIS A 138      -5.477   5.960  24.029  1.00  0.00           C  
ATOM   1845  C   HIS A 138      -5.177   5.059  25.230  1.00  0.00           C  
ATOM   1846  O   HIS A 138      -5.827   5.181  26.268  1.00  0.00           O  
ATOM   1847  CB  HIS A 138      -6.268   5.177  22.992  1.00  0.00           C  
ATOM   1848  CG  HIS A 138      -7.569   4.740  23.504  1.00  0.00           C  
ATOM   1849  ND1 HIS A 138      -8.581   5.638  23.798  1.00  0.00           N  
ATOM   1850  CD2 HIS A 138      -8.057   3.513  23.788  1.00  0.00           C  
ATOM   1851  CE1 HIS A 138      -9.634   4.976  24.239  1.00  0.00           C  
ATOM   1852  NE2 HIS A 138      -9.343   3.685  24.243  1.00  0.00           N  
ATOM   1853  H   HIS A 138      -4.058   6.360  22.478  1.00  0.00           H  
ATOM   1854  HA  HIS A 138      -6.089   6.758  24.427  1.00  0.00           H  
ATOM   1855 1HB  HIS A 138      -6.425   5.797  22.105  1.00  0.00           H  
ATOM   1856 2HB  HIS A 138      -5.699   4.304  22.680  1.00  0.00           H  
ATOM   1857  HD1 HIS A 138      -8.562   6.641  23.624  1.00  0.00           H  
ATOM   1858  HD2 HIS A 138      -7.628   2.511  23.717  1.00  0.00           H  
ATOM   1859  HE1 HIS A 138     -10.542   5.508  24.525  1.00  0.00           H  
ATOM   1860  N   LEU A 139      -4.188   4.179  25.115  1.00  0.00           N  
ATOM   1861  CA  LEU A 139      -3.885   3.277  26.229  1.00  0.00           C  
ATOM   1862  C   LEU A 139      -3.021   3.866  27.351  1.00  0.00           C  
ATOM   1863  O   LEU A 139      -3.228   3.545  28.521  1.00  0.00           O  
ATOM   1864  CB  LEU A 139      -3.188   2.014  25.731  1.00  0.00           C  
ATOM   1865  CG  LEU A 139      -4.011   1.107  24.841  1.00  0.00           C  
ATOM   1866  CD1 LEU A 139      -3.140  -0.056  24.390  1.00  0.00           C  
ATOM   1867  CD2 LEU A 139      -5.232   0.626  25.603  1.00  0.00           C  
ATOM   1868  H   LEU A 139      -3.651   4.139  24.257  1.00  0.00           H  
ATOM   1869  HA  LEU A 139      -4.828   3.020  26.710  1.00  0.00           H  
ATOM   1870 1HB  LEU A 139      -2.302   2.310  25.173  1.00  0.00           H  
ATOM   1871 2HB  LEU A 139      -2.871   1.427  26.593  1.00  0.00           H  
ATOM   1872  HG  LEU A 139      -4.333   1.654  23.950  1.00  0.00           H  
ATOM   1873 1HD1 LEU A 139      -3.719  -0.711  23.753  1.00  0.00           H  
ATOM   1874 2HD1 LEU A 139      -2.287   0.330  23.840  1.00  0.00           H  
ATOM   1875 3HD1 LEU A 139      -2.791  -0.612  25.260  1.00  0.00           H  
ATOM   1876 1HD2 LEU A 139      -5.827  -0.027  24.962  1.00  0.00           H  
ATOM   1877 2HD2 LEU A 139      -4.915   0.075  26.489  1.00  0.00           H  
ATOM   1878 3HD2 LEU A 139      -5.834   1.485  25.906  1.00  0.00           H  
ATOM   1879  N   ILE A 140      -2.059   4.713  27.008  1.00  0.00           N  
ATOM   1880  CA  ILE A 140      -1.124   5.251  28.002  1.00  0.00           C  
ATOM   1881  C   ILE A 140      -1.609   6.559  28.581  1.00  0.00           C  
ATOM   1882  O   ILE A 140      -1.395   6.838  29.760  1.00  0.00           O  
ATOM   1883  CB  ILE A 140       0.265   5.455  27.414  1.00  0.00           C  
ATOM   1884  CG1 ILE A 140       0.766   4.133  26.912  1.00  0.00           C  
ATOM   1885  CG2 ILE A 140       1.190   6.045  28.440  1.00  0.00           C  
ATOM   1886  CD1 ILE A 140       0.776   3.062  27.989  1.00  0.00           C  
ATOM   1887  H   ILE A 140      -1.961   4.998  26.049  1.00  0.00           H  
ATOM   1888  HA  ILE A 140      -1.101   4.579  28.858  1.00  0.00           H  
ATOM   1889  HB  ILE A 140       0.204   6.135  26.560  1.00  0.00           H  
ATOM   1890 1HG1 ILE A 140       0.137   3.809  26.093  1.00  0.00           H  
ATOM   1891 2HG1 ILE A 140       1.767   4.257  26.532  1.00  0.00           H  
ATOM   1892 1HG2 ILE A 140       2.175   6.182  28.001  1.00  0.00           H  
ATOM   1893 2HG2 ILE A 140       0.803   7.000  28.766  1.00  0.00           H  
ATOM   1894 3HG2 ILE A 140       1.263   5.373  29.292  1.00  0.00           H  
ATOM   1895 1HD1 ILE A 140       1.144   2.131  27.583  1.00  0.00           H  
ATOM   1896 2HD1 ILE A 140       1.422   3.375  28.804  1.00  0.00           H  
ATOM   1897 3HD1 ILE A 140      -0.234   2.913  28.363  1.00  0.00           H  
ATOM   1898  N   HIS A 141      -2.296   7.347  27.774  1.00  0.00           N  
ATOM   1899  CA  HIS A 141      -2.815   8.622  28.227  1.00  0.00           C  
ATOM   1900  C   HIS A 141      -4.313   8.792  27.926  1.00  0.00           C  
ATOM   1901  O   HIS A 141      -4.660   9.715  27.182  1.00  0.00           O  
ATOM   1902  CB  HIS A 141      -2.040   9.760  27.584  1.00  0.00           C  
ATOM   1903  CG  HIS A 141      -0.577   9.718  27.805  1.00  0.00           C  
ATOM   1904  ND1 HIS A 141       0.009  10.032  29.010  1.00  0.00           N  
ATOM   1905  CD2 HIS A 141       0.433   9.396  26.962  1.00  0.00           C  
ATOM   1906  CE1 HIS A 141       1.322   9.904  28.901  1.00  0.00           C  
ATOM   1907  NE2 HIS A 141       1.603   9.519  27.667  1.00  0.00           N  
ATOM   1908  H   HIS A 141      -2.472   7.076  26.829  1.00  0.00           H  
ATOM   1909  HA  HIS A 141      -2.758   8.682  29.312  1.00  0.00           H  
ATOM   1910 1HB  HIS A 141      -2.213   9.750  26.527  1.00  0.00           H  
ATOM   1911 2HB  HIS A 141      -2.413  10.705  27.976  1.00  0.00           H  
ATOM   1912  HD2 HIS A 141       0.333   9.095  25.917  1.00  0.00           H  
ATOM   1913  HE1 HIS A 141       2.047  10.085  29.693  1.00  0.00           H  
ATOM   1914  HE2 HIS A 141       2.527   9.343  27.298  1.00  0.00           H  
ATOM   1915  N   PRO A 142      -5.225   7.973  28.508  1.00  0.00           N  
ATOM   1916  CA  PRO A 142      -6.666   8.006  28.305  1.00  0.00           C  
ATOM   1917  C   PRO A 142      -7.228   9.408  28.446  1.00  0.00           C  
ATOM   1918  O   PRO A 142      -8.187   9.757  27.775  1.00  0.00           O  
ATOM   1919  CB  PRO A 142      -7.193   7.083  29.404  1.00  0.00           C  
ATOM   1920  CG  PRO A 142      -6.085   6.113  29.629  1.00  0.00           C  
ATOM   1921  CD  PRO A 142      -4.820   6.934  29.490  1.00  0.00           C  
ATOM   1922  HA  PRO A 142      -6.885   7.651  27.287  1.00  0.00           H  
ATOM   1923 1HB  PRO A 142      -7.436   7.670  30.302  1.00  0.00           H  
ATOM   1924 2HB  PRO A 142      -8.124   6.599  29.073  1.00  0.00           H  
ATOM   1925 1HG  PRO A 142      -6.179   5.652  30.622  1.00  0.00           H  
ATOM   1926 2HG  PRO A 142      -6.137   5.295  28.895  1.00  0.00           H  
ATOM   1927 1HD  PRO A 142      -4.557   7.389  30.455  1.00  0.00           H  
ATOM   1928 2HD  PRO A 142      -4.067   6.278  29.148  1.00  0.00           H  
ATOM   1929  N   VAL A 143      -6.582  10.234  29.266  1.00  0.00           N  
ATOM   1930  CA  VAL A 143      -7.036  11.592  29.481  1.00  0.00           C  
ATOM   1931  C   VAL A 143      -6.910  12.396  28.217  1.00  0.00           C  
ATOM   1932  O   VAL A 143      -7.875  13.014  27.772  1.00  0.00           O  
ATOM   1933  CB  VAL A 143      -6.222  12.258  30.596  1.00  0.00           C  
ATOM   1934  CG1 VAL A 143      -6.589  13.740  30.685  1.00  0.00           C  
ATOM   1935  CG2 VAL A 143      -6.492  11.534  31.901  1.00  0.00           C  
ATOM   1936  H   VAL A 143      -5.757   9.908  29.749  1.00  0.00           H  
ATOM   1937  HA  VAL A 143      -8.093  11.569  29.750  1.00  0.00           H  
ATOM   1938  HB  VAL A 143      -5.159  12.203  30.359  1.00  0.00           H  
ATOM   1939 1HG1 VAL A 143      -6.011  14.214  31.478  1.00  0.00           H  
ATOM   1940 2HG1 VAL A 143      -6.368  14.230  29.736  1.00  0.00           H  
ATOM   1941 3HG1 VAL A 143      -7.652  13.841  30.905  1.00  0.00           H  
ATOM   1942 1HG2 VAL A 143      -5.918  12.000  32.701  1.00  0.00           H  
ATOM   1943 2HG2 VAL A 143      -7.555  11.592  32.136  1.00  0.00           H  
ATOM   1944 3HG2 VAL A 143      -6.196  10.488  31.802  1.00  0.00           H  
ATOM   1945  N   LEU A 144      -5.729  12.335  27.607  1.00  0.00           N  
ATOM   1946  CA  LEU A 144      -5.502  13.075  26.388  1.00  0.00           C  
ATOM   1947  C   LEU A 144      -6.424  12.579  25.313  1.00  0.00           C  
ATOM   1948  O   LEU A 144      -6.962  13.371  24.554  1.00  0.00           O  
ATOM   1949  CB  LEU A 144      -4.051  12.948  25.922  1.00  0.00           C  
ATOM   1950  CG  LEU A 144      -3.015  13.628  26.806  1.00  0.00           C  
ATOM   1951  CD1 LEU A 144      -1.617  13.294  26.287  1.00  0.00           C  
ATOM   1952  CD2 LEU A 144      -3.266  15.128  26.802  1.00  0.00           C  
ATOM   1953  H   LEU A 144      -4.990  11.768  27.998  1.00  0.00           H  
ATOM   1954  HA  LEU A 144      -5.720  14.126  26.572  1.00  0.00           H  
ATOM   1955 1HB  LEU A 144      -3.799  11.898  25.865  1.00  0.00           H  
ATOM   1956 2HB  LEU A 144      -3.968  13.376  24.923  1.00  0.00           H  
ATOM   1957  HG  LEU A 144      -3.093  13.248  27.826  1.00  0.00           H  
ATOM   1958 1HD1 LEU A 144      -0.870  13.777  26.915  1.00  0.00           H  
ATOM   1959 2HD1 LEU A 144      -1.464  12.224  26.311  1.00  0.00           H  
ATOM   1960 3HD1 LEU A 144      -1.515  13.650  25.263  1.00  0.00           H  
ATOM   1961 1HD2 LEU A 144      -2.528  15.622  27.434  1.00  0.00           H  
ATOM   1962 2HD2 LEU A 144      -3.184  15.508  25.785  1.00  0.00           H  
ATOM   1963 3HD2 LEU A 144      -4.268  15.331  27.187  1.00  0.00           H  
ATOM   1964  N   SER A 145      -6.657  11.275  25.288  1.00  0.00           N  
ATOM   1965  CA  SER A 145      -7.548  10.695  24.303  1.00  0.00           C  
ATOM   1966  C   SER A 145      -8.962  11.235  24.479  1.00  0.00           C  
ATOM   1967  O   SER A 145      -9.586  11.736  23.553  1.00  0.00           O  
ATOM   1968  CB  SER A 145      -7.542   9.187  24.435  1.00  0.00           C  
ATOM   1969  OG  SER A 145      -8.406   8.574  23.510  1.00  0.00           O  
ATOM   1970  H   SER A 145      -6.202  10.679  25.973  1.00  0.00           H  
ATOM   1971  HA  SER A 145      -7.202  10.984  23.311  1.00  0.00           H  
ATOM   1972 1HB  SER A 145      -6.542   8.831  24.281  1.00  0.00           H  
ATOM   1973 2HB  SER A 145      -7.841   8.907  25.436  1.00  0.00           H  
ATOM   1974  HG  SER A 145      -9.191   9.126  23.474  1.00  0.00           H  
ATOM   1975  N   HIS A 146      -9.445  11.228  25.701  1.00  0.00           N  
ATOM   1976  CA  HIS A 146     -10.787  11.704  25.957  1.00  0.00           C  
ATOM   1977  C   HIS A 146     -10.933  13.163  25.540  1.00  0.00           C  
ATOM   1978  O   HIS A 146     -11.961  13.566  24.996  1.00  0.00           O  
ATOM   1979  CB  HIS A 146     -11.117  11.535  27.436  1.00  0.00           C  
ATOM   1980  CG  HIS A 146     -11.175  10.105  27.854  1.00  0.00           C  
ATOM   1981  ND1 HIS A 146     -11.179   9.715  29.176  1.00  0.00           N  
ATOM   1982  CD2 HIS A 146     -11.229   8.966  27.124  1.00  0.00           C  
ATOM   1983  CE1 HIS A 146     -11.235   8.396  29.241  1.00  0.00           C  
ATOM   1984  NE2 HIS A 146     -11.266   7.919  28.010  1.00  0.00           N  
ATOM   1985  H   HIS A 146      -8.887  10.893  26.465  1.00  0.00           H  
ATOM   1986  HA  HIS A 146     -11.500  11.146  25.351  1.00  0.00           H  
ATOM   1987 1HB  HIS A 146     -10.364  12.046  28.039  1.00  0.00           H  
ATOM   1988 2HB  HIS A 146     -12.077  12.001  27.651  1.00  0.00           H  
ATOM   1989  HD2 HIS A 146     -11.241   8.894  26.035  1.00  0.00           H  
ATOM   1990  HE1 HIS A 146     -11.253   7.804  30.155  1.00  0.00           H  
ATOM   1991  HE2 HIS A 146     -11.310   6.942  27.756  1.00  0.00           H  
ATOM   1992  N   ARG A 147      -9.887  13.946  25.785  1.00  0.00           N  
ATOM   1993  CA  ARG A 147      -9.887  15.366  25.476  1.00  0.00           C  
ATOM   1994  C   ARG A 147      -9.591  15.730  24.021  1.00  0.00           C  
ATOM   1995  O   ARG A 147     -10.116  16.725  23.523  1.00  0.00           O  
ATOM   1996  CB  ARG A 147      -8.875  16.081  26.353  1.00  0.00           C  
ATOM   1997  CG  ARG A 147      -9.248  16.140  27.814  1.00  0.00           C  
ATOM   1998  CD  ARG A 147      -8.211  16.819  28.622  1.00  0.00           C  
ATOM   1999  NE  ARG A 147      -8.586  16.884  30.032  1.00  0.00           N  
ATOM   2000  CZ  ARG A 147      -7.805  17.374  31.015  1.00  0.00           C  
ATOM   2001  NH1 ARG A 147      -6.608  17.838  30.733  1.00  0.00           N  
ATOM   2002  NH2 ARG A 147      -8.242  17.386  32.262  1.00  0.00           N  
ATOM   2003  H   ARG A 147      -9.058  13.547  26.202  1.00  0.00           H  
ATOM   2004  HA  ARG A 147     -10.899  15.739  25.627  1.00  0.00           H  
ATOM   2005 1HB  ARG A 147      -7.908  15.581  26.274  1.00  0.00           H  
ATOM   2006 2HB  ARG A 147      -8.745  17.104  25.999  1.00  0.00           H  
ATOM   2007 1HG  ARG A 147     -10.182  16.689  27.929  1.00  0.00           H  
ATOM   2008 2HG  ARG A 147      -9.372  15.127  28.200  1.00  0.00           H  
ATOM   2009 1HD  ARG A 147      -7.270  16.270  28.541  1.00  0.00           H  
ATOM   2010 2HD  ARG A 147      -8.072  17.835  28.256  1.00  0.00           H  
ATOM   2011  HE  ARG A 147      -9.500  16.536  30.291  1.00  0.00           H  
ATOM   2012 1HH1 ARG A 147      -6.274  17.828  29.780  1.00  0.00           H  
ATOM   2013 2HH1 ARG A 147      -6.023  18.205  31.469  1.00  0.00           H  
ATOM   2014 1HH2 ARG A 147      -9.163  17.029  32.478  1.00  0.00           H  
ATOM   2015 2HH2 ARG A 147      -7.657  17.753  32.998  1.00  0.00           H  
ATOM   2016  N   HIS A 148      -8.760  14.947  23.340  1.00  0.00           N  
ATOM   2017  CA  HIS A 148      -8.324  15.343  22.005  1.00  0.00           C  
ATOM   2018  C   HIS A 148      -8.626  14.355  20.889  1.00  0.00           C  
ATOM   2019  O   HIS A 148      -8.570  14.731  19.718  1.00  0.00           O  
ATOM   2020  CB  HIS A 148      -6.824  15.606  22.031  1.00  0.00           C  
ATOM   2021  CG  HIS A 148      -6.445  16.619  23.057  1.00  0.00           C  
ATOM   2022  ND1 HIS A 148      -6.812  17.943  22.971  1.00  0.00           N  
ATOM   2023  CD2 HIS A 148      -5.728  16.500  24.194  1.00  0.00           C  
ATOM   2024  CE1 HIS A 148      -6.335  18.595  24.017  1.00  0.00           C  
ATOM   2025  NE2 HIS A 148      -5.673  17.740  24.773  1.00  0.00           N  
ATOM   2026  H   HIS A 148      -8.430  14.086  23.737  1.00  0.00           H  
ATOM   2027  HA  HIS A 148      -8.882  16.223  21.689  1.00  0.00           H  
ATOM   2028 1HB  HIS A 148      -6.292  14.676  22.239  1.00  0.00           H  
ATOM   2029 2HB  HIS A 148      -6.496  15.954  21.052  1.00  0.00           H  
ATOM   2030  HD2 HIS A 148      -5.280  15.589  24.575  1.00  0.00           H  
ATOM   2031  HE1 HIS A 148      -6.466  19.657  24.220  1.00  0.00           H  
ATOM   2032  HE2 HIS A 148      -5.201  17.958  25.639  1.00  0.00           H  
ATOM   2033  N   ARG A 149      -8.986  13.117  21.213  1.00  0.00           N  
ATOM   2034  CA  ARG A 149      -9.214  12.129  20.165  1.00  0.00           C  
ATOM   2035  C   ARG A 149     -10.581  12.347  19.547  1.00  0.00           C  
ATOM   2036  O   ARG A 149     -11.545  11.649  19.859  1.00  0.00           O  
ATOM   2037  CB  ARG A 149      -9.108  10.710  20.711  1.00  0.00           C  
ATOM   2038  CG  ARG A 149      -9.159   9.634  19.693  1.00  0.00           C  
ATOM   2039  CD  ARG A 149      -8.912   8.306  20.285  1.00  0.00           C  
ATOM   2040  NE  ARG A 149      -8.679   7.352  19.267  1.00  0.00           N  
ATOM   2041  CZ  ARG A 149      -9.541   6.501  18.687  1.00  0.00           C  
ATOM   2042  NH1 ARG A 149     -10.810   6.455  19.032  1.00  0.00           N  
ATOM   2043  NH2 ARG A 149      -9.042   5.716  17.755  1.00  0.00           N  
ATOM   2044  H   ARG A 149      -9.106  12.843  22.166  1.00  0.00           H  
ATOM   2045  HA  ARG A 149      -8.511  12.305  19.351  1.00  0.00           H  
ATOM   2046 1HB  ARG A 149      -8.173  10.601  21.253  1.00  0.00           H  
ATOM   2047 2HB  ARG A 149      -9.915  10.527  21.415  1.00  0.00           H  
ATOM   2048 1HG  ARG A 149     -10.143   9.624  19.228  1.00  0.00           H  
ATOM   2049 2HG  ARG A 149      -8.399   9.815  18.932  1.00  0.00           H  
ATOM   2050 1HD  ARG A 149      -8.040   8.346  20.936  1.00  0.00           H  
ATOM   2051 2HD  ARG A 149      -9.777   7.993  20.869  1.00  0.00           H  
ATOM   2052  HE  ARG A 149      -7.744   7.321  18.948  1.00  0.00           H  
ATOM   2053 1HH1 ARG A 149     -11.160   7.071  19.752  1.00  0.00           H  
ATOM   2054 2HH1 ARG A 149     -11.433   5.804  18.577  1.00  0.00           H  
ATOM   2055 1HH2 ARG A 149      -8.064   5.807  17.544  1.00  0.00           H  
ATOM   2056 2HH2 ARG A 149      -9.586   5.041  17.252  1.00  0.00           H  
ATOM   2057  N   THR A 150     -10.643  13.340  18.672  1.00  0.00           N  
ATOM   2058  CA  THR A 150     -11.872  13.734  18.018  1.00  0.00           C  
ATOM   2059  C   THR A 150     -11.806  13.442  16.547  1.00  0.00           C  
ATOM   2060  O   THR A 150     -10.721  13.396  15.969  1.00  0.00           O  
ATOM   2061  CB  THR A 150     -12.165  15.230  18.235  1.00  0.00           C  
ATOM   2062  OG1 THR A 150     -11.118  16.023  17.648  1.00  0.00           O  
ATOM   2063  CG2 THR A 150     -12.256  15.539  19.721  1.00  0.00           C  
ATOM   2064  H   THR A 150      -9.789  13.833  18.461  1.00  0.00           H  
ATOM   2065  HA  THR A 150     -12.693  13.143  18.423  1.00  0.00           H  
ATOM   2066  HB  THR A 150     -13.108  15.487  17.754  1.00  0.00           H  
ATOM   2067  HG1 THR A 150     -11.126  16.900  18.039  1.00  0.00           H  
ATOM   2068 1HG2 THR A 150     -12.464  16.599  19.860  1.00  0.00           H  
ATOM   2069 2HG2 THR A 150     -13.057  14.951  20.166  1.00  0.00           H  
ATOM   2070 3HG2 THR A 150     -11.314  15.290  20.203  1.00  0.00           H  
ATOM   2071  N   LEU A 151     -12.976  13.315  15.938  1.00  0.00           N  
ATOM   2072  CA  LEU A 151     -13.068  13.114  14.511  1.00  0.00           C  
ATOM   2073  C   LEU A 151     -12.490  14.313  13.809  1.00  0.00           C  
ATOM   2074  O   LEU A 151     -11.827  14.180  12.789  1.00  0.00           O  
ATOM   2075  CB  LEU A 151     -14.521  12.904  14.112  1.00  0.00           C  
ATOM   2076  CG  LEU A 151     -15.140  11.608  14.606  1.00  0.00           C  
ATOM   2077  CD1 LEU A 151     -16.624  11.605  14.291  1.00  0.00           C  
ATOM   2078  CD2 LEU A 151     -14.450  10.474  13.962  1.00  0.00           C  
ATOM   2079  H   LEU A 151     -13.824  13.359  16.485  1.00  0.00           H  
ATOM   2080  HA  LEU A 151     -12.500  12.225  14.239  1.00  0.00           H  
ATOM   2081 1HB  LEU A 151     -15.111  13.731  14.502  1.00  0.00           H  
ATOM   2082 2HB  LEU A 151     -14.588  12.918  13.025  1.00  0.00           H  
ATOM   2083  HG  LEU A 151     -15.032  11.536  15.689  1.00  0.00           H  
ATOM   2084 1HD1 LEU A 151     -17.069  10.677  14.645  1.00  0.00           H  
ATOM   2085 2HD1 LEU A 151     -17.104  12.448  14.787  1.00  0.00           H  
ATOM   2086 3HD1 LEU A 151     -16.766  11.687  13.225  1.00  0.00           H  
ATOM   2087 1HD2 LEU A 151     -14.882   9.563  14.308  1.00  0.00           H  
ATOM   2088 2HD2 LEU A 151     -14.559  10.544  12.901  1.00  0.00           H  
ATOM   2089 3HD2 LEU A 151     -13.393  10.497  14.218  1.00  0.00           H  
ATOM   2090  N   LYS A 152     -12.717  15.484  14.388  1.00  0.00           N  
ATOM   2091  CA  LYS A 152     -12.218  16.714  13.821  1.00  0.00           C  
ATOM   2092  C   LYS A 152     -10.718  16.673  13.716  1.00  0.00           C  
ATOM   2093  O   LYS A 152     -10.167  16.848  12.631  1.00  0.00           O  
ATOM   2094  CB  LYS A 152     -12.659  17.911  14.656  1.00  0.00           C  
ATOM   2095  CG  LYS A 152     -12.157  19.243  14.134  1.00  0.00           C  
ATOM   2096  CD  LYS A 152     -12.654  20.390  14.993  1.00  0.00           C  
ATOM   2097  CE  LYS A 152     -12.109  21.723  14.510  1.00  0.00           C  
ATOM   2098  NZ  LYS A 152     -12.594  22.855  15.348  1.00  0.00           N  
ATOM   2099  H   LYS A 152     -13.251  15.515  15.245  1.00  0.00           H  
ATOM   2100  HA  LYS A 152     -12.600  16.811  12.805  1.00  0.00           H  
ATOM   2101 1HB  LYS A 152     -13.747  17.949  14.690  1.00  0.00           H  
ATOM   2102 2HB  LYS A 152     -12.302  17.791  15.680  1.00  0.00           H  
ATOM   2103 1HG  LYS A 152     -11.067  19.243  14.134  1.00  0.00           H  
ATOM   2104 2HG  LYS A 152     -12.504  19.389  13.112  1.00  0.00           H  
ATOM   2105 1HD  LYS A 152     -13.744  20.421  14.964  1.00  0.00           H  
ATOM   2106 2HD  LYS A 152     -12.339  20.232  16.025  1.00  0.00           H  
ATOM   2107 1HE  LYS A 152     -11.021  21.695  14.543  1.00  0.00           H  
ATOM   2108 2HE  LYS A 152     -12.423  21.883  13.479  1.00  0.00           H  
ATOM   2109 1HZ  LYS A 152     -12.212  23.722  14.997  1.00  0.00           H  
ATOM   2110 2HZ  LYS A 152     -13.603  22.893  15.313  1.00  0.00           H  
ATOM   2111 3HZ  LYS A 152     -12.296  22.719  16.304  1.00  0.00           H  
ATOM   2112  N   ASN A 153     -10.061  16.390  14.836  1.00  0.00           N  
ATOM   2113  CA  ASN A 153      -8.615  16.355  14.849  1.00  0.00           C  
ATOM   2114  C   ASN A 153      -8.092  15.290  13.913  1.00  0.00           C  
ATOM   2115  O   ASN A 153      -7.128  15.526  13.187  1.00  0.00           O  
ATOM   2116  CB  ASN A 153      -8.099  16.129  16.257  1.00  0.00           C  
ATOM   2117  CG  ASN A 153      -8.263  17.354  17.114  1.00  0.00           C  
ATOM   2118  OD1 ASN A 153      -8.419  18.467  16.596  1.00  0.00           O  
ATOM   2119  ND2 ASN A 153      -8.230  17.176  18.410  1.00  0.00           N  
ATOM   2120  H   ASN A 153     -10.567  16.195  15.693  1.00  0.00           H  
ATOM   2121  HA  ASN A 153      -8.237  17.303  14.474  1.00  0.00           H  
ATOM   2122 1HB  ASN A 153      -8.639  15.295  16.715  1.00  0.00           H  
ATOM   2123 2HB  ASN A 153      -7.046  15.855  16.220  1.00  0.00           H  
ATOM   2124 1HD2 ASN A 153      -8.334  17.958  19.025  1.00  0.00           H  
ATOM   2125 2HD2 ASN A 153      -8.102  16.258  18.786  1.00  0.00           H  
ATOM   2126  N   SER A 154      -8.769  14.147  13.867  1.00  0.00           N  
ATOM   2127  CA  SER A 154      -8.336  13.081  12.994  1.00  0.00           C  
ATOM   2128  C   SER A 154      -8.332  13.560  11.564  1.00  0.00           C  
ATOM   2129  O   SER A 154      -7.323  13.431  10.883  1.00  0.00           O  
ATOM   2130  CB  SER A 154      -9.241  11.882  13.139  1.00  0.00           C  
ATOM   2131  OG  SER A 154      -8.841  10.841  12.288  1.00  0.00           O  
ATOM   2132  H   SER A 154      -9.589  14.016  14.441  1.00  0.00           H  
ATOM   2133  HA  SER A 154      -7.314  12.804  13.255  1.00  0.00           H  
ATOM   2134 1HB  SER A 154      -9.217  11.550  14.159  1.00  0.00           H  
ATOM   2135 2HB  SER A 154     -10.259  12.166  12.910  1.00  0.00           H  
ATOM   2136  HG  SER A 154      -9.460  10.122  12.438  1.00  0.00           H  
ATOM   2137  N   LEU A 155      -9.435  14.169  11.136  1.00  0.00           N  
ATOM   2138  CA  LEU A 155      -9.568  14.660   9.775  1.00  0.00           C  
ATOM   2139  C   LEU A 155      -8.522  15.708   9.462  1.00  0.00           C  
ATOM   2140  O   LEU A 155      -7.961  15.711   8.371  1.00  0.00           O  
ATOM   2141  CB  LEU A 155     -10.965  15.241   9.572  1.00  0.00           C  
ATOM   2142  CG  LEU A 155     -12.097  14.207   9.568  1.00  0.00           C  
ATOM   2143  CD1 LEU A 155     -13.430  14.925   9.573  1.00  0.00           C  
ATOM   2144  CD2 LEU A 155     -11.952  13.315   8.343  1.00  0.00           C  
ATOM   2145  H   LEU A 155     -10.204  14.296  11.773  1.00  0.00           H  
ATOM   2146  HA  LEU A 155      -9.402  13.841   9.085  1.00  0.00           H  
ATOM   2147 1HB  LEU A 155     -11.164  15.957  10.367  1.00  0.00           H  
ATOM   2148 2HB  LEU A 155     -10.986  15.773   8.621  1.00  0.00           H  
ATOM   2149  HG  LEU A 155     -12.048  13.602  10.458  1.00  0.00           H  
ATOM   2150 1HD1 LEU A 155     -14.235  14.190   9.570  1.00  0.00           H  
ATOM   2151 2HD1 LEU A 155     -13.504  15.544  10.469  1.00  0.00           H  
ATOM   2152 3HD1 LEU A 155     -13.508  15.554   8.688  1.00  0.00           H  
ATOM   2153 1HD2 LEU A 155     -12.753  12.578   8.336  1.00  0.00           H  
ATOM   2154 2HD2 LEU A 155     -12.009  13.923   7.441  1.00  0.00           H  
ATOM   2155 3HD2 LEU A 155     -10.989  12.805   8.375  1.00  0.00           H  
ATOM   2156  N   ILE A 156      -8.213  16.565  10.420  1.00  0.00           N  
ATOM   2157  CA  ILE A 156      -7.207  17.579  10.171  1.00  0.00           C  
ATOM   2158  C   ILE A 156      -5.882  16.908   9.857  1.00  0.00           C  
ATOM   2159  O   ILE A 156      -5.232  17.250   8.868  1.00  0.00           O  
ATOM   2160  CB  ILE A 156      -7.053  18.516  11.379  1.00  0.00           C  
ATOM   2161  CG1 ILE A 156      -8.325  19.362  11.526  1.00  0.00           C  
ATOM   2162  CG2 ILE A 156      -5.822  19.389  11.214  1.00  0.00           C  
ATOM   2163  CD1 ILE A 156      -8.424  20.111  12.834  1.00  0.00           C  
ATOM   2164  H   ILE A 156      -8.675  16.514  11.318  1.00  0.00           H  
ATOM   2165  HA  ILE A 156      -7.493  18.153   9.290  1.00  0.00           H  
ATOM   2166  HB  ILE A 156      -6.949  17.927  12.287  1.00  0.00           H  
ATOM   2167 1HG1 ILE A 156      -8.359  20.083  10.711  1.00  0.00           H  
ATOM   2168 2HG1 ILE A 156      -9.187  18.713  11.438  1.00  0.00           H  
ATOM   2169 1HG2 ILE A 156      -5.725  20.048  12.076  1.00  0.00           H  
ATOM   2170 2HG2 ILE A 156      -4.935  18.760  11.137  1.00  0.00           H  
ATOM   2171 3HG2 ILE A 156      -5.921  19.988  10.308  1.00  0.00           H  
ATOM   2172 1HD1 ILE A 156      -9.352  20.682  12.854  1.00  0.00           H  
ATOM   2173 2HD1 ILE A 156      -8.416  19.409  13.661  1.00  0.00           H  
ATOM   2174 3HD1 ILE A 156      -7.579  20.789  12.929  1.00  0.00           H  
ATOM   2175  N   VAL A 157      -5.523  15.915  10.664  1.00  0.00           N  
ATOM   2176  CA  VAL A 157      -4.285  15.178  10.472  1.00  0.00           C  
ATOM   2177  C   VAL A 157      -4.282  14.428   9.153  1.00  0.00           C  
ATOM   2178  O   VAL A 157      -3.298  14.464   8.430  1.00  0.00           O  
ATOM   2179  CB  VAL A 157      -4.062  14.180  11.614  1.00  0.00           C  
ATOM   2180  CG1 VAL A 157      -2.890  13.291  11.286  1.00  0.00           C  
ATOM   2181  CG2 VAL A 157      -3.842  14.938  12.906  1.00  0.00           C  
ATOM   2182  H   VAL A 157      -6.128  15.665  11.433  1.00  0.00           H  
ATOM   2183  HA  VAL A 157      -3.463  15.892  10.414  1.00  0.00           H  
ATOM   2184  HB  VAL A 157      -4.932  13.542  11.712  1.00  0.00           H  
ATOM   2185 1HG1 VAL A 157      -2.733  12.582  12.096  1.00  0.00           H  
ATOM   2186 2HG1 VAL A 157      -3.093  12.749  10.366  1.00  0.00           H  
ATOM   2187 3HG1 VAL A 157      -1.995  13.899  11.160  1.00  0.00           H  
ATOM   2188 1HG2 VAL A 157      -3.684  14.231  13.719  1.00  0.00           H  
ATOM   2189 2HG2 VAL A 157      -2.967  15.579  12.806  1.00  0.00           H  
ATOM   2190 3HG2 VAL A 157      -4.708  15.546  13.122  1.00  0.00           H  
ATOM   2191  N   ILE A 158      -5.397  13.806   8.814  1.00  0.00           N  
ATOM   2192  CA  ILE A 158      -5.522  13.063   7.572  1.00  0.00           C  
ATOM   2193  C   ILE A 158      -5.280  13.951   6.373  1.00  0.00           C  
ATOM   2194  O   ILE A 158      -4.526  13.582   5.473  1.00  0.00           O  
ATOM   2195  CB  ILE A 158      -6.921  12.444   7.505  1.00  0.00           C  
ATOM   2196  CG1 ILE A 158      -6.994  11.346   8.543  1.00  0.00           C  
ATOM   2197  CG2 ILE A 158      -7.205  11.930   6.134  1.00  0.00           C  
ATOM   2198  CD1 ILE A 158      -8.357  10.861   8.852  1.00  0.00           C  
ATOM   2199  H   ILE A 158      -6.187  13.846   9.434  1.00  0.00           H  
ATOM   2200  HA  ILE A 158      -4.754  12.295   7.544  1.00  0.00           H  
ATOM   2201  HB  ILE A 158      -7.658  13.191   7.756  1.00  0.00           H  
ATOM   2202 1HG1 ILE A 158      -6.405  10.499   8.197  1.00  0.00           H  
ATOM   2203 2HG1 ILE A 158      -6.562  11.704   9.443  1.00  0.00           H  
ATOM   2204 1HG2 ILE A 158      -8.194  11.500   6.113  1.00  0.00           H  
ATOM   2205 2HG2 ILE A 158      -7.149  12.746   5.423  1.00  0.00           H  
ATOM   2206 3HG2 ILE A 158      -6.473  11.171   5.869  1.00  0.00           H  
ATOM   2207 1HD1 ILE A 158      -8.293  10.077   9.608  1.00  0.00           H  
ATOM   2208 2HD1 ILE A 158      -8.960  11.672   9.226  1.00  0.00           H  
ATOM   2209 3HD1 ILE A 158      -8.810  10.469   7.971  1.00  0.00           H  
ATOM   2210  N   ILE A 159      -5.901  15.119   6.374  1.00  0.00           N  
ATOM   2211  CA  ILE A 159      -5.731  16.059   5.286  1.00  0.00           C  
ATOM   2212  C   ILE A 159      -4.274  16.450   5.192  1.00  0.00           C  
ATOM   2213  O   ILE A 159      -3.682  16.393   4.114  1.00  0.00           O  
ATOM   2214  CB  ILE A 159      -6.609  17.296   5.507  1.00  0.00           C  
ATOM   2215  CG1 ILE A 159      -8.079  16.901   5.374  1.00  0.00           C  
ATOM   2216  CG2 ILE A 159      -6.235  18.386   4.515  1.00  0.00           C  
ATOM   2217  CD1 ILE A 159      -9.034  17.954   5.880  1.00  0.00           C  
ATOM   2218  H   ILE A 159      -6.503  15.363   7.143  1.00  0.00           H  
ATOM   2219  HA  ILE A 159      -6.001  15.573   4.350  1.00  0.00           H  
ATOM   2220  HB  ILE A 159      -6.464  17.671   6.520  1.00  0.00           H  
ATOM   2221 1HG1 ILE A 159      -8.295  16.706   4.325  1.00  0.00           H  
ATOM   2222 2HG1 ILE A 159      -8.248  15.982   5.929  1.00  0.00           H  
ATOM   2223 1HG2 ILE A 159      -6.864  19.259   4.679  1.00  0.00           H  
ATOM   2224 2HG2 ILE A 159      -5.192  18.659   4.655  1.00  0.00           H  
ATOM   2225 3HG2 ILE A 159      -6.381  18.020   3.498  1.00  0.00           H  
ATOM   2226 1HD1 ILE A 159     -10.059  17.606   5.755  1.00  0.00           H  
ATOM   2227 2HD1 ILE A 159      -8.839  18.141   6.939  1.00  0.00           H  
ATOM   2228 3HD1 ILE A 159      -8.893  18.875   5.317  1.00  0.00           H  
ATOM   2229  N   PHE A 160      -3.693  16.787   6.338  1.00  0.00           N  
ATOM   2230  CA  PHE A 160      -2.298  17.159   6.408  1.00  0.00           C  
ATOM   2231  C   PHE A 160      -1.440  16.083   5.775  1.00  0.00           C  
ATOM   2232  O   PHE A 160      -0.608  16.391   4.934  1.00  0.00           O  
ATOM   2233  CB  PHE A 160      -1.877  17.393   7.858  1.00  0.00           C  
ATOM   2234  CG  PHE A 160      -0.427  17.652   8.023  1.00  0.00           C  
ATOM   2235  CD1 PHE A 160       0.120  18.887   7.724  1.00  0.00           C  
ATOM   2236  CD2 PHE A 160       0.403  16.647   8.483  1.00  0.00           C  
ATOM   2237  CE1 PHE A 160       1.474  19.113   7.883  1.00  0.00           C  
ATOM   2238  CE2 PHE A 160       1.749  16.868   8.644  1.00  0.00           C  
ATOM   2239  CZ  PHE A 160       2.289  18.102   8.343  1.00  0.00           C  
ATOM   2240  H   PHE A 160      -4.233  16.787   7.192  1.00  0.00           H  
ATOM   2241  HA  PHE A 160      -2.151  18.067   5.821  1.00  0.00           H  
ATOM   2242 1HB  PHE A 160      -2.423  18.244   8.263  1.00  0.00           H  
ATOM   2243 2HB  PHE A 160      -2.128  16.545   8.461  1.00  0.00           H  
ATOM   2244  HD1 PHE A 160      -0.529  19.685   7.360  1.00  0.00           H  
ATOM   2245  HD2 PHE A 160      -0.023  15.670   8.721  1.00  0.00           H  
ATOM   2246  HE1 PHE A 160       1.896  20.088   7.644  1.00  0.00           H  
ATOM   2247  HE2 PHE A 160       2.390  16.066   9.008  1.00  0.00           H  
ATOM   2248  HZ  PHE A 160       3.357  18.275   8.469  1.00  0.00           H  
ATOM   2249  N   ILE A 161      -1.686  14.828   6.132  1.00  0.00           N  
ATOM   2250  CA  ILE A 161      -0.931  13.712   5.590  1.00  0.00           C  
ATOM   2251  C   ILE A 161      -1.058  13.603   4.088  1.00  0.00           C  
ATOM   2252  O   ILE A 161      -0.061  13.427   3.397  1.00  0.00           O  
ATOM   2253  CB  ILE A 161      -1.358  12.372   6.203  1.00  0.00           C  
ATOM   2254  CG1 ILE A 161      -0.924  12.313   7.654  1.00  0.00           C  
ATOM   2255  CG2 ILE A 161      -0.764  11.228   5.398  1.00  0.00           C  
ATOM   2256  CD1 ILE A 161      -1.530  11.172   8.402  1.00  0.00           C  
ATOM   2257  H   ILE A 161      -2.415  14.643   6.796  1.00  0.00           H  
ATOM   2258  HA  ILE A 161       0.124  13.881   5.796  1.00  0.00           H  
ATOM   2259  HB  ILE A 161      -2.442  12.294   6.191  1.00  0.00           H  
ATOM   2260 1HG1 ILE A 161       0.159  12.225   7.695  1.00  0.00           H  
ATOM   2261 2HG1 ILE A 161      -1.201  13.238   8.145  1.00  0.00           H  
ATOM   2262 1HG2 ILE A 161      -1.066  10.278   5.832  1.00  0.00           H  
ATOM   2263 2HG2 ILE A 161      -1.115  11.279   4.369  1.00  0.00           H  
ATOM   2264 3HG2 ILE A 161       0.304  11.307   5.415  1.00  0.00           H  
ATOM   2265 1HD1 ILE A 161      -1.183  11.185   9.425  1.00  0.00           H  
ATOM   2266 2HD1 ILE A 161      -2.616  11.262   8.387  1.00  0.00           H  
ATOM   2267 3HD1 ILE A 161      -1.237  10.237   7.932  1.00  0.00           H  
ATOM   2268  N   TRP A 162      -2.265  13.738   3.555  1.00  0.00           N  
ATOM   2269  CA  TRP A 162      -2.383  13.633   2.111  1.00  0.00           C  
ATOM   2270  C   TRP A 162      -1.566  14.726   1.434  1.00  0.00           C  
ATOM   2271  O   TRP A 162      -0.859  14.467   0.454  1.00  0.00           O  
ATOM   2272  CB  TRP A 162      -3.850  13.735   1.674  1.00  0.00           C  
ATOM   2273  CG  TRP A 162      -4.692  12.488   1.862  1.00  0.00           C  
ATOM   2274  CD1 TRP A 162      -5.702  12.297   2.753  1.00  0.00           C  
ATOM   2275  CD2 TRP A 162      -4.577  11.279   1.130  1.00  0.00           C  
ATOM   2276  NE1 TRP A 162      -6.220  11.024   2.611  1.00  0.00           N  
ATOM   2277  CE2 TRP A 162      -5.551  10.387   1.627  1.00  0.00           C  
ATOM   2278  CE3 TRP A 162      -3.742  10.846   0.089  1.00  0.00           C  
ATOM   2279  CZ2 TRP A 162      -5.709   9.129   1.140  1.00  0.00           C  
ATOM   2280  CZ3 TRP A 162      -3.914   9.560  -0.401  1.00  0.00           C  
ATOM   2281  CH2 TRP A 162      -4.875   8.737   0.119  1.00  0.00           C  
ATOM   2282  H   TRP A 162      -3.071  13.908   4.139  1.00  0.00           H  
ATOM   2283  HA  TRP A 162      -1.967  12.676   1.795  1.00  0.00           H  
ATOM   2284 1HB  TRP A 162      -4.333  14.538   2.234  1.00  0.00           H  
ATOM   2285 2HB  TRP A 162      -3.889  13.994   0.617  1.00  0.00           H  
ATOM   2286  HD1 TRP A 162      -6.044  13.037   3.466  1.00  0.00           H  
ATOM   2287  HE1 TRP A 162      -6.975  10.603   3.139  1.00  0.00           H  
ATOM   2288  HE3 TRP A 162      -2.978  11.505  -0.326  1.00  0.00           H  
ATOM   2289  HZ2 TRP A 162      -6.464   8.448   1.531  1.00  0.00           H  
ATOM   2290  HZ3 TRP A 162      -3.265   9.220  -1.210  1.00  0.00           H  
ATOM   2291  HH2 TRP A 162      -4.982   7.755  -0.279  1.00  0.00           H  
ATOM   2292  N   LEU A 163      -1.635  15.931   1.984  1.00  0.00           N  
ATOM   2293  CA  LEU A 163      -0.919  17.055   1.413  1.00  0.00           C  
ATOM   2294  C   LEU A 163       0.581  16.874   1.536  1.00  0.00           C  
ATOM   2295  O   LEU A 163       1.319  17.108   0.583  1.00  0.00           O  
ATOM   2296  CB  LEU A 163      -1.350  18.341   2.121  1.00  0.00           C  
ATOM   2297  CG  LEU A 163      -2.787  18.782   1.864  1.00  0.00           C  
ATOM   2298  CD1 LEU A 163      -3.120  19.944   2.782  1.00  0.00           C  
ATOM   2299  CD2 LEU A 163      -2.933  19.167   0.404  1.00  0.00           C  
ATOM   2300  H   LEU A 163      -2.193  16.073   2.813  1.00  0.00           H  
ATOM   2301  HA  LEU A 163      -1.160  17.119   0.353  1.00  0.00           H  
ATOM   2302 1HB  LEU A 163      -1.233  18.205   3.193  1.00  0.00           H  
ATOM   2303 2HB  LEU A 163      -0.691  19.149   1.805  1.00  0.00           H  
ATOM   2304  HG  LEU A 163      -3.473  17.968   2.094  1.00  0.00           H  
ATOM   2305 1HD1 LEU A 163      -4.146  20.265   2.605  1.00  0.00           H  
ATOM   2306 2HD1 LEU A 163      -3.013  19.626   3.821  1.00  0.00           H  
ATOM   2307 3HD1 LEU A 163      -2.441  20.771   2.583  1.00  0.00           H  
ATOM   2308 1HD2 LEU A 163      -3.959  19.483   0.213  1.00  0.00           H  
ATOM   2309 2HD2 LEU A 163      -2.252  19.986   0.173  1.00  0.00           H  
ATOM   2310 3HD2 LEU A 163      -2.694  18.308  -0.224  1.00  0.00           H  
ATOM   2311  N   LEU A 164       1.006  16.405   2.694  1.00  0.00           N  
ATOM   2312  CA  LEU A 164       2.405  16.219   2.989  1.00  0.00           C  
ATOM   2313  C   LEU A 164       3.007  15.181   2.078  1.00  0.00           C  
ATOM   2314  O   LEU A 164       3.998  15.446   1.406  1.00  0.00           O  
ATOM   2315  CB  LEU A 164       2.582  15.798   4.450  1.00  0.00           C  
ATOM   2316  CG  LEU A 164       3.987  15.519   4.859  1.00  0.00           C  
ATOM   2317  CD1 LEU A 164       4.808  16.792   4.693  1.00  0.00           C  
ATOM   2318  CD2 LEU A 164       4.012  15.032   6.282  1.00  0.00           C  
ATOM   2319  H   LEU A 164       0.338  16.166   3.400  1.00  0.00           H  
ATOM   2320  HA  LEU A 164       2.933  17.150   2.787  1.00  0.00           H  
ATOM   2321 1HB  LEU A 164       2.196  16.591   5.090  1.00  0.00           H  
ATOM   2322 2HB  LEU A 164       1.995  14.899   4.627  1.00  0.00           H  
ATOM   2323  HG  LEU A 164       4.402  14.770   4.221  1.00  0.00           H  
ATOM   2324 1HD1 LEU A 164       5.837  16.602   4.988  1.00  0.00           H  
ATOM   2325 2HD1 LEU A 164       4.782  17.107   3.648  1.00  0.00           H  
ATOM   2326 3HD1 LEU A 164       4.390  17.578   5.321  1.00  0.00           H  
ATOM   2327 1HD2 LEU A 164       5.041  14.828   6.579  1.00  0.00           H  
ATOM   2328 2HD2 LEU A 164       3.595  15.790   6.926  1.00  0.00           H  
ATOM   2329 3HD2 LEU A 164       3.422  14.119   6.366  1.00  0.00           H  
ATOM   2330  N   ALA A 165       2.367  14.028   2.017  1.00  0.00           N  
ATOM   2331  CA  ALA A 165       2.847  12.934   1.204  1.00  0.00           C  
ATOM   2332  C   ALA A 165       2.981  13.375  -0.236  1.00  0.00           C  
ATOM   2333  O   ALA A 165       3.975  13.055  -0.881  1.00  0.00           O  
ATOM   2334  CB  ALA A 165       1.923  11.745   1.343  1.00  0.00           C  
ATOM   2335  H   ALA A 165       1.526  13.902   2.547  1.00  0.00           H  
ATOM   2336  HA  ALA A 165       3.840  12.649   1.550  1.00  0.00           H  
ATOM   2337 1HB  ALA A 165       2.289  10.925   0.729  1.00  0.00           H  
ATOM   2338 2HB  ALA A 165       1.894  11.435   2.383  1.00  0.00           H  
ATOM   2339 3HB  ALA A 165       0.921  12.023   1.016  1.00  0.00           H  
ATOM   2340  N   SER A 166       2.023  14.168  -0.720  1.00  0.00           N  
ATOM   2341  CA  SER A 166       2.091  14.637  -2.091  1.00  0.00           C  
ATOM   2342  C   SER A 166       3.268  15.574  -2.310  1.00  0.00           C  
ATOM   2343  O   SER A 166       4.008  15.419  -3.278  1.00  0.00           O  
ATOM   2344  CB  SER A 166       0.800  15.340  -2.450  1.00  0.00           C  
ATOM   2345  OG  SER A 166      -0.275  14.441  -2.450  1.00  0.00           O  
ATOM   2346  H   SER A 166       1.242  14.452  -0.140  1.00  0.00           H  
ATOM   2347  HA  SER A 166       2.229  13.775  -2.741  1.00  0.00           H  
ATOM   2348 1HB  SER A 166       0.610  16.139  -1.737  1.00  0.00           H  
ATOM   2349 2HB  SER A 166       0.895  15.795  -3.432  1.00  0.00           H  
ATOM   2350  HG  SER A 166      -1.051  14.957  -2.685  1.00  0.00           H  
ATOM   2351  N   LEU A 167       3.472  16.511  -1.391  1.00  0.00           N  
ATOM   2352  CA  LEU A 167       4.562  17.468  -1.527  1.00  0.00           C  
ATOM   2353  C   LEU A 167       5.903  16.766  -1.518  1.00  0.00           C  
ATOM   2354  O   LEU A 167       6.811  17.115  -2.272  1.00  0.00           O  
ATOM   2355  CB  LEU A 167       4.496  18.493  -0.391  1.00  0.00           C  
ATOM   2356  CG  LEU A 167       3.325  19.472  -0.456  1.00  0.00           C  
ATOM   2357  CD1 LEU A 167       3.273  20.271   0.834  1.00  0.00           C  
ATOM   2358  CD2 LEU A 167       3.501  20.376  -1.663  1.00  0.00           C  
ATOM   2359  H   LEU A 167       2.865  16.564  -0.585  1.00  0.00           H  
ATOM   2360  HA  LEU A 167       4.465  17.971  -2.488  1.00  0.00           H  
ATOM   2361 1HB  LEU A 167       4.431  17.958   0.557  1.00  0.00           H  
ATOM   2362 2HB  LEU A 167       5.417  19.074  -0.394  1.00  0.00           H  
ATOM   2363  HG  LEU A 167       2.393  18.933  -0.546  1.00  0.00           H  
ATOM   2364 1HD1 LEU A 167       2.439  20.972   0.795  1.00  0.00           H  
ATOM   2365 2HD1 LEU A 167       3.135  19.590   1.677  1.00  0.00           H  
ATOM   2366 3HD1 LEU A 167       4.203  20.822   0.959  1.00  0.00           H  
ATOM   2367 1HD2 LEU A 167       2.669  21.077  -1.717  1.00  0.00           H  
ATOM   2368 2HD2 LEU A 167       4.436  20.929  -1.570  1.00  0.00           H  
ATOM   2369 3HD2 LEU A 167       3.526  19.770  -2.570  1.00  0.00           H  
ATOM   2370  N   ILE A 168       6.004  15.741  -0.697  1.00  0.00           N  
ATOM   2371  CA  ILE A 168       7.224  14.977  -0.574  1.00  0.00           C  
ATOM   2372  C   ILE A 168       7.439  14.145  -1.820  1.00  0.00           C  
ATOM   2373  O   ILE A 168       8.555  14.057  -2.327  1.00  0.00           O  
ATOM   2374  CB  ILE A 168       7.183  14.080   0.647  1.00  0.00           C  
ATOM   2375  CG1 ILE A 168       7.151  14.911   1.888  1.00  0.00           C  
ATOM   2376  CG2 ILE A 168       8.368  13.162   0.636  1.00  0.00           C  
ATOM   2377  CD1 ILE A 168       6.838  14.117   3.046  1.00  0.00           C  
ATOM   2378  H   ILE A 168       5.210  15.477  -0.137  1.00  0.00           H  
ATOM   2379  HA  ILE A 168       8.068  15.664  -0.521  1.00  0.00           H  
ATOM   2380  HB  ILE A 168       6.266  13.489   0.636  1.00  0.00           H  
ATOM   2381 1HG1 ILE A 168       8.120  15.389   2.023  1.00  0.00           H  
ATOM   2382 2HG1 ILE A 168       6.409  15.696   1.775  1.00  0.00           H  
ATOM   2383 1HG2 ILE A 168       8.335  12.520   1.516  1.00  0.00           H  
ATOM   2384 2HG2 ILE A 168       8.336  12.559  -0.256  1.00  0.00           H  
ATOM   2385 3HG2 ILE A 168       9.285  13.748   0.650  1.00  0.00           H  
ATOM   2386 1HD1 ILE A 168       6.822  14.745   3.926  1.00  0.00           H  
ATOM   2387 2HD1 ILE A 168       5.869  13.662   2.909  1.00  0.00           H  
ATOM   2388 3HD1 ILE A 168       7.573  13.373   3.155  1.00  0.00           H  
ATOM   2389  N   GLY A 169       6.354  13.575  -2.342  1.00  0.00           N  
ATOM   2390  CA  GLY A 169       6.392  12.771  -3.553  1.00  0.00           C  
ATOM   2391  C   GLY A 169       6.532  13.649  -4.802  1.00  0.00           C  
ATOM   2392  O   GLY A 169       6.892  13.148  -5.862  1.00  0.00           O  
ATOM   2393  H   GLY A 169       5.465  13.698  -1.888  1.00  0.00           H  
ATOM   2394 1HA  GLY A 169       7.228  12.074  -3.500  1.00  0.00           H  
ATOM   2395 2HA  GLY A 169       5.481  12.178  -3.622  1.00  0.00           H  
ATOM   2396  N   GLY A 170       6.290  14.964  -4.647  1.00  0.00           N  
ATOM   2397  CA  GLY A 170       6.332  15.973  -5.721  1.00  0.00           C  
ATOM   2398  C   GLY A 170       7.454  15.847  -6.766  1.00  0.00           C  
ATOM   2399  O   GLY A 170       7.145  15.760  -7.958  1.00  0.00           O  
ATOM   2400  H   GLY A 170       6.058  15.300  -3.723  1.00  0.00           H  
ATOM   2401 1HA  GLY A 170       5.386  15.940  -6.261  1.00  0.00           H  
ATOM   2402 2HA  GLY A 170       6.429  16.957  -5.263  1.00  0.00           H  
ATOM   2403  N   PRO A 171       8.739  15.745  -6.375  1.00  0.00           N  
ATOM   2404  CA  PRO A 171       9.904  15.627  -7.241  1.00  0.00           C  
ATOM   2405  C   PRO A 171       9.740  14.524  -8.281  1.00  0.00           C  
ATOM   2406  O   PRO A 171      10.371  14.563  -9.328  1.00  0.00           O  
ATOM   2407  CB  PRO A 171      11.027  15.303  -6.259  1.00  0.00           C  
ATOM   2408  CG  PRO A 171      10.618  16.017  -4.995  1.00  0.00           C  
ATOM   2409  CD  PRO A 171       9.126  15.868  -4.946  1.00  0.00           C  
ATOM   2410  HA  PRO A 171      10.049  16.578  -7.768  1.00  0.00           H  
ATOM   2411 1HB  PRO A 171      11.111  14.214  -6.129  1.00  0.00           H  
ATOM   2412 2HB  PRO A 171      11.991  15.654  -6.658  1.00  0.00           H  
ATOM   2413 1HG  PRO A 171      11.118  15.566  -4.125  1.00  0.00           H  
ATOM   2414 2HG  PRO A 171      10.937  17.068  -5.034  1.00  0.00           H  
ATOM   2415 1HD  PRO A 171       8.902  14.960  -4.440  1.00  0.00           H  
ATOM   2416 2HD  PRO A 171       8.681  16.731  -4.432  1.00  0.00           H  
ATOM   2417  N   ALA A 172       8.851  13.566  -8.036  1.00  0.00           N  
ATOM   2418  CA  ALA A 172       8.629  12.487  -8.976  1.00  0.00           C  
ATOM   2419  C   ALA A 172       8.051  13.053 -10.258  1.00  0.00           C  
ATOM   2420  O   ALA A 172       8.496  12.746 -11.359  1.00  0.00           O  
ATOM   2421  CB  ALA A 172       7.748  11.424  -8.356  1.00  0.00           C  
ATOM   2422  H   ALA A 172       8.311  13.576  -7.185  1.00  0.00           H  
ATOM   2423  HA  ALA A 172       9.590  12.039  -9.228  1.00  0.00           H  
ATOM   2424 1HB  ALA A 172       7.595  10.636  -9.064  1.00  0.00           H  
ATOM   2425 2HB  ALA A 172       8.228  11.022  -7.464  1.00  0.00           H  
ATOM   2426 3HB  ALA A 172       6.794  11.863  -8.087  1.00  0.00           H  
ATOM   2427  N   LEU A 173       7.113  13.994 -10.136  1.00  0.00           N  
ATOM   2428  CA  LEU A 173       6.477  14.601 -11.288  1.00  0.00           C  
ATOM   2429  C   LEU A 173       7.454  15.523 -11.970  1.00  0.00           C  
ATOM   2430  O   LEU A 173       7.390  15.752 -13.176  1.00  0.00           O  
ATOM   2431  CB  LEU A 173       5.223  15.374 -10.857  1.00  0.00           C  
ATOM   2432  CG  LEU A 173       4.089  14.555 -10.303  1.00  0.00           C  
ATOM   2433  CD1 LEU A 173       2.997  15.479  -9.797  1.00  0.00           C  
ATOM   2434  CD2 LEU A 173       3.572  13.634 -11.380  1.00  0.00           C  
ATOM   2435  H   LEU A 173       6.847  14.292  -9.214  1.00  0.00           H  
ATOM   2436  HA  LEU A 173       6.170  13.812 -11.972  1.00  0.00           H  
ATOM   2437 1HB  LEU A 173       5.508  16.094 -10.092  1.00  0.00           H  
ATOM   2438 2HB  LEU A 173       4.840  15.920 -11.717  1.00  0.00           H  
ATOM   2439  HG  LEU A 173       4.443  13.977  -9.471  1.00  0.00           H  
ATOM   2440 1HD1 LEU A 173       2.175  14.884  -9.395  1.00  0.00           H  
ATOM   2441 2HD1 LEU A 173       3.397  16.120  -9.012  1.00  0.00           H  
ATOM   2442 3HD1 LEU A 173       2.632  16.094 -10.618  1.00  0.00           H  
ATOM   2443 1HD2 LEU A 173       2.749  13.036 -10.987  1.00  0.00           H  
ATOM   2444 2HD2 LEU A 173       3.217  14.222 -12.224  1.00  0.00           H  
ATOM   2445 3HD2 LEU A 173       4.370  12.986 -11.699  1.00  0.00           H  
ATOM   2446  N   TYR A 174       8.352  16.079 -11.172  1.00  0.00           N  
ATOM   2447  CA  TYR A 174       9.300  17.047 -11.692  1.00  0.00           C  
ATOM   2448  C   TYR A 174      10.441  16.386 -12.479  1.00  0.00           C  
ATOM   2449  O   TYR A 174      10.699  16.778 -13.616  1.00  0.00           O  
ATOM   2450  CB  TYR A 174       9.850  17.872 -10.526  1.00  0.00           C  
ATOM   2451  CG  TYR A 174      10.738  19.015 -10.913  1.00  0.00           C  
ATOM   2452  CD1 TYR A 174      10.175  20.177 -11.421  1.00  0.00           C  
ATOM   2453  CD2 TYR A 174      12.091  18.918 -10.769  1.00  0.00           C  
ATOM   2454  CE1 TYR A 174      10.981  21.236 -11.781  1.00  0.00           C  
ATOM   2455  CE2 TYR A 174      12.900  19.971 -11.124  1.00  0.00           C  
ATOM   2456  CZ  TYR A 174      12.351  21.127 -11.629  1.00  0.00           C  
ATOM   2457  OH  TYR A 174      13.165  22.179 -11.984  1.00  0.00           O  
ATOM   2458  H   TYR A 174       8.365  15.816 -10.187  1.00  0.00           H  
ATOM   2459  HA  TYR A 174       8.784  17.683 -12.410  1.00  0.00           H  
ATOM   2460 1HB  TYR A 174       9.018  18.282  -9.951  1.00  0.00           H  
ATOM   2461 2HB  TYR A 174      10.417  17.226  -9.868  1.00  0.00           H  
ATOM   2462  HD1 TYR A 174       9.093  20.253 -11.537  1.00  0.00           H  
ATOM   2463  HD2 TYR A 174      12.514  18.020 -10.376  1.00  0.00           H  
ATOM   2464  HE1 TYR A 174      10.539  22.148 -12.180  1.00  0.00           H  
ATOM   2465  HE2 TYR A 174      13.980  19.894 -11.009  1.00  0.00           H  
ATOM   2466  HH  TYR A 174      12.627  22.901 -12.316  1.00  0.00           H  
ATOM   2467  N   PHE A 175      11.033  15.399 -12.057  1.00  0.00           N  
ATOM   2468  CA  PHE A 175      12.190  14.710 -12.635  1.00  0.00           C  
ATOM   2469  C   PHE A 175      11.915  13.421 -13.409  1.00  0.00           C  
ATOM   2470  O   PHE A 175      12.697  13.076 -14.291  1.00  0.00           O  
ATOM   2471  CB  PHE A 175      13.241  14.350 -11.589  1.00  0.00           C  
ATOM   2472  CG  PHE A 175      13.967  15.452 -10.922  1.00  0.00           C  
ATOM   2473  CD1 PHE A 175      13.801  15.674  -9.560  1.00  0.00           C  
ATOM   2474  CD2 PHE A 175      14.819  16.272 -11.633  1.00  0.00           C  
ATOM   2475  CE1 PHE A 175      14.474  16.699  -8.927  1.00  0.00           C  
ATOM   2476  CE2 PHE A 175      15.493  17.295 -11.005  1.00  0.00           C  
ATOM   2477  CZ  PHE A 175      15.321  17.511  -9.651  1.00  0.00           C  
ATOM   2478  H   PHE A 175      10.629  15.053 -11.210  1.00  0.00           H  
ATOM   2479  HA  PHE A 175      12.627  15.375 -13.381  1.00  0.00           H  
ATOM   2480 1HB  PHE A 175      12.762  13.776 -10.800  1.00  0.00           H  
ATOM   2481 2HB  PHE A 175      13.992  13.726 -12.057  1.00  0.00           H  
ATOM   2482  HD1 PHE A 175      13.130  15.029  -8.991  1.00  0.00           H  
ATOM   2483  HD2 PHE A 175      14.954  16.105 -12.702  1.00  0.00           H  
ATOM   2484  HE1 PHE A 175      14.335  16.864  -7.860  1.00  0.00           H  
ATOM   2485  HE2 PHE A 175      16.159  17.933 -11.574  1.00  0.00           H  
ATOM   2486  HZ  PHE A 175      15.855  18.322  -9.158  1.00  0.00           H  
ATOM   2487  N   ARG A 176      10.846  12.700 -13.103  1.00  0.00           N  
ATOM   2488  CA  ARG A 176      10.648  11.430 -13.798  1.00  0.00           C  
ATOM   2489  C   ARG A 176      10.353  11.689 -15.277  1.00  0.00           C  
ATOM   2490  O   ARG A 176       9.475  12.472 -15.624  1.00  0.00           O  
ATOM   2491  CB  ARG A 176       9.575  10.570 -13.147  1.00  0.00           C  
ATOM   2492  CG  ARG A 176       9.266   9.272 -13.877  1.00  0.00           C  
ATOM   2493  CD  ARG A 176      10.394   8.307 -13.913  1.00  0.00           C  
ATOM   2494  NE  ARG A 176      10.926   7.952 -12.607  1.00  0.00           N  
ATOM   2495  CZ  ARG A 176      10.555   6.868 -11.899  1.00  0.00           C  
ATOM   2496  NH1 ARG A 176       9.626   6.053 -12.346  1.00  0.00           N  
ATOM   2497  NH2 ARG A 176      11.132   6.658 -10.729  1.00  0.00           N  
ATOM   2498  H   ARG A 176      10.168  12.988 -12.414  1.00  0.00           H  
ATOM   2499  HA  ARG A 176      11.560  10.862 -13.771  1.00  0.00           H  
ATOM   2500 1HB  ARG A 176       9.918  10.342 -12.138  1.00  0.00           H  
ATOM   2501 2HB  ARG A 176       8.670  11.176 -13.095  1.00  0.00           H  
ATOM   2502 1HG  ARG A 176       8.425   8.787 -13.380  1.00  0.00           H  
ATOM   2503 2HG  ARG A 176       8.992   9.510 -14.905  1.00  0.00           H  
ATOM   2504 1HD  ARG A 176      10.057   7.386 -14.390  1.00  0.00           H  
ATOM   2505 2HD  ARG A 176      11.209   8.738 -14.492  1.00  0.00           H  
ATOM   2506  HE  ARG A 176      11.620   8.425 -12.045  1.00  0.00           H  
ATOM   2507 1HH1 ARG A 176       9.180   6.236 -13.233  1.00  0.00           H  
ATOM   2508 2HH1 ARG A 176       9.360   5.245 -11.799  1.00  0.00           H  
ATOM   2509 1HH2 ARG A 176      11.832   7.305 -10.392  1.00  0.00           H  
ATOM   2510 2HH2 ARG A 176      10.872   5.855 -10.177  1.00  0.00           H  
ATOM   2511  N   ASP A 177      11.066  10.975 -16.148  1.00  0.00           N  
ATOM   2512  CA  ASP A 177      10.931  11.103 -17.599  1.00  0.00           C  
ATOM   2513  C   ASP A 177      11.107   9.761 -18.298  1.00  0.00           C  
ATOM   2514  O   ASP A 177      11.491   8.765 -17.682  1.00  0.00           O  
ATOM   2515  CB  ASP A 177      11.957  12.107 -18.116  1.00  0.00           C  
ATOM   2516  CG  ASP A 177      11.661  12.772 -19.455  1.00  0.00           C  
ATOM   2517  OD1 ASP A 177      10.699  12.428 -20.099  1.00  0.00           O  
ATOM   2518  OD2 ASP A 177      12.429  13.637 -19.811  1.00  0.00           O  
ATOM   2519  H   ASP A 177      11.735  10.312 -15.792  1.00  0.00           H  
ATOM   2520  HA  ASP A 177       9.913  11.420 -17.829  1.00  0.00           H  
ATOM   2521 1HB  ASP A 177      12.066  12.899 -17.386  1.00  0.00           H  
ATOM   2522 2HB  ASP A 177      12.899  11.607 -18.214  1.00  0.00           H  
ATOM   2523  N   THR A 178      10.795   9.735 -19.581  1.00  0.00           N  
ATOM   2524  CA  THR A 178      10.980   8.520 -20.350  1.00  0.00           C  
ATOM   2525  C   THR A 178      12.198   8.647 -21.252  1.00  0.00           C  
ATOM   2526  O   THR A 178      12.439   9.703 -21.836  1.00  0.00           O  
ATOM   2527  CB  THR A 178       9.775   8.170 -21.213  1.00  0.00           C  
ATOM   2528  OG1 THR A 178       9.513   9.232 -22.120  1.00  0.00           O  
ATOM   2529  CG2 THR A 178       8.570   7.941 -20.343  1.00  0.00           C  
ATOM   2530  H   THR A 178      10.431  10.580 -19.991  1.00  0.00           H  
ATOM   2531  HA  THR A 178      11.162   7.719 -19.655  1.00  0.00           H  
ATOM   2532  HB  THR A 178       9.991   7.284 -21.770  1.00  0.00           H  
ATOM   2533  HG1 THR A 178       8.982   8.905 -22.851  1.00  0.00           H  
ATOM   2534 1HG2 THR A 178       7.713   7.691 -20.965  1.00  0.00           H  
ATOM   2535 2HG2 THR A 178       8.771   7.120 -19.654  1.00  0.00           H  
ATOM   2536 3HG2 THR A 178       8.357   8.839 -19.782  1.00  0.00           H  
ATOM   2537  N   VAL A 179      12.961   7.565 -21.364  1.00  0.00           N  
ATOM   2538  CA  VAL A 179      14.151   7.537 -22.200  1.00  0.00           C  
ATOM   2539  C   VAL A 179      14.163   6.338 -23.130  1.00  0.00           C  
ATOM   2540  O   VAL A 179      14.066   5.203 -22.679  1.00  0.00           O  
ATOM   2541  CB  VAL A 179      15.410   7.489 -21.316  1.00  0.00           C  
ATOM   2542  CG1 VAL A 179      16.653   7.412 -22.194  1.00  0.00           C  
ATOM   2543  CG2 VAL A 179      15.443   8.723 -20.406  1.00  0.00           C  
ATOM   2544  H   VAL A 179      12.703   6.741 -20.852  1.00  0.00           H  
ATOM   2545  HA  VAL A 179      14.162   8.430 -22.825  1.00  0.00           H  
ATOM   2546  HB  VAL A 179      15.393   6.587 -20.702  1.00  0.00           H  
ATOM   2547 1HG1 VAL A 179      17.541   7.378 -21.564  1.00  0.00           H  
ATOM   2548 2HG1 VAL A 179      16.612   6.513 -22.809  1.00  0.00           H  
ATOM   2549 3HG1 VAL A 179      16.699   8.290 -22.836  1.00  0.00           H  
ATOM   2550 1HG2 VAL A 179      16.333   8.690 -19.779  1.00  0.00           H  
ATOM   2551 2HG2 VAL A 179      15.463   9.626 -21.017  1.00  0.00           H  
ATOM   2552 3HG2 VAL A 179      14.557   8.738 -19.771  1.00  0.00           H  
ATOM   2553  N   GLU A 180      14.259   6.565 -24.427  1.00  0.00           N  
ATOM   2554  CA  GLU A 180      14.263   5.419 -25.320  1.00  0.00           C  
ATOM   2555  C   GLU A 180      15.663   4.847 -25.421  1.00  0.00           C  
ATOM   2556  O   GLU A 180      16.632   5.571 -25.648  1.00  0.00           O  
ATOM   2557  CB  GLU A 180      13.757   5.776 -26.715  1.00  0.00           C  
ATOM   2558  CG  GLU A 180      13.646   4.566 -27.657  1.00  0.00           C  
ATOM   2559  CD  GLU A 180      13.116   4.925 -29.003  1.00  0.00           C  
ATOM   2560  OE1 GLU A 180      12.808   6.074 -29.209  1.00  0.00           O  
ATOM   2561  OE2 GLU A 180      13.014   4.055 -29.834  1.00  0.00           O  
ATOM   2562  H   GLU A 180      14.328   7.505 -24.789  1.00  0.00           H  
ATOM   2563  HA  GLU A 180      13.639   4.644 -24.895  1.00  0.00           H  
ATOM   2564 1HB  GLU A 180      12.773   6.241 -26.637  1.00  0.00           H  
ATOM   2565 2HB  GLU A 180      14.427   6.504 -27.171  1.00  0.00           H  
ATOM   2566 1HG  GLU A 180      14.631   4.114 -27.780  1.00  0.00           H  
ATOM   2567 2HG  GLU A 180      12.991   3.820 -27.199  1.00  0.00           H  
ATOM   2568  N   PHE A 181      15.761   3.541 -25.238  1.00  0.00           N  
ATOM   2569  CA  PHE A 181      17.017   2.824 -25.300  1.00  0.00           C  
ATOM   2570  C   PHE A 181      16.806   1.447 -25.879  1.00  0.00           C  
ATOM   2571  O   PHE A 181      16.007   0.673 -25.359  1.00  0.00           O  
ATOM   2572  CB  PHE A 181      17.641   2.715 -23.918  1.00  0.00           C  
ATOM   2573  CG  PHE A 181      18.970   2.036 -23.914  1.00  0.00           C  
ATOM   2574  CD1 PHE A 181      20.107   2.704 -24.335  1.00  0.00           C  
ATOM   2575  CD2 PHE A 181      19.087   0.723 -23.488  1.00  0.00           C  
ATOM   2576  CE1 PHE A 181      21.339   2.073 -24.331  1.00  0.00           C  
ATOM   2577  CE2 PHE A 181      20.315   0.089 -23.480  1.00  0.00           C  
ATOM   2578  CZ  PHE A 181      21.443   0.766 -23.903  1.00  0.00           C  
ATOM   2579  H   PHE A 181      14.924   3.018 -25.046  1.00  0.00           H  
ATOM   2580  HA  PHE A 181      17.701   3.369 -25.951  1.00  0.00           H  
ATOM   2581 1HB  PHE A 181      17.765   3.712 -23.494  1.00  0.00           H  
ATOM   2582 2HB  PHE A 181      16.972   2.165 -23.274  1.00  0.00           H  
ATOM   2583  HD1 PHE A 181      20.024   3.738 -24.672  1.00  0.00           H  
ATOM   2584  HD2 PHE A 181      18.196   0.190 -23.155  1.00  0.00           H  
ATOM   2585  HE1 PHE A 181      22.226   2.610 -24.665  1.00  0.00           H  
ATOM   2586  HE2 PHE A 181      20.393  -0.944 -23.142  1.00  0.00           H  
ATOM   2587  HZ  PHE A 181      22.412   0.268 -23.900  1.00  0.00           H  
ATOM   2588  N   ASN A 182      17.506   1.147 -26.964  1.00  0.00           N  
ATOM   2589  CA  ASN A 182      17.378  -0.145 -27.622  1.00  0.00           C  
ATOM   2590  C   ASN A 182      15.926  -0.435 -27.967  1.00  0.00           C  
ATOM   2591  O   ASN A 182      15.422  -1.522 -27.691  1.00  0.00           O  
ATOM   2592  CB  ASN A 182      17.952  -1.254 -26.761  1.00  0.00           C  
ATOM   2593  CG  ASN A 182      18.173  -2.516 -27.522  1.00  0.00           C  
ATOM   2594  OD1 ASN A 182      18.499  -2.490 -28.715  1.00  0.00           O  
ATOM   2595  ND2 ASN A 182      18.004  -3.633 -26.860  1.00  0.00           N  
ATOM   2596  H   ASN A 182      18.144   1.831 -27.345  1.00  0.00           H  
ATOM   2597  HA  ASN A 182      17.867  -0.095 -28.595  1.00  0.00           H  
ATOM   2598 1HB  ASN A 182      18.902  -0.928 -26.335  1.00  0.00           H  
ATOM   2599 2HB  ASN A 182      17.278  -1.462 -25.930  1.00  0.00           H  
ATOM   2600 1HD2 ASN A 182      18.138  -4.512 -27.319  1.00  0.00           H  
ATOM   2601 2HD2 ASN A 182      17.740  -3.607 -25.896  1.00  0.00           H  
ATOM   2602  N   ASN A 183      15.255   0.561 -28.552  1.00  0.00           N  
ATOM   2603  CA  ASN A 183      13.852   0.493 -28.976  1.00  0.00           C  
ATOM   2604  C   ASN A 183      12.867   0.278 -27.822  1.00  0.00           C  
ATOM   2605  O   ASN A 183      11.673   0.098 -28.064  1.00  0.00           O  
ATOM   2606  CB  ASN A 183      13.637  -0.589 -30.023  1.00  0.00           C  
ATOM   2607  CG  ASN A 183      14.403  -0.319 -31.286  1.00  0.00           C  
ATOM   2608  OD1 ASN A 183      14.383   0.799 -31.813  1.00  0.00           O  
ATOM   2609  ND2 ASN A 183      15.079  -1.323 -31.783  1.00  0.00           N  
ATOM   2610  H   ASN A 183      15.747   1.428 -28.716  1.00  0.00           H  
ATOM   2611  HA  ASN A 183      13.556   1.481 -29.331  1.00  0.00           H  
ATOM   2612 1HB  ASN A 183      13.943  -1.557 -29.634  1.00  0.00           H  
ATOM   2613 2HB  ASN A 183      12.576  -0.658 -30.259  1.00  0.00           H  
ATOM   2614 1HD2 ASN A 183      15.609  -1.202 -32.623  1.00  0.00           H  
ATOM   2615 2HD2 ASN A 183      15.067  -2.210 -31.323  1.00  0.00           H  
ATOM   2616  N   HIS A 184      13.333   0.348 -26.578  1.00  0.00           N  
ATOM   2617  CA  HIS A 184      12.444   0.245 -25.437  1.00  0.00           C  
ATOM   2618  C   HIS A 184      12.352   1.584 -24.738  1.00  0.00           C  
ATOM   2619  O   HIS A 184      13.363   2.180 -24.384  1.00  0.00           O  
ATOM   2620  CB  HIS A 184      12.912  -0.821 -24.452  1.00  0.00           C  
ATOM   2621  CG  HIS A 184      12.800  -2.229 -24.947  1.00  0.00           C  
ATOM   2622  ND1 HIS A 184      13.618  -2.748 -25.931  1.00  0.00           N  
ATOM   2623  CD2 HIS A 184      11.972  -3.232 -24.598  1.00  0.00           C  
ATOM   2624  CE1 HIS A 184      13.291  -4.002 -26.159  1.00  0.00           C  
ATOM   2625  NE2 HIS A 184      12.292  -4.321 -25.361  1.00  0.00           N  
ATOM   2626  H   HIS A 184      14.318   0.475 -26.400  1.00  0.00           H  
ATOM   2627  HA  HIS A 184      11.437   0.006 -25.769  1.00  0.00           H  
ATOM   2628 1HB  HIS A 184      13.957  -0.644 -24.194  1.00  0.00           H  
ATOM   2629 2HB  HIS A 184      12.328  -0.747 -23.531  1.00  0.00           H  
ATOM   2630  HD1 HIS A 184      14.397  -2.290 -26.362  1.00  0.00           H  
ATOM   2631  HD2 HIS A 184      11.164  -3.295 -23.869  1.00  0.00           H  
ATOM   2632  HE1 HIS A 184      13.826  -4.585 -26.907  1.00  0.00           H  
ATOM   2633  N   THR A 185      11.142   2.042 -24.488  1.00  0.00           N  
ATOM   2634  CA  THR A 185      10.998   3.301 -23.784  1.00  0.00           C  
ATOM   2635  C   THR A 185      11.035   3.012 -22.302  1.00  0.00           C  
ATOM   2636  O   THR A 185      10.163   2.347 -21.762  1.00  0.00           O  
ATOM   2637  CB  THR A 185       9.695   4.013 -24.168  1.00  0.00           C  
ATOM   2638  OG1 THR A 185       9.689   4.275 -25.572  1.00  0.00           O  
ATOM   2639  CG2 THR A 185       9.583   5.298 -23.415  1.00  0.00           C  
ATOM   2640  H   THR A 185      10.333   1.524 -24.783  1.00  0.00           H  
ATOM   2641  HA  THR A 185      11.822   3.955 -24.046  1.00  0.00           H  
ATOM   2642  HB  THR A 185       8.856   3.381 -23.930  1.00  0.00           H  
ATOM   2643  HG1 THR A 185       8.786   4.423 -25.864  1.00  0.00           H  
ATOM   2644 1HG2 THR A 185       8.658   5.802 -23.688  1.00  0.00           H  
ATOM   2645 2HG2 THR A 185       9.581   5.094 -22.349  1.00  0.00           H  
ATOM   2646 3HG2 THR A 185      10.431   5.935 -23.664  1.00  0.00           H  
ATOM   2647  N   LEU A 186      12.046   3.521 -21.639  1.00  0.00           N  
ATOM   2648  CA  LEU A 186      12.238   3.246 -20.239  1.00  0.00           C  
ATOM   2649  C   LEU A 186      11.695   4.385 -19.389  1.00  0.00           C  
ATOM   2650  O   LEU A 186      11.879   5.541 -19.716  1.00  0.00           O  
ATOM   2651  CB  LEU A 186      13.731   3.045 -20.008  1.00  0.00           C  
ATOM   2652  CG  LEU A 186      14.406   1.979 -20.871  1.00  0.00           C  
ATOM   2653  CD1 LEU A 186      15.891   1.979 -20.565  1.00  0.00           C  
ATOM   2654  CD2 LEU A 186      13.778   0.625 -20.586  1.00  0.00           C  
ATOM   2655  H   LEU A 186      12.706   4.115 -22.102  1.00  0.00           H  
ATOM   2656  HA  LEU A 186      11.697   2.337 -19.979  1.00  0.00           H  
ATOM   2657 1HB  LEU A 186      14.240   3.989 -20.197  1.00  0.00           H  
ATOM   2658 2HB  LEU A 186      13.892   2.784 -19.013  1.00  0.00           H  
ATOM   2659  HG  LEU A 186      14.278   2.220 -21.928  1.00  0.00           H  
ATOM   2660 1HD1 LEU A 186      16.388   1.225 -21.170  1.00  0.00           H  
ATOM   2661 2HD1 LEU A 186      16.308   2.962 -20.794  1.00  0.00           H  
ATOM   2662 3HD1 LEU A 186      16.044   1.756 -19.509  1.00  0.00           H  
ATOM   2663 1HD2 LEU A 186      14.259  -0.136 -21.200  1.00  0.00           H  
ATOM   2664 2HD2 LEU A 186      13.909   0.373 -19.534  1.00  0.00           H  
ATOM   2665 3HD2 LEU A 186      12.725   0.668 -20.819  1.00  0.00           H  
ATOM   2666  N   CYS A 187      11.080   4.074 -18.260  1.00  0.00           N  
ATOM   2667  CA  CYS A 187      10.485   5.124 -17.421  1.00  0.00           C  
ATOM   2668  C   CYS A 187      11.287   5.294 -16.135  1.00  0.00           C  
ATOM   2669  O   CYS A 187      11.125   4.523 -15.190  1.00  0.00           O  
ATOM   2670  CB  CYS A 187       9.004   4.798 -17.129  1.00  0.00           C  
ATOM   2671  SG  CYS A 187       8.165   5.862 -15.837  1.00  0.00           S  
ATOM   2672  H   CYS A 187      11.023   3.105 -17.977  1.00  0.00           H  
ATOM   2673  HA  CYS A 187      10.532   6.072 -17.958  1.00  0.00           H  
ATOM   2674 1HB  CYS A 187       8.430   4.895 -18.048  1.00  0.00           H  
ATOM   2675 2HB  CYS A 187       8.925   3.765 -16.793  1.00  0.00           H  
ATOM   2676  N   TYR A 188      12.150   6.320 -16.099  1.00  0.00           N  
ATOM   2677  CA  TYR A 188      13.079   6.514 -14.981  1.00  0.00           C  
ATOM   2678  C   TYR A 188      13.478   7.976 -14.814  1.00  0.00           C  
ATOM   2679  O   TYR A 188      13.161   8.815 -15.648  1.00  0.00           O  
ATOM   2680  CB  TYR A 188      14.330   5.655 -15.173  1.00  0.00           C  
ATOM   2681  CG  TYR A 188      14.052   4.170 -15.228  1.00  0.00           C  
ATOM   2682  CD1 TYR A 188      14.185   3.464 -16.415  1.00  0.00           C  
ATOM   2683  CD2 TYR A 188      13.659   3.477 -14.094  1.00  0.00           C  
ATOM   2684  CE1 TYR A 188      13.932   2.107 -16.472  1.00  0.00           C  
ATOM   2685  CE2 TYR A 188      13.403   2.120 -14.137  1.00  0.00           C  
ATOM   2686  CZ  TYR A 188      13.541   1.438 -15.330  1.00  0.00           C  
ATOM   2687  OH  TYR A 188      13.288   0.086 -15.379  1.00  0.00           O  
ATOM   2688  H   TYR A 188      12.164   6.981 -16.867  1.00  0.00           H  
ATOM   2689  HA  TYR A 188      12.549   6.277 -14.064  1.00  0.00           H  
ATOM   2690 1HB  TYR A 188      14.799   5.972 -16.105  1.00  0.00           H  
ATOM   2691 2HB  TYR A 188      14.999   5.869 -14.338  1.00  0.00           H  
ATOM   2692  HD1 TYR A 188      14.495   3.998 -17.314  1.00  0.00           H  
ATOM   2693  HD2 TYR A 188      13.551   4.022 -13.155  1.00  0.00           H  
ATOM   2694  HE1 TYR A 188      14.040   1.565 -17.411  1.00  0.00           H  
ATOM   2695  HE2 TYR A 188      13.094   1.593 -13.234  1.00  0.00           H  
ATOM   2696  HH  TYR A 188      12.928  -0.259 -14.558  1.00  0.00           H  
ATOM   2697  N   ASN A 189      14.107   8.275 -13.684  1.00  0.00           N  
ATOM   2698  CA  ASN A 189      14.395   9.641 -13.278  1.00  0.00           C  
ATOM   2699  C   ASN A 189      15.461  10.329 -14.113  1.00  0.00           C  
ATOM   2700  O   ASN A 189      16.594   9.863 -14.220  1.00  0.00           O  
ATOM   2701  CB  ASN A 189      14.791   9.689 -11.815  1.00  0.00           C  
ATOM   2702  CG  ASN A 189      13.623   9.755 -10.872  1.00  0.00           C  
ATOM   2703  OD1 ASN A 189      12.923   8.760 -10.647  1.00  0.00           O  
ATOM   2704  ND2 ASN A 189      13.357  10.939 -10.383  1.00  0.00           N  
ATOM   2705  H   ASN A 189      14.400   7.521 -13.080  1.00  0.00           H  
ATOM   2706  HA  ASN A 189      13.493  10.218 -13.376  1.00  0.00           H  
ATOM   2707 1HB  ASN A 189      15.535   8.997 -11.414  1.00  0.00           H  
ATOM   2708 2HB  ASN A 189      15.231  10.683 -11.900  1.00  0.00           H  
ATOM   2709 1HD2 ASN A 189      12.593  11.058  -9.748  1.00  0.00           H  
ATOM   2710 2HD2 ASN A 189      13.919  11.724 -10.643  1.00  0.00           H  
ATOM   2711  N   ASN A 190      15.080  11.476 -14.661  1.00  0.00           N  
ATOM   2712  CA  ASN A 190      15.922  12.302 -15.511  1.00  0.00           C  
ATOM   2713  C   ASN A 190      16.374  13.573 -14.812  1.00  0.00           C  
ATOM   2714  O   ASN A 190      15.658  14.573 -14.812  1.00  0.00           O  
ATOM   2715  CB  ASN A 190      15.193  12.625 -16.792  1.00  0.00           C  
ATOM   2716  CG  ASN A 190      15.982  13.453 -17.737  1.00  0.00           C  
ATOM   2717  OD1 ASN A 190      17.173  13.675 -17.515  1.00  0.00           O  
ATOM   2718  ND2 ASN A 190      15.350  13.931 -18.808  1.00  0.00           N  
ATOM   2719  H   ASN A 190      14.144  11.805 -14.484  1.00  0.00           H  
ATOM   2720  HA  ASN A 190      16.841  11.753 -15.725  1.00  0.00           H  
ATOM   2721 1HB  ASN A 190      14.929  11.698 -17.278  1.00  0.00           H  
ATOM   2722 2HB  ASN A 190      14.283  13.152 -16.556  1.00  0.00           H  
ATOM   2723 1HD2 ASN A 190      15.853  14.493 -19.466  1.00  0.00           H  
ATOM   2724 2HD2 ASN A 190      14.365  13.740 -18.981  1.00  0.00           H  
ATOM   2725  N   PHE A 191      17.554  13.536 -14.200  1.00  0.00           N  
ATOM   2726  CA  PHE A 191      18.060  14.692 -13.471  1.00  0.00           C  
ATOM   2727  C   PHE A 191      18.782  15.611 -14.439  1.00  0.00           C  
ATOM   2728  O   PHE A 191      18.845  16.830 -14.237  1.00  0.00           O  
ATOM   2729  CB  PHE A 191      18.994  14.263 -12.338  1.00  0.00           C  
ATOM   2730  CG  PHE A 191      18.317  13.456 -11.267  1.00  0.00           C  
ATOM   2731  CD1 PHE A 191      18.604  12.108 -11.108  1.00  0.00           C  
ATOM   2732  CD2 PHE A 191      17.392  14.042 -10.417  1.00  0.00           C  
ATOM   2733  CE1 PHE A 191      17.982  11.365 -10.123  1.00  0.00           C  
ATOM   2734  CE2 PHE A 191      16.769  13.302  -9.431  1.00  0.00           C  
ATOM   2735  CZ  PHE A 191      17.065  11.962  -9.284  1.00  0.00           C  
ATOM   2736  H   PHE A 191      18.110  12.695 -14.240  1.00  0.00           H  
ATOM   2737  HA  PHE A 191      17.220  15.261 -13.080  1.00  0.00           H  
ATOM   2738 1HB  PHE A 191      19.801  13.645 -12.731  1.00  0.00           H  
ATOM   2739 2HB  PHE A 191      19.415  15.139 -11.848  1.00  0.00           H  
ATOM   2740  HD1 PHE A 191      19.331  11.637 -11.770  1.00  0.00           H  
ATOM   2741  HD2 PHE A 191      17.158  15.101 -10.533  1.00  0.00           H  
ATOM   2742  HE1 PHE A 191      18.217  10.307 -10.009  1.00  0.00           H  
ATOM   2743  HE2 PHE A 191      16.044  13.775  -8.769  1.00  0.00           H  
ATOM   2744  HZ  PHE A 191      16.573  11.376  -8.508  1.00  0.00           H  
ATOM   2745  N   GLN A 192      19.160  14.935 -15.596  1.00  0.00           N  
ATOM   2746  CA  GLN A 192      19.868  15.631 -16.658  1.00  0.00           C  
ATOM   2747  C   GLN A 192      18.937  16.636 -17.292  1.00  0.00           C  
ATOM   2748  O   GLN A 192      19.366  17.570 -17.971  1.00  0.00           O  
ATOM   2749  CB  GLN A 192      20.381  14.627 -17.693  1.00  0.00           C  
ATOM   2750  CG  GLN A 192      21.458  13.691 -17.185  1.00  0.00           C  
ATOM   2751  CD  GLN A 192      21.910  12.679 -18.250  1.00  0.00           C  
ATOM   2752  OE1 GLN A 192      21.144  12.311 -19.144  1.00  0.00           O  
ATOM   2753  NE2 GLN A 192      23.157  12.235 -18.147  1.00  0.00           N  
ATOM   2754  H   GLN A 192      18.950  13.957 -15.735  1.00  0.00           H  
ATOM   2755  HA  GLN A 192      20.709  16.167 -16.230  1.00  0.00           H  
ATOM   2756 1HB  GLN A 192      19.558  14.021 -18.048  1.00  0.00           H  
ATOM   2757 2HB  GLN A 192      20.784  15.159 -18.548  1.00  0.00           H  
ATOM   2758 1HG  GLN A 192      22.310  14.262 -16.889  1.00  0.00           H  
ATOM   2759 2HG  GLN A 192      21.067  13.136 -16.331  1.00  0.00           H  
ATOM   2760 1HE2 GLN A 192      23.510  11.574 -18.811  1.00  0.00           H  
ATOM   2761 2HE2 GLN A 192      23.745  12.560 -17.405  1.00  0.00           H  
ATOM   2762  N   LYS A 193      17.650  16.457 -17.009  1.00  0.00           N  
ATOM   2763  CA  LYS A 193      16.580  17.315 -17.459  1.00  0.00           C  
ATOM   2764  C   LYS A 193      16.915  18.767 -17.175  1.00  0.00           C  
ATOM   2765  O   LYS A 193      16.530  19.663 -17.927  1.00  0.00           O  
ATOM   2766  CB  LYS A 193      15.263  16.912 -16.802  1.00  0.00           C  
ATOM   2767  CG  LYS A 193      14.045  17.574 -17.381  1.00  0.00           C  
ATOM   2768  CD  LYS A 193      12.790  17.216 -16.605  1.00  0.00           C  
ATOM   2769  CE  LYS A 193      12.484  15.740 -16.663  1.00  0.00           C  
ATOM   2770  NZ  LYS A 193      11.157  15.453 -16.137  1.00  0.00           N  
ATOM   2771  H   LYS A 193      17.398  15.664 -16.438  1.00  0.00           H  
ATOM   2772  HA  LYS A 193      16.496  17.225 -18.542  1.00  0.00           H  
ATOM   2773 1HB  LYS A 193      15.124  15.851 -16.885  1.00  0.00           H  
ATOM   2774 2HB  LYS A 193      15.300  17.153 -15.740  1.00  0.00           H  
ATOM   2775 1HG  LYS A 193      14.179  18.657 -17.359  1.00  0.00           H  
ATOM   2776 2HG  LYS A 193      13.922  17.259 -18.417  1.00  0.00           H  
ATOM   2777 1HD  LYS A 193      12.908  17.502 -15.560  1.00  0.00           H  
ATOM   2778 2HD  LYS A 193      11.942  17.762 -17.016  1.00  0.00           H  
ATOM   2779 1HE  LYS A 193      12.542  15.403 -17.695  1.00  0.00           H  
ATOM   2780 2HE  LYS A 193      13.226  15.202 -16.080  1.00  0.00           H  
ATOM   2781 1HZ  LYS A 193      10.983  14.459 -16.190  1.00  0.00           H  
ATOM   2782 2HZ  LYS A 193      11.094  15.754 -15.167  1.00  0.00           H  
ATOM   2783 3HZ  LYS A 193      10.465  15.946 -16.684  1.00  0.00           H  
ATOM   2784  N   HIS A 194      17.593  19.004 -16.048  1.00  0.00           N  
ATOM   2785  CA  HIS A 194      17.888  20.362 -15.650  1.00  0.00           C  
ATOM   2786  C   HIS A 194      19.381  20.579 -15.459  1.00  0.00           C  
ATOM   2787  O   HIS A 194      19.860  21.700 -15.630  1.00  0.00           O  
ATOM   2788  CB  HIS A 194      17.142  20.686 -14.368  1.00  0.00           C  
ATOM   2789  CG  HIS A 194      15.673  20.547 -14.540  1.00  0.00           C  
ATOM   2790  ND1 HIS A 194      14.926  21.437 -15.283  1.00  0.00           N  
ATOM   2791  CD2 HIS A 194      14.802  19.633 -14.072  1.00  0.00           C  
ATOM   2792  CE1 HIS A 194      13.661  21.069 -15.261  1.00  0.00           C  
ATOM   2793  NE2 HIS A 194      13.561  19.981 -14.534  1.00  0.00           N  
ATOM   2794  H   HIS A 194      17.907  18.237 -15.463  1.00  0.00           H  
ATOM   2795  HA  HIS A 194      17.595  21.055 -16.438  1.00  0.00           H  
ATOM   2796 1HB  HIS A 194      17.472  20.024 -13.572  1.00  0.00           H  
ATOM   2797 2HB  HIS A 194      17.371  21.703 -14.055  1.00  0.00           H  
ATOM   2798  HD2 HIS A 194      15.040  18.779 -13.444  1.00  0.00           H  
ATOM   2799  HE1 HIS A 194      12.838  21.579 -15.759  1.00  0.00           H  
ATOM   2800  HE2 HIS A 194      12.707  19.475 -14.342  1.00  0.00           H  
ATOM   2801  N   ASP A 195      20.112  19.546 -15.039  1.00  0.00           N  
ATOM   2802  CA  ASP A 195      21.540  19.747 -14.779  1.00  0.00           C  
ATOM   2803  C   ASP A 195      22.294  18.442 -14.599  1.00  0.00           C  
ATOM   2804  O   ASP A 195      22.288  17.889 -13.501  1.00  0.00           O  
ATOM   2805  CB  ASP A 195      21.798  20.607 -13.546  1.00  0.00           C  
ATOM   2806  CG  ASP A 195      23.271  20.927 -13.387  1.00  0.00           C  
ATOM   2807  OD1 ASP A 195      24.065  20.388 -14.134  1.00  0.00           O  
ATOM   2808  OD2 ASP A 195      23.598  21.705 -12.523  1.00  0.00           O  
ATOM   2809  H   ASP A 195      19.695  18.633 -14.900  1.00  0.00           H  
ATOM   2810  HA  ASP A 195      21.970  20.265 -15.628  1.00  0.00           H  
ATOM   2811 1HB  ASP A 195      21.242  21.535 -13.613  1.00  0.00           H  
ATOM   2812 2HB  ASP A 195      21.446  20.085 -12.662  1.00  0.00           H  
ATOM   2813  N   PRO A 196      22.868  17.884 -15.670  1.00  0.00           N  
ATOM   2814  CA  PRO A 196      23.615  16.638 -15.709  1.00  0.00           C  
ATOM   2815  C   PRO A 196      24.740  16.565 -14.682  1.00  0.00           C  
ATOM   2816  O   PRO A 196      25.046  15.489 -14.172  1.00  0.00           O  
ATOM   2817  CB  PRO A 196      24.172  16.629 -17.138  1.00  0.00           C  
ATOM   2818  CG  PRO A 196      23.180  17.431 -17.928  1.00  0.00           C  
ATOM   2819  CD  PRO A 196      22.749  18.525 -16.996  1.00  0.00           C  
ATOM   2820  HA  PRO A 196      22.920  15.825 -15.482  1.00  0.00           H  
ATOM   2821 1HB  PRO A 196      25.181  17.068 -17.150  1.00  0.00           H  
ATOM   2822 2HB  PRO A 196      24.267  15.595 -17.498  1.00  0.00           H  
ATOM   2823 1HG  PRO A 196      23.647  17.817 -18.844  1.00  0.00           H  
ATOM   2824 2HG  PRO A 196      22.350  16.802 -18.242  1.00  0.00           H  
ATOM   2825 1HD  PRO A 196      23.440  19.378 -17.089  1.00  0.00           H  
ATOM   2826 2HD  PRO A 196      21.720  18.822 -17.246  1.00  0.00           H  
ATOM   2827  N   ASP A 197      25.267  17.716 -14.263  1.00  0.00           N  
ATOM   2828  CA  ASP A 197      26.364  17.729 -13.301  1.00  0.00           C  
ATOM   2829  C   ASP A 197      25.910  17.302 -11.921  1.00  0.00           C  
ATOM   2830  O   ASP A 197      26.704  16.823 -11.111  1.00  0.00           O  
ATOM   2831  CB  ASP A 197      27.002  19.114 -13.217  1.00  0.00           C  
ATOM   2832  CG  ASP A 197      27.798  19.470 -14.470  1.00  0.00           C  
ATOM   2833  OD1 ASP A 197      28.048  18.590 -15.261  1.00  0.00           O  
ATOM   2834  OD2 ASP A 197      28.148  20.616 -14.623  1.00  0.00           O  
ATOM   2835  H   ASP A 197      24.912  18.600 -14.608  1.00  0.00           H  
ATOM   2836  HA  ASP A 197      27.116  17.011 -13.629  1.00  0.00           H  
ATOM   2837 1HB  ASP A 197      26.231  19.864 -13.069  1.00  0.00           H  
ATOM   2838 2HB  ASP A 197      27.667  19.157 -12.354  1.00  0.00           H  
ATOM   2839  N   LEU A 198      24.614  17.408 -11.680  1.00  0.00           N  
ATOM   2840  CA  LEU A 198      24.038  17.083 -10.399  1.00  0.00           C  
ATOM   2841  C   LEU A 198      23.323  15.754 -10.451  1.00  0.00           C  
ATOM   2842  O   LEU A 198      22.653  15.379  -9.500  1.00  0.00           O  
ATOM   2843  CB  LEU A 198      23.065  18.178  -9.967  1.00  0.00           C  
ATOM   2844  CG  LEU A 198      23.661  19.569  -9.811  1.00  0.00           C  
ATOM   2845  CD1 LEU A 198      22.562  20.545  -9.446  1.00  0.00           C  
ATOM   2846  CD2 LEU A 198      24.731  19.540  -8.759  1.00  0.00           C  
ATOM   2847  H   LEU A 198      23.993  17.727 -12.409  1.00  0.00           H  
ATOM   2848  HA  LEU A 198      24.838  16.935  -9.679  1.00  0.00           H  
ATOM   2849 1HB  LEU A 198      22.266  18.240 -10.705  1.00  0.00           H  
ATOM   2850 2HB  LEU A 198      22.633  17.897  -9.019  1.00  0.00           H  
ATOM   2851  HG  LEU A 198      24.091  19.891 -10.754  1.00  0.00           H  
ATOM   2852 1HD1 LEU A 198      22.985  21.542  -9.333  1.00  0.00           H  
ATOM   2853 2HD1 LEU A 198      21.818  20.556 -10.229  1.00  0.00           H  
ATOM   2854 3HD1 LEU A 198      22.101  20.239  -8.508  1.00  0.00           H  
ATOM   2855 1HD2 LEU A 198      25.159  20.536  -8.647  1.00  0.00           H  
ATOM   2856 2HD2 LEU A 198      24.301  19.221  -7.808  1.00  0.00           H  
ATOM   2857 3HD2 LEU A 198      25.498  18.848  -9.060  1.00  0.00           H  
ATOM   2858  N   THR A 199      23.442  15.024 -11.553  1.00  0.00           N  
ATOM   2859  CA  THR A 199      22.713  13.771 -11.661  1.00  0.00           C  
ATOM   2860  C   THR A 199      22.845  12.877 -10.438  1.00  0.00           C  
ATOM   2861  O   THR A 199      21.864  12.640  -9.732  1.00  0.00           O  
ATOM   2862  CB  THR A 199      23.165  12.980 -12.902  1.00  0.00           C  
ATOM   2863  OG1 THR A 199      22.894  13.744 -14.075  1.00  0.00           O  
ATOM   2864  CG2 THR A 199      22.436  11.644 -12.996  1.00  0.00           C  
ATOM   2865  H   THR A 199      24.029  15.319 -12.323  1.00  0.00           H  
ATOM   2866  HA  THR A 199      21.670  14.013 -11.768  1.00  0.00           H  
ATOM   2867  HB  THR A 199      24.237  12.795 -12.841  1.00  0.00           H  
ATOM   2868  HG1 THR A 199      23.436  13.421 -14.800  1.00  0.00           H  
ATOM   2869 1HG2 THR A 199      22.775  11.108 -13.882  1.00  0.00           H  
ATOM   2870 2HG2 THR A 199      22.647  11.048 -12.109  1.00  0.00           H  
ATOM   2871 3HG2 THR A 199      21.369  11.814 -13.067  1.00  0.00           H  
ATOM   2872  N   LEU A 200      24.069  12.444 -10.161  1.00  0.00           N  
ATOM   2873  CA  LEU A 200      24.329  11.551  -9.044  1.00  0.00           C  
ATOM   2874  C   LEU A 200      24.106  12.238  -7.710  1.00  0.00           C  
ATOM   2875  O   LEU A 200      23.576  11.644  -6.781  1.00  0.00           O  
ATOM   2876  CB  LEU A 200      25.761  11.020  -9.107  1.00  0.00           C  
ATOM   2877  CG  LEU A 200      26.037  10.075 -10.282  1.00  0.00           C  
ATOM   2878  CD1 LEU A 200      27.517   9.732 -10.312  1.00  0.00           C  
ATOM   2879  CD2 LEU A 200      25.179   8.824 -10.128  1.00  0.00           C  
ATOM   2880  H   LEU A 200      24.839  12.744 -10.741  1.00  0.00           H  
ATOM   2881  HA  LEU A 200      23.614  10.734  -9.084  1.00  0.00           H  
ATOM   2882 1HB  LEU A 200      26.443  11.865  -9.180  1.00  0.00           H  
ATOM   2883 2HB  LEU A 200      25.976  10.486  -8.180  1.00  0.00           H  
ATOM   2884  HG  LEU A 200      25.790  10.572 -11.222  1.00  0.00           H  
ATOM   2885 1HD1 LEU A 200      27.718   9.060 -11.147  1.00  0.00           H  
ATOM   2886 2HD1 LEU A 200      28.100  10.645 -10.434  1.00  0.00           H  
ATOM   2887 3HD1 LEU A 200      27.796   9.244  -9.378  1.00  0.00           H  
ATOM   2888 1HD2 LEU A 200      25.369   8.147 -10.961  1.00  0.00           H  
ATOM   2889 2HD2 LEU A 200      25.426   8.328  -9.198  1.00  0.00           H  
ATOM   2890 3HD2 LEU A 200      24.124   9.104 -10.122  1.00  0.00           H  
ATOM   2891  N   ILE A 201      24.406  13.522  -7.631  1.00  0.00           N  
ATOM   2892  CA  ILE A 201      24.218  14.211  -6.363  1.00  0.00           C  
ATOM   2893  C   ILE A 201      22.753  14.176  -5.975  1.00  0.00           C  
ATOM   2894  O   ILE A 201      22.418  13.764  -4.871  1.00  0.00           O  
ATOM   2895  CB  ILE A 201      24.710  15.658  -6.466  1.00  0.00           C  
ATOM   2896  CG1 ILE A 201      26.236  15.636  -6.622  1.00  0.00           C  
ATOM   2897  CG2 ILE A 201      24.279  16.452  -5.244  1.00  0.00           C  
ATOM   2898  CD1 ILE A 201      26.831  16.946  -7.026  1.00  0.00           C  
ATOM   2899  H   ILE A 201      24.760  14.013  -8.439  1.00  0.00           H  
ATOM   2900  HA  ILE A 201      24.764  13.678  -5.586  1.00  0.00           H  
ATOM   2901  HB  ILE A 201      24.289  16.123  -7.356  1.00  0.00           H  
ATOM   2902 1HG1 ILE A 201      26.682  15.334  -5.676  1.00  0.00           H  
ATOM   2903 2HG1 ILE A 201      26.501  14.892  -7.375  1.00  0.00           H  
ATOM   2904 1HG2 ILE A 201      24.638  17.477  -5.333  1.00  0.00           H  
ATOM   2905 2HG2 ILE A 201      23.192  16.453  -5.173  1.00  0.00           H  
ATOM   2906 3HG2 ILE A 201      24.700  15.997  -4.347  1.00  0.00           H  
ATOM   2907 1HD1 ILE A 201      27.912  16.843  -7.115  1.00  0.00           H  
ATOM   2908 2HD1 ILE A 201      26.421  17.241  -7.967  1.00  0.00           H  
ATOM   2909 3HD1 ILE A 201      26.601  17.699  -6.275  1.00  0.00           H  
ATOM   2910  N   ARG A 202      21.890  14.552  -6.899  1.00  0.00           N  
ATOM   2911  CA  ARG A 202      20.458  14.547  -6.671  1.00  0.00           C  
ATOM   2912  C   ARG A 202      19.960  13.144  -6.393  1.00  0.00           C  
ATOM   2913  O   ARG A 202      19.084  12.934  -5.561  1.00  0.00           O  
ATOM   2914  CB  ARG A 202      19.748  15.121  -7.878  1.00  0.00           C  
ATOM   2915  CG  ARG A 202      19.889  16.614  -8.089  1.00  0.00           C  
ATOM   2916  CD  ARG A 202      19.340  17.000  -9.415  1.00  0.00           C  
ATOM   2917  NE  ARG A 202      19.347  18.426  -9.647  1.00  0.00           N  
ATOM   2918  CZ  ARG A 202      19.161  18.991 -10.860  1.00  0.00           C  
ATOM   2919  NH1 ARG A 202      18.963  18.225 -11.907  1.00  0.00           N  
ATOM   2920  NH2 ARG A 202      19.180  20.303 -10.996  1.00  0.00           N  
ATOM   2921  H   ARG A 202      22.232  14.853  -7.790  1.00  0.00           H  
ATOM   2922  HA  ARG A 202      20.241  15.166  -5.799  1.00  0.00           H  
ATOM   2923 1HB  ARG A 202      20.121  14.635  -8.780  1.00  0.00           H  
ATOM   2924 2HB  ARG A 202      18.688  14.906  -7.798  1.00  0.00           H  
ATOM   2925 1HG  ARG A 202      19.343  17.147  -7.311  1.00  0.00           H  
ATOM   2926 2HG  ARG A 202      20.932  16.884  -8.043  1.00  0.00           H  
ATOM   2927 1HD  ARG A 202      19.939  16.536 -10.196  1.00  0.00           H  
ATOM   2928 2HD  ARG A 202      18.317  16.660  -9.490  1.00  0.00           H  
ATOM   2929  HE  ARG A 202      19.499  19.035  -8.854  1.00  0.00           H  
ATOM   2930 1HH1 ARG A 202      18.948  17.219 -11.803  1.00  0.00           H  
ATOM   2931 2HH1 ARG A 202      18.824  18.640 -12.817  1.00  0.00           H  
ATOM   2932 1HH2 ARG A 202      19.333  20.893 -10.189  1.00  0.00           H  
ATOM   2933 2HH2 ARG A 202      19.041  20.718 -11.906  1.00  0.00           H  
ATOM   2934  N   HIS A 203      20.531  12.169  -7.143  1.00  0.00           N  
ATOM   2935  CA  HIS A 203      20.048  10.809  -6.999  1.00  0.00           C  
ATOM   2936  C   HIS A 203      20.256  10.307  -5.584  1.00  0.00           C  
ATOM   2937  O   HIS A 203      19.307   9.880  -4.928  1.00  0.00           O  
ATOM   2938  CB  HIS A 203      20.763   9.893  -7.997  1.00  0.00           C  
ATOM   2939  CG  HIS A 203      20.335   8.482  -7.953  1.00  0.00           C  
ATOM   2940  ND1 HIS A 203      19.118   8.064  -8.433  1.00  0.00           N  
ATOM   2941  CD2 HIS A 203      20.956   7.377  -7.485  1.00  0.00           C  
ATOM   2942  CE1 HIS A 203      19.008   6.765  -8.264  1.00  0.00           C  
ATOM   2943  NE2 HIS A 203      20.108   6.324  -7.691  1.00  0.00           N  
ATOM   2944  H   HIS A 203      21.198  12.363  -7.876  1.00  0.00           H  
ATOM   2945  HA  HIS A 203      18.972  10.777  -7.156  1.00  0.00           H  
ATOM   2946 1HB  HIS A 203      20.599  10.258  -9.009  1.00  0.00           H  
ATOM   2947 2HB  HIS A 203      21.824   9.919  -7.813  1.00  0.00           H  
ATOM   2948  HD2 HIS A 203      21.944   7.334  -7.028  1.00  0.00           H  
ATOM   2949  HE1 HIS A 203      18.151   6.155  -8.550  1.00  0.00           H  
ATOM   2950  HE2 HIS A 203      20.288   5.360  -7.446  1.00  0.00           H  
ATOM   2951  N   HIS A 204      21.463  10.485  -5.079  1.00  0.00           N  
ATOM   2952  CA  HIS A 204      21.804  10.039  -3.744  1.00  0.00           C  
ATOM   2953  C   HIS A 204      21.101  10.815  -2.653  1.00  0.00           C  
ATOM   2954  O   HIS A 204      20.594  10.211  -1.709  1.00  0.00           O  
ATOM   2955  CB  HIS A 204      23.318  10.147  -3.555  1.00  0.00           C  
ATOM   2956  CG  HIS A 204      24.057   9.090  -4.289  1.00  0.00           C  
ATOM   2957  ND1 HIS A 204      24.265   9.125  -5.647  1.00  0.00           N  
ATOM   2958  CD2 HIS A 204      24.634   7.965  -3.853  1.00  0.00           C  
ATOM   2959  CE1 HIS A 204      24.945   8.060  -6.010  1.00  0.00           C  
ATOM   2960  NE2 HIS A 204      25.181   7.340  -4.942  1.00  0.00           N  
ATOM   2961  H   HIS A 204      22.165  10.942  -5.636  1.00  0.00           H  
ATOM   2962  HA  HIS A 204      21.506   8.999  -3.623  1.00  0.00           H  
ATOM   2963 1HB  HIS A 204      23.662  11.124  -3.901  1.00  0.00           H  
ATOM   2964 2HB  HIS A 204      23.561  10.074  -2.494  1.00  0.00           H  
ATOM   2965  HD2 HIS A 204      24.659   7.618  -2.820  1.00  0.00           H  
ATOM   2966  HE1 HIS A 204      25.257   7.817  -7.017  1.00  0.00           H  
ATOM   2967  HE2 HIS A 204      25.683   6.466  -4.915  1.00  0.00           H  
ATOM   2968  N   VAL A 205      21.039  12.135  -2.778  1.00  0.00           N  
ATOM   2969  CA  VAL A 205      20.404  12.903  -1.726  1.00  0.00           C  
ATOM   2970  C   VAL A 205      18.950  12.543  -1.615  1.00  0.00           C  
ATOM   2971  O   VAL A 205      18.489  12.206  -0.530  1.00  0.00           O  
ATOM   2972  CB  VAL A 205      20.529  14.414  -1.984  1.00  0.00           C  
ATOM   2973  CG1 VAL A 205      19.652  15.178  -0.998  1.00  0.00           C  
ATOM   2974  CG2 VAL A 205      21.996  14.824  -1.865  1.00  0.00           C  
ATOM   2975  H   VAL A 205      21.423  12.604  -3.584  1.00  0.00           H  
ATOM   2976  HA  VAL A 205      20.866  12.641  -0.774  1.00  0.00           H  
ATOM   2977  HB  VAL A 205      20.166  14.645  -2.989  1.00  0.00           H  
ATOM   2978 1HG1 VAL A 205      19.743  16.247  -1.184  1.00  0.00           H  
ATOM   2979 2HG1 VAL A 205      18.611  14.877  -1.125  1.00  0.00           H  
ATOM   2980 3HG1 VAL A 205      19.972  14.959   0.020  1.00  0.00           H  
ATOM   2981 1HG2 VAL A 205      22.089  15.893  -2.047  1.00  0.00           H  
ATOM   2982 2HG2 VAL A 205      22.356  14.594  -0.863  1.00  0.00           H  
ATOM   2983 3HG2 VAL A 205      22.589  14.290  -2.586  1.00  0.00           H  
ATOM   2984  N   LEU A 206      18.244  12.568  -2.737  1.00  0.00           N  
ATOM   2985  CA  LEU A 206      16.831  12.260  -2.716  1.00  0.00           C  
ATOM   2986  C   LEU A 206      16.597  10.838  -2.284  1.00  0.00           C  
ATOM   2987  O   LEU A 206      15.604  10.561  -1.626  1.00  0.00           O  
ATOM   2988  CB  LEU A 206      16.221  12.488  -4.091  1.00  0.00           C  
ATOM   2989  CG  LEU A 206      16.162  13.957  -4.529  1.00  0.00           C  
ATOM   2990  CD1 LEU A 206      15.702  14.030  -5.961  1.00  0.00           C  
ATOM   2991  CD2 LEU A 206      15.220  14.714  -3.602  1.00  0.00           C  
ATOM   2992  H   LEU A 206      18.676  12.800  -3.617  1.00  0.00           H  
ATOM   2993  HA  LEU A 206      16.351  12.894  -1.972  1.00  0.00           H  
ATOM   2994 1HB  LEU A 206      16.805  11.936  -4.828  1.00  0.00           H  
ATOM   2995 2HB  LEU A 206      15.206  12.092  -4.094  1.00  0.00           H  
ATOM   2996  HG  LEU A 206      17.159  14.400  -4.475  1.00  0.00           H  
ATOM   2997 1HD1 LEU A 206      15.659  15.071  -6.276  1.00  0.00           H  
ATOM   2998 2HD1 LEU A 206      16.403  13.491  -6.577  1.00  0.00           H  
ATOM   2999 3HD1 LEU A 206      14.712  13.583  -6.051  1.00  0.00           H  
ATOM   3000 1HD2 LEU A 206      15.174  15.761  -3.905  1.00  0.00           H  
ATOM   3001 2HD2 LEU A 206      14.223  14.276  -3.657  1.00  0.00           H  
ATOM   3002 3HD2 LEU A 206      15.589  14.649  -2.576  1.00  0.00           H  
ATOM   3003  N   THR A 207      17.506   9.931  -2.621  1.00  0.00           N  
ATOM   3004  CA  THR A 207      17.325   8.561  -2.197  1.00  0.00           C  
ATOM   3005  C   THR A 207      17.369   8.487  -0.681  1.00  0.00           C  
ATOM   3006  O   THR A 207      16.493   7.882  -0.066  1.00  0.00           O  
ATOM   3007  CB  THR A 207      18.398   7.630  -2.791  1.00  0.00           C  
ATOM   3008  OG1 THR A 207      18.274   7.603  -4.219  1.00  0.00           O  
ATOM   3009  CG2 THR A 207      18.241   6.219  -2.246  1.00  0.00           C  
ATOM   3010  H   THR A 207      18.319  10.176  -3.168  1.00  0.00           H  
ATOM   3011  HA  THR A 207      16.330   8.232  -2.496  1.00  0.00           H  
ATOM   3012  HB  THR A 207      19.384   8.012  -2.528  1.00  0.00           H  
ATOM   3013  HG1 THR A 207      18.395   8.490  -4.567  1.00  0.00           H  
ATOM   3014 1HG2 THR A 207      19.008   5.576  -2.677  1.00  0.00           H  
ATOM   3015 2HG2 THR A 207      18.346   6.234  -1.161  1.00  0.00           H  
ATOM   3016 3HG2 THR A 207      17.255   5.836  -2.509  1.00  0.00           H  
ATOM   3017  N   TRP A 208      18.323   9.181  -0.069  1.00  0.00           N  
ATOM   3018  CA  TRP A 208      18.419   9.156   1.378  1.00  0.00           C  
ATOM   3019  C   TRP A 208      17.229   9.846   2.028  1.00  0.00           C  
ATOM   3020  O   TRP A 208      16.712   9.359   3.028  1.00  0.00           O  
ATOM   3021  CB  TRP A 208      19.705   9.822   1.852  1.00  0.00           C  
ATOM   3022  CG  TRP A 208      20.904   8.977   1.597  1.00  0.00           C  
ATOM   3023  CD1 TRP A 208      21.999   9.278   0.845  1.00  0.00           C  
ATOM   3024  CD2 TRP A 208      21.125   7.655   2.117  1.00  0.00           C  
ATOM   3025  NE1 TRP A 208      22.885   8.226   0.862  1.00  0.00           N  
ATOM   3026  CE2 TRP A 208      22.361   7.221   1.643  1.00  0.00           C  
ATOM   3027  CE3 TRP A 208      20.372   6.806   2.947  1.00  0.00           C  
ATOM   3028  CZ2 TRP A 208      22.875   5.976   1.961  1.00  0.00           C  
ATOM   3029  CZ3 TRP A 208      20.886   5.560   3.267  1.00  0.00           C  
ATOM   3030  CH2 TRP A 208      22.106   5.157   2.787  1.00  0.00           C  
ATOM   3031  H   TRP A 208      18.980   9.726  -0.612  1.00  0.00           H  
ATOM   3032  HA  TRP A 208      18.390   8.118   1.707  1.00  0.00           H  
ATOM   3033 1HB  TRP A 208      19.828  10.778   1.342  1.00  0.00           H  
ATOM   3034 2HB  TRP A 208      19.634  10.027   2.920  1.00  0.00           H  
ATOM   3035  HD1 TRP A 208      22.150  10.212   0.308  1.00  0.00           H  
ATOM   3036  HE1 TRP A 208      23.773   8.197   0.382  1.00  0.00           H  
ATOM   3037  HE3 TRP A 208      19.402   7.123   3.333  1.00  0.00           H  
ATOM   3038  HZ2 TRP A 208      23.841   5.635   1.591  1.00  0.00           H  
ATOM   3039  HZ3 TRP A 208      20.296   4.908   3.910  1.00  0.00           H  
ATOM   3040  HH2 TRP A 208      22.479   4.170   3.059  1.00  0.00           H  
ATOM   3041  N   VAL A 209      16.748  10.940   1.440  1.00  0.00           N  
ATOM   3042  CA  VAL A 209      15.596  11.632   2.004  1.00  0.00           C  
ATOM   3043  C   VAL A 209      14.403  10.700   1.970  1.00  0.00           C  
ATOM   3044  O   VAL A 209      13.701  10.529   2.966  1.00  0.00           O  
ATOM   3045  CB  VAL A 209      15.283  12.918   1.214  1.00  0.00           C  
ATOM   3046  CG1 VAL A 209      13.973  13.483   1.658  1.00  0.00           C  
ATOM   3047  CG2 VAL A 209      16.412  13.916   1.410  1.00  0.00           C  
ATOM   3048  H   VAL A 209      17.182  11.290   0.599  1.00  0.00           H  
ATOM   3049  HA  VAL A 209      15.795  11.862   3.052  1.00  0.00           H  
ATOM   3050  HB  VAL A 209      15.187  12.681   0.156  1.00  0.00           H  
ATOM   3051 1HG1 VAL A 209      13.759  14.391   1.094  1.00  0.00           H  
ATOM   3052 2HG1 VAL A 209      13.186  12.752   1.481  1.00  0.00           H  
ATOM   3053 3HG1 VAL A 209      14.025  13.718   2.720  1.00  0.00           H  
ATOM   3054 1HG2 VAL A 209      16.193  14.825   0.850  1.00  0.00           H  
ATOM   3055 2HG2 VAL A 209      16.507  14.154   2.468  1.00  0.00           H  
ATOM   3056 3HG2 VAL A 209      17.336  13.500   1.057  1.00  0.00           H  
ATOM   3057  N   LYS A 210      14.227  10.048   0.834  1.00  0.00           N  
ATOM   3058  CA  LYS A 210      13.165   9.088   0.633  1.00  0.00           C  
ATOM   3059  C   LYS A 210      13.185   8.040   1.728  1.00  0.00           C  
ATOM   3060  O   LYS A 210      12.181   7.767   2.371  1.00  0.00           O  
ATOM   3061  CB  LYS A 210      13.289   8.425  -0.740  1.00  0.00           C  
ATOM   3062  CG  LYS A 210      12.165   7.453  -1.074  1.00  0.00           C  
ATOM   3063  CD  LYS A 210      12.417   6.750  -2.399  1.00  0.00           C  
ATOM   3064  CE  LYS A 210      13.611   5.811  -2.310  1.00  0.00           C  
ATOM   3065  NZ  LYS A 210      13.840   5.080  -3.586  1.00  0.00           N  
ATOM   3066  H   LYS A 210      14.853  10.219   0.072  1.00  0.00           H  
ATOM   3067  HA  LYS A 210      12.214   9.613   0.668  1.00  0.00           H  
ATOM   3068 1HB  LYS A 210      13.308   9.226  -1.480  1.00  0.00           H  
ATOM   3069 2HB  LYS A 210      14.242   7.896  -0.755  1.00  0.00           H  
ATOM   3070 1HG  LYS A 210      12.100   6.713  -0.275  1.00  0.00           H  
ATOM   3071 2HG  LYS A 210      11.231   8.010  -1.129  1.00  0.00           H  
ATOM   3072 1HD  LYS A 210      11.525   6.181  -2.665  1.00  0.00           H  
ATOM   3073 2HD  LYS A 210      12.606   7.504  -3.162  1.00  0.00           H  
ATOM   3074 1HE  LYS A 210      14.493   6.402  -2.067  1.00  0.00           H  
ATOM   3075 2HE  LYS A 210      13.423   5.094  -1.511  1.00  0.00           H  
ATOM   3076 1HZ  LYS A 210      14.639   4.470  -3.485  1.00  0.00           H  
ATOM   3077 2HZ  LYS A 210      13.023   4.531  -3.812  1.00  0.00           H  
ATOM   3078 3HZ  LYS A 210      14.015   5.744  -4.327  1.00  0.00           H  
ATOM   3079  N   PHE A 211      14.356   7.476   1.951  1.00  0.00           N  
ATOM   3080  CA  PHE A 211      14.546   6.470   2.973  1.00  0.00           C  
ATOM   3081  C   PHE A 211      14.191   6.945   4.362  1.00  0.00           C  
ATOM   3082  O   PHE A 211      13.427   6.292   5.068  1.00  0.00           O  
ATOM   3083  CB  PHE A 211      15.996   5.982   2.955  1.00  0.00           C  
ATOM   3084  CG  PHE A 211      16.330   5.034   4.072  1.00  0.00           C  
ATOM   3085  CD1 PHE A 211      15.871   3.725   4.050  1.00  0.00           C  
ATOM   3086  CD2 PHE A 211      17.102   5.449   5.146  1.00  0.00           C  
ATOM   3087  CE1 PHE A 211      16.178   2.852   5.077  1.00  0.00           C  
ATOM   3088  CE2 PHE A 211      17.411   4.579   6.174  1.00  0.00           C  
ATOM   3089  CZ  PHE A 211      16.948   3.279   6.139  1.00  0.00           C  
ATOM   3090  H   PHE A 211      15.151   7.750   1.393  1.00  0.00           H  
ATOM   3091  HA  PHE A 211      13.890   5.632   2.749  1.00  0.00           H  
ATOM   3092 1HB  PHE A 211      16.202   5.453   2.026  1.00  0.00           H  
ATOM   3093 2HB  PHE A 211      16.676   6.827   3.050  1.00  0.00           H  
ATOM   3094  HD1 PHE A 211      15.264   3.387   3.210  1.00  0.00           H  
ATOM   3095  HD2 PHE A 211      17.467   6.476   5.174  1.00  0.00           H  
ATOM   3096  HE1 PHE A 211      15.811   1.827   5.048  1.00  0.00           H  
ATOM   3097  HE2 PHE A 211      18.019   4.918   7.012  1.00  0.00           H  
ATOM   3098  HZ  PHE A 211      17.189   2.592   6.949  1.00  0.00           H  
ATOM   3099  N   ILE A 212      14.715   8.085   4.743  1.00  0.00           N  
ATOM   3100  CA  ILE A 212      14.496   8.598   6.073  1.00  0.00           C  
ATOM   3101  C   ILE A 212      13.032   8.900   6.339  1.00  0.00           C  
ATOM   3102  O   ILE A 212      12.463   8.495   7.352  1.00  0.00           O  
ATOM   3103  CB  ILE A 212      15.317   9.869   6.292  1.00  0.00           C  
ATOM   3104  CG1 ILE A 212      16.803   9.511   6.293  1.00  0.00           C  
ATOM   3105  CG2 ILE A 212      14.903  10.539   7.595  1.00  0.00           C  
ATOM   3106  CD1 ILE A 212      17.712  10.708   6.190  1.00  0.00           C  
ATOM   3107  H   ILE A 212      15.281   8.611   4.098  1.00  0.00           H  
ATOM   3108  HA  ILE A 212      14.751   7.825   6.770  1.00  0.00           H  
ATOM   3109  HB  ILE A 212      15.148  10.560   5.464  1.00  0.00           H  
ATOM   3110 1HG1 ILE A 212      17.033   8.974   7.213  1.00  0.00           H  
ATOM   3111 2HG1 ILE A 212      17.005   8.849   5.457  1.00  0.00           H  
ATOM   3112 1HG2 ILE A 212      15.493  11.442   7.744  1.00  0.00           H  
ATOM   3113 2HG2 ILE A 212      13.846  10.801   7.554  1.00  0.00           H  
ATOM   3114 3HG2 ILE A 212      15.073   9.852   8.427  1.00  0.00           H  
ATOM   3115 1HD1 ILE A 212      18.751  10.377   6.196  1.00  0.00           H  
ATOM   3116 2HD1 ILE A 212      17.505  11.241   5.258  1.00  0.00           H  
ATOM   3117 3HD1 ILE A 212      17.539  11.371   7.035  1.00  0.00           H  
ATOM   3118  N   ILE A 213      12.401   9.587   5.414  1.00  0.00           N  
ATOM   3119  CA  ILE A 213      11.019   9.969   5.609  1.00  0.00           C  
ATOM   3120  C   ILE A 213      10.027   8.841   5.374  1.00  0.00           C  
ATOM   3121  O   ILE A 213       9.084   8.673   6.143  1.00  0.00           O  
ATOM   3122  CB  ILE A 213      10.639  11.129   4.705  1.00  0.00           C  
ATOM   3123  CG1 ILE A 213      11.434  12.359   5.074  1.00  0.00           C  
ATOM   3124  CG2 ILE A 213       9.209  11.374   4.807  1.00  0.00           C  
ATOM   3125  CD1 ILE A 213      11.278  13.477   4.077  1.00  0.00           C  
ATOM   3126  H   ILE A 213      12.878   9.850   4.566  1.00  0.00           H  
ATOM   3127  HA  ILE A 213      10.891  10.249   6.654  1.00  0.00           H  
ATOM   3128  HB  ILE A 213      10.894  10.885   3.672  1.00  0.00           H  
ATOM   3129 1HG1 ILE A 213      11.111  12.707   6.053  1.00  0.00           H  
ATOM   3130 2HG1 ILE A 213      12.491  12.089   5.144  1.00  0.00           H  
ATOM   3131 1HG2 ILE A 213       8.957  12.179   4.177  1.00  0.00           H  
ATOM   3132 2HG2 ILE A 213       8.665  10.487   4.502  1.00  0.00           H  
ATOM   3133 3HG2 ILE A 213       8.953  11.618   5.837  1.00  0.00           H  
ATOM   3134 1HD1 ILE A 213      11.872  14.334   4.395  1.00  0.00           H  
ATOM   3135 2HD1 ILE A 213      11.617  13.143   3.108  1.00  0.00           H  
ATOM   3136 3HD1 ILE A 213      10.229  13.768   4.015  1.00  0.00           H  
ATOM   3137  N   GLY A 214      10.228   8.069   4.319  1.00  0.00           N  
ATOM   3138  CA  GLY A 214       9.308   6.995   3.963  1.00  0.00           C  
ATOM   3139  C   GLY A 214       9.554   5.706   4.729  1.00  0.00           C  
ATOM   3140  O   GLY A 214       8.798   4.746   4.572  1.00  0.00           O  
ATOM   3141  H   GLY A 214      11.030   8.212   3.737  1.00  0.00           H  
ATOM   3142 1HA  GLY A 214       8.288   7.325   4.152  1.00  0.00           H  
ATOM   3143 2HA  GLY A 214       9.394   6.788   2.898  1.00  0.00           H  
ATOM   3144  N   TYR A 215      10.586   5.668   5.570  1.00  0.00           N  
ATOM   3145  CA  TYR A 215      10.859   4.423   6.272  1.00  0.00           C  
ATOM   3146  C   TYR A 215      11.456   4.579   7.664  1.00  0.00           C  
ATOM   3147  O   TYR A 215      10.814   4.217   8.646  1.00  0.00           O  
ATOM   3148  CB  TYR A 215      11.788   3.548   5.430  1.00  0.00           C  
ATOM   3149  CG  TYR A 215      12.115   2.224   6.007  1.00  0.00           C  
ATOM   3150  CD1 TYR A 215      11.270   1.142   5.831  1.00  0.00           C  
ATOM   3151  CD2 TYR A 215      13.279   2.088   6.727  1.00  0.00           C  
ATOM   3152  CE1 TYR A 215      11.609  -0.066   6.382  1.00  0.00           C  
ATOM   3153  CE2 TYR A 215      13.615   0.893   7.273  1.00  0.00           C  
ATOM   3154  CZ  TYR A 215      12.792  -0.182   7.106  1.00  0.00           C  
ATOM   3155  OH  TYR A 215      13.133  -1.369   7.654  1.00  0.00           O  
ATOM   3156  H   TYR A 215      11.165   6.482   5.718  1.00  0.00           H  
ATOM   3157  HA  TYR A 215       9.905   3.932   6.465  1.00  0.00           H  
ATOM   3158 1HB  TYR A 215      11.331   3.389   4.483  1.00  0.00           H  
ATOM   3159 2HB  TYR A 215      12.725   4.048   5.257  1.00  0.00           H  
ATOM   3160  HD1 TYR A 215      10.346   1.249   5.260  1.00  0.00           H  
ATOM   3161  HD2 TYR A 215      13.936   2.944   6.862  1.00  0.00           H  
ATOM   3162  HE1 TYR A 215      10.956  -0.927   6.253  1.00  0.00           H  
ATOM   3163  HE2 TYR A 215      14.539   0.794   7.841  1.00  0.00           H  
ATOM   3164  HH  TYR A 215      13.956  -1.281   8.113  1.00  0.00           H  
ATOM   3165  N   LEU A 216      12.658   5.144   7.748  1.00  0.00           N  
ATOM   3166  CA  LEU A 216      13.376   5.166   9.021  1.00  0.00           C  
ATOM   3167  C   LEU A 216      12.716   5.951  10.129  1.00  0.00           C  
ATOM   3168  O   LEU A 216      12.430   5.389  11.182  1.00  0.00           O  
ATOM   3169  CB  LEU A 216      14.779   5.722   8.857  1.00  0.00           C  
ATOM   3170  CG  LEU A 216      15.585   5.825  10.138  1.00  0.00           C  
ATOM   3171  CD1 LEU A 216      15.774   4.427  10.713  1.00  0.00           C  
ATOM   3172  CD2 LEU A 216      16.914   6.488   9.836  1.00  0.00           C  
ATOM   3173  H   LEU A 216      13.066   5.556   6.920  1.00  0.00           H  
ATOM   3174  HA  LEU A 216      13.425   4.141   9.388  1.00  0.00           H  
ATOM   3175 1HB  LEU A 216      15.320   5.086   8.168  1.00  0.00           H  
ATOM   3176 2HB  LEU A 216      14.708   6.682   8.438  1.00  0.00           H  
ATOM   3177  HG  LEU A 216      15.042   6.419  10.872  1.00  0.00           H  
ATOM   3178 1HD1 LEU A 216      16.352   4.487  11.634  1.00  0.00           H  
ATOM   3179 2HD1 LEU A 216      14.798   3.986  10.926  1.00  0.00           H  
ATOM   3180 3HD1 LEU A 216      16.305   3.806   9.992  1.00  0.00           H  
ATOM   3181 1HD2 LEU A 216      17.498   6.565  10.753  1.00  0.00           H  
ATOM   3182 2HD2 LEU A 216      17.459   5.895   9.110  1.00  0.00           H  
ATOM   3183 3HD2 LEU A 216      16.738   7.486   9.431  1.00  0.00           H  
ATOM   3184  N   PHE A 217      12.461   7.234   9.918  1.00  0.00           N  
ATOM   3185  CA  PHE A 217      11.881   7.983  11.018  1.00  0.00           C  
ATOM   3186  C   PHE A 217      10.535   7.362  11.415  1.00  0.00           C  
ATOM   3187  O   PHE A 217      10.401   7.024  12.591  1.00  0.00           O  
ATOM   3188  CB  PHE A 217      11.659   9.472  10.707  1.00  0.00           C  
ATOM   3189  CG  PHE A 217      10.937  10.183  11.807  1.00  0.00           C  
ATOM   3190  CD1 PHE A 217      11.602  10.579  12.955  1.00  0.00           C  
ATOM   3191  CD2 PHE A 217       9.582  10.459  11.693  1.00  0.00           C  
ATOM   3192  CE1 PHE A 217      10.927  11.236  13.968  1.00  0.00           C  
ATOM   3193  CE2 PHE A 217       8.906  11.115  12.699  1.00  0.00           C  
ATOM   3194  CZ  PHE A 217       9.580  11.504  13.840  1.00  0.00           C  
ATOM   3195  H   PHE A 217      12.662   7.666   9.032  1.00  0.00           H  
ATOM   3196  HA  PHE A 217      12.504   7.849  11.903  1.00  0.00           H  
ATOM   3197 1HB  PHE A 217      12.621   9.957  10.544  1.00  0.00           H  
ATOM   3198 2HB  PHE A 217      11.113   9.616   9.836  1.00  0.00           H  
ATOM   3199  HD1 PHE A 217      12.667  10.367  13.054  1.00  0.00           H  
ATOM   3200  HD2 PHE A 217       9.050  10.151  10.791  1.00  0.00           H  
ATOM   3201  HE1 PHE A 217      11.460  11.542  14.868  1.00  0.00           H  
ATOM   3202  HE2 PHE A 217       7.842  11.326  12.597  1.00  0.00           H  
ATOM   3203  HZ  PHE A 217       9.048  12.020  14.638  1.00  0.00           H  
ATOM   3204  N   PRO A 218       9.552   7.116  10.511  1.00  0.00           N  
ATOM   3205  CA  PRO A 218       8.296   6.483  10.851  1.00  0.00           C  
ATOM   3206  C   PRO A 218       8.515   5.239  11.677  1.00  0.00           C  
ATOM   3207  O   PRO A 218       7.890   5.058  12.715  1.00  0.00           O  
ATOM   3208  CB  PRO A 218       7.705   6.161   9.490  1.00  0.00           C  
ATOM   3209  CG  PRO A 218       8.196   7.222   8.613  1.00  0.00           C  
ATOM   3210  CD  PRO A 218       9.631   7.444   9.047  1.00  0.00           C  
ATOM   3211  HA  PRO A 218       7.664   7.200  11.397  1.00  0.00           H  
ATOM   3212 1HB  PRO A 218       8.029   5.161   9.166  1.00  0.00           H  
ATOM   3213 2HB  PRO A 218       6.625   6.142   9.565  1.00  0.00           H  
ATOM   3214 1HG  PRO A 218       8.115   6.907   7.566  1.00  0.00           H  
ATOM   3215 2HG  PRO A 218       7.578   8.125   8.724  1.00  0.00           H  
ATOM   3216 1HD  PRO A 218      10.270   6.754   8.531  1.00  0.00           H  
ATOM   3217 2HD  PRO A 218       9.880   8.443   8.826  1.00  0.00           H  
ATOM   3218  N   LEU A 219       9.442   4.395  11.225  1.00  0.00           N  
ATOM   3219  CA  LEU A 219       9.751   3.152  11.894  1.00  0.00           C  
ATOM   3220  C   LEU A 219      10.150   3.381  13.320  1.00  0.00           C  
ATOM   3221  O   LEU A 219       9.594   2.764  14.215  1.00  0.00           O  
ATOM   3222  CB  LEU A 219      10.878   2.411  11.167  1.00  0.00           C  
ATOM   3223  CG  LEU A 219      11.358   1.131  11.820  1.00  0.00           C  
ATOM   3224  CD1 LEU A 219      10.219   0.146  11.874  1.00  0.00           C  
ATOM   3225  CD2 LEU A 219      12.531   0.588  11.022  1.00  0.00           C  
ATOM   3226  H   LEU A 219       9.955   4.617  10.388  1.00  0.00           H  
ATOM   3227  HA  LEU A 219       8.856   2.531  11.903  1.00  0.00           H  
ATOM   3228 1HB  LEU A 219      10.539   2.161  10.163  1.00  0.00           H  
ATOM   3229 2HB  LEU A 219      11.730   3.067  11.080  1.00  0.00           H  
ATOM   3230  HG  LEU A 219      11.674   1.332  12.846  1.00  0.00           H  
ATOM   3231 1HD1 LEU A 219      10.557  -0.777  12.342  1.00  0.00           H  
ATOM   3232 2HD1 LEU A 219       9.399   0.569  12.457  1.00  0.00           H  
ATOM   3233 3HD1 LEU A 219       9.882  -0.060  10.869  1.00  0.00           H  
ATOM   3234 1HD2 LEU A 219      12.889  -0.334  11.480  1.00  0.00           H  
ATOM   3235 2HD2 LEU A 219      12.211   0.385  10.001  1.00  0.00           H  
ATOM   3236 3HD2 LEU A 219      13.337   1.325  11.012  1.00  0.00           H  
ATOM   3237  N   LEU A 220      11.073   4.301  13.534  1.00  0.00           N  
ATOM   3238  CA  LEU A 220      11.547   4.580  14.873  1.00  0.00           C  
ATOM   3239  C   LEU A 220      10.413   5.083  15.750  1.00  0.00           C  
ATOM   3240  O   LEU A 220      10.273   4.661  16.894  1.00  0.00           O  
ATOM   3241  CB  LEU A 220      12.670   5.614  14.808  1.00  0.00           C  
ATOM   3242  CG  LEU A 220      13.967   5.132  14.161  1.00  0.00           C  
ATOM   3243  CD1 LEU A 220      14.907   6.315  13.994  1.00  0.00           C  
ATOM   3244  CD2 LEU A 220      14.583   4.052  15.024  1.00  0.00           C  
ATOM   3245  H   LEU A 220      11.451   4.814  12.755  1.00  0.00           H  
ATOM   3246  HA  LEU A 220      11.915   3.654  15.313  1.00  0.00           H  
ATOM   3247 1HB  LEU A 220      12.318   6.476  14.247  1.00  0.00           H  
ATOM   3248 2HB  LEU A 220      12.903   5.938  15.822  1.00  0.00           H  
ATOM   3249  HG  LEU A 220      13.762   4.731  13.174  1.00  0.00           H  
ATOM   3250 1HD1 LEU A 220      15.834   5.982  13.533  1.00  0.00           H  
ATOM   3251 2HD1 LEU A 220      14.435   7.066  13.359  1.00  0.00           H  
ATOM   3252 3HD1 LEU A 220      15.123   6.748  14.969  1.00  0.00           H  
ATOM   3253 1HD2 LEU A 220      15.510   3.704  14.565  1.00  0.00           H  
ATOM   3254 2HD2 LEU A 220      14.798   4.455  16.014  1.00  0.00           H  
ATOM   3255 3HD2 LEU A 220      13.886   3.217  15.115  1.00  0.00           H  
ATOM   3256  N   THR A 221       9.561   5.929  15.190  1.00  0.00           N  
ATOM   3257  CA  THR A 221       8.450   6.483  15.943  1.00  0.00           C  
ATOM   3258  C   THR A 221       7.523   5.379  16.404  1.00  0.00           C  
ATOM   3259  O   THR A 221       7.200   5.277  17.587  1.00  0.00           O  
ATOM   3260  CB  THR A 221       7.671   7.511  15.102  1.00  0.00           C  
ATOM   3261  OG1 THR A 221       8.536   8.598  14.759  1.00  0.00           O  
ATOM   3262  CG2 THR A 221       6.475   8.041  15.885  1.00  0.00           C  
ATOM   3263  H   THR A 221       9.690   6.191  14.225  1.00  0.00           H  
ATOM   3264  HA  THR A 221       8.845   6.982  16.828  1.00  0.00           H  
ATOM   3265  HB  THR A 221       7.320   7.040  14.187  1.00  0.00           H  
ATOM   3266  HG1 THR A 221       9.088   8.345  14.015  1.00  0.00           H  
ATOM   3267 1HG2 THR A 221       5.934   8.765  15.279  1.00  0.00           H  
ATOM   3268 2HG2 THR A 221       5.811   7.213  16.141  1.00  0.00           H  
ATOM   3269 3HG2 THR A 221       6.822   8.521  16.798  1.00  0.00           H  
ATOM   3270  N   MET A 222       7.145   4.535  15.462  1.00  0.00           N  
ATOM   3271  CA  MET A 222       6.233   3.444  15.711  1.00  0.00           C  
ATOM   3272  C   MET A 222       6.859   2.421  16.632  1.00  0.00           C  
ATOM   3273  O   MET A 222       6.208   1.923  17.546  1.00  0.00           O  
ATOM   3274  CB  MET A 222       5.836   2.823  14.379  1.00  0.00           C  
ATOM   3275  CG  MET A 222       4.946   3.728  13.543  1.00  0.00           C  
ATOM   3276  SD  MET A 222       4.270   2.935  12.082  1.00  0.00           S  
ATOM   3277  CE  MET A 222       5.688   2.891  11.004  1.00  0.00           C  
ATOM   3278  H   MET A 222       7.505   4.654  14.532  1.00  0.00           H  
ATOM   3279  HA  MET A 222       5.349   3.834  16.213  1.00  0.00           H  
ATOM   3280 1HB  MET A 222       6.733   2.590  13.804  1.00  0.00           H  
ATOM   3281 2HB  MET A 222       5.310   1.888  14.555  1.00  0.00           H  
ATOM   3282 1HG  MET A 222       4.130   4.068  14.139  1.00  0.00           H  
ATOM   3283 2HG  MET A 222       5.511   4.598  13.215  1.00  0.00           H  
ATOM   3284 1HE  MET A 222       5.412   2.423  10.058  1.00  0.00           H  
ATOM   3285 2HE  MET A 222       6.034   3.907  10.820  1.00  0.00           H  
ATOM   3286 3HE  MET A 222       6.485   2.315  11.474  1.00  0.00           H  
ATOM   3287  N   SER A 223       8.143   2.164  16.446  1.00  0.00           N  
ATOM   3288  CA  SER A 223       8.824   1.187  17.264  1.00  0.00           C  
ATOM   3289  C   SER A 223       8.724   1.611  18.702  1.00  0.00           C  
ATOM   3290  O   SER A 223       8.338   0.821  19.553  1.00  0.00           O  
ATOM   3291  CB  SER A 223      10.273   1.067  16.835  1.00  0.00           C  
ATOM   3292  OG  SER A 223      10.372   0.557  15.531  1.00  0.00           O  
ATOM   3293  H   SER A 223       8.655   2.644  15.736  1.00  0.00           H  
ATOM   3294  HA  SER A 223       8.333   0.220  17.146  1.00  0.00           H  
ATOM   3295 1HB  SER A 223      10.748   2.045  16.882  1.00  0.00           H  
ATOM   3296 2HB  SER A 223      10.802   0.413  17.526  1.00  0.00           H  
ATOM   3297  HG  SER A 223      11.247   0.802  15.216  1.00  0.00           H  
ATOM   3298  N   ILE A 224       8.979   2.887  18.947  1.00  0.00           N  
ATOM   3299  CA  ILE A 224       8.896   3.434  20.284  1.00  0.00           C  
ATOM   3300  C   ILE A 224       7.483   3.294  20.812  1.00  0.00           C  
ATOM   3301  O   ILE A 224       7.287   2.845  21.935  1.00  0.00           O  
ATOM   3302  CB  ILE A 224       9.321   4.908  20.295  1.00  0.00           C  
ATOM   3303  CG1 ILE A 224      10.818   5.005  20.009  1.00  0.00           C  
ATOM   3304  CG2 ILE A 224       8.972   5.543  21.626  1.00  0.00           C  
ATOM   3305  CD1 ILE A 224      11.280   6.405  19.683  1.00  0.00           C  
ATOM   3306  H   ILE A 224       9.240   3.499  18.187  1.00  0.00           H  
ATOM   3307  HA  ILE A 224       9.532   2.848  20.945  1.00  0.00           H  
ATOM   3308  HB  ILE A 224       8.807   5.442  19.503  1.00  0.00           H  
ATOM   3309 1HG1 ILE A 224      11.364   4.647  20.880  1.00  0.00           H  
ATOM   3310 2HG1 ILE A 224      11.059   4.357  19.172  1.00  0.00           H  
ATOM   3311 1HG2 ILE A 224       9.279   6.588  21.623  1.00  0.00           H  
ATOM   3312 2HG2 ILE A 224       7.896   5.482  21.789  1.00  0.00           H  
ATOM   3313 3HG2 ILE A 224       9.490   5.015  22.426  1.00  0.00           H  
ATOM   3314 1HD1 ILE A 224      12.353   6.399  19.491  1.00  0.00           H  
ATOM   3315 2HD1 ILE A 224      10.753   6.765  18.797  1.00  0.00           H  
ATOM   3316 3HD1 ILE A 224      11.068   7.063  20.524  1.00  0.00           H  
ATOM   3317  N   CYS A 225       6.492   3.624  19.990  1.00  0.00           N  
ATOM   3318  CA  CYS A 225       5.110   3.516  20.436  1.00  0.00           C  
ATOM   3319  C   CYS A 225       4.824   2.149  21.028  1.00  0.00           C  
ATOM   3320  O   CYS A 225       4.310   2.044  22.142  1.00  0.00           O  
ATOM   3321  CB  CYS A 225       4.124   3.772  19.286  1.00  0.00           C  
ATOM   3322  SG  CYS A 225       4.144   5.412  18.638  1.00  0.00           S  
ATOM   3323  H   CYS A 225       6.696   3.951  19.055  1.00  0.00           H  
ATOM   3324  HA  CYS A 225       4.944   4.253  21.222  1.00  0.00           H  
ATOM   3325 1HB  CYS A 225       4.334   3.100  18.470  1.00  0.00           H  
ATOM   3326 2HB  CYS A 225       3.111   3.564  19.625  1.00  0.00           H  
ATOM   3327  HG  CYS A 225       4.273   6.025  19.815  1.00  0.00           H  
ATOM   3328  N   TYR A 226       5.192   1.108  20.293  1.00  0.00           N  
ATOM   3329  CA  TYR A 226       4.871  -0.239  20.718  1.00  0.00           C  
ATOM   3330  C   TYR A 226       5.765  -0.705  21.838  1.00  0.00           C  
ATOM   3331  O   TYR A 226       5.285  -1.357  22.755  1.00  0.00           O  
ATOM   3332  CB  TYR A 226       4.970  -1.179  19.533  1.00  0.00           C  
ATOM   3333  CG  TYR A 226       3.970  -0.787  18.536  1.00  0.00           C  
ATOM   3334  CD1 TYR A 226       4.385  -0.375  17.293  1.00  0.00           C  
ATOM   3335  CD2 TYR A 226       2.630  -0.834  18.850  1.00  0.00           C  
ATOM   3336  CE1 TYR A 226       3.473  -0.011  16.363  1.00  0.00           C  
ATOM   3337  CE2 TYR A 226       1.708  -0.466  17.912  1.00  0.00           C  
ATOM   3338  CZ  TYR A 226       2.139  -0.057  16.674  1.00  0.00           C  
ATOM   3339  OH  TYR A 226       1.262   0.304  15.747  1.00  0.00           O  
ATOM   3340  H   TYR A 226       5.699   1.263  19.431  1.00  0.00           H  
ATOM   3341  HA  TYR A 226       3.869  -0.240  21.147  1.00  0.00           H  
ATOM   3342 1HB  TYR A 226       5.974  -1.137  19.104  1.00  0.00           H  
ATOM   3343 2HB  TYR A 226       4.805  -2.208  19.853  1.00  0.00           H  
ATOM   3344  HD1 TYR A 226       5.447  -0.343  17.056  1.00  0.00           H  
ATOM   3345  HD2 TYR A 226       2.312  -1.159  19.835  1.00  0.00           H  
ATOM   3346  HE1 TYR A 226       3.798   0.315  15.377  1.00  0.00           H  
ATOM   3347  HE2 TYR A 226       0.642  -0.497  18.146  1.00  0.00           H  
ATOM   3348  HH  TYR A 226       1.728   0.559  14.950  1.00  0.00           H  
ATOM   3349  N   LEU A 227       7.032  -0.317  21.826  1.00  0.00           N  
ATOM   3350  CA  LEU A 227       7.903  -0.746  22.902  1.00  0.00           C  
ATOM   3351  C   LEU A 227       7.385  -0.190  24.198  1.00  0.00           C  
ATOM   3352  O   LEU A 227       7.297  -0.903  25.193  1.00  0.00           O  
ATOM   3353  CB  LEU A 227       9.338  -0.282  22.657  1.00  0.00           C  
ATOM   3354  CG  LEU A 227      10.072  -0.993  21.525  1.00  0.00           C  
ATOM   3355  CD1 LEU A 227      11.391  -0.287  21.264  1.00  0.00           C  
ATOM   3356  CD2 LEU A 227      10.284  -2.448  21.915  1.00  0.00           C  
ATOM   3357  H   LEU A 227       7.393   0.264  21.090  1.00  0.00           H  
ATOM   3358  HA  LEU A 227       7.883  -1.831  22.969  1.00  0.00           H  
ATOM   3359 1HB  LEU A 227       9.322   0.784  22.429  1.00  0.00           H  
ATOM   3360 2HB  LEU A 227       9.911  -0.428  23.572  1.00  0.00           H  
ATOM   3361  HG  LEU A 227       9.493  -0.947  20.619  1.00  0.00           H  
ATOM   3362 1HD1 LEU A 227      11.920  -0.791  20.456  1.00  0.00           H  
ATOM   3363 2HD1 LEU A 227      11.197   0.750  20.981  1.00  0.00           H  
ATOM   3364 3HD1 LEU A 227      12.000  -0.311  22.166  1.00  0.00           H  
ATOM   3365 1HD2 LEU A 227      10.807  -2.967  21.112  1.00  0.00           H  
ATOM   3366 2HD2 LEU A 227      10.879  -2.497  22.827  1.00  0.00           H  
ATOM   3367 3HD2 LEU A 227       9.317  -2.923  22.085  1.00  0.00           H  
ATOM   3368  N   CYS A 228       6.945   1.056  24.160  1.00  0.00           N  
ATOM   3369  CA  CYS A 228       6.400   1.684  25.331  1.00  0.00           C  
ATOM   3370  C   CYS A 228       5.141   0.972  25.766  1.00  0.00           C  
ATOM   3371  O   CYS A 228       4.959   0.730  26.943  1.00  0.00           O  
ATOM   3372  CB  CYS A 228       6.093   3.141  25.069  1.00  0.00           C  
ATOM   3373  SG  CYS A 228       7.540   4.181  24.862  1.00  0.00           S  
ATOM   3374  H   CYS A 228       6.991   1.577  23.302  1.00  0.00           H  
ATOM   3375  HA  CYS A 228       7.127   1.608  26.140  1.00  0.00           H  
ATOM   3376 1HB  CYS A 228       5.489   3.220  24.168  1.00  0.00           H  
ATOM   3377 2HB  CYS A 228       5.511   3.533  25.896  1.00  0.00           H  
ATOM   3378  HG  CYS A 228       6.869   5.314  24.663  1.00  0.00           H  
ATOM   3379  N   LEU A 229       4.265   0.600  24.838  1.00  0.00           N  
ATOM   3380  CA  LEU A 229       3.062  -0.103  25.268  1.00  0.00           C  
ATOM   3381  C   LEU A 229       3.414  -1.421  25.934  1.00  0.00           C  
ATOM   3382  O   LEU A 229       2.831  -1.806  26.941  1.00  0.00           O  
ATOM   3383  CB  LEU A 229       2.129  -0.362  24.081  1.00  0.00           C  
ATOM   3384  CG  LEU A 229       1.463   0.846  23.517  1.00  0.00           C  
ATOM   3385  CD1 LEU A 229       0.722   0.474  22.249  1.00  0.00           C  
ATOM   3386  CD2 LEU A 229       0.546   1.389  24.553  1.00  0.00           C  
ATOM   3387  H   LEU A 229       4.428   0.797  23.857  1.00  0.00           H  
ATOM   3388  HA  LEU A 229       2.548   0.510  26.008  1.00  0.00           H  
ATOM   3389 1HB  LEU A 229       2.702  -0.830  23.283  1.00  0.00           H  
ATOM   3390 2HB  LEU A 229       1.369  -1.040  24.389  1.00  0.00           H  
ATOM   3391  HG  LEU A 229       2.195   1.577  23.258  1.00  0.00           H  
ATOM   3392 1HD1 LEU A 229       0.236   1.361  21.839  1.00  0.00           H  
ATOM   3393 2HD1 LEU A 229       1.422   0.079  21.523  1.00  0.00           H  
ATOM   3394 3HD1 LEU A 229      -0.030  -0.280  22.480  1.00  0.00           H  
ATOM   3395 1HD2 LEU A 229       0.046   2.268  24.177  1.00  0.00           H  
ATOM   3396 2HD2 LEU A 229      -0.196   0.638  24.811  1.00  0.00           H  
ATOM   3397 3HD2 LEU A 229       1.117   1.645  25.421  1.00  0.00           H  
ATOM   3398  N   ILE A 230       4.402  -2.101  25.394  1.00  0.00           N  
ATOM   3399  CA  ILE A 230       4.827  -3.373  25.939  1.00  0.00           C  
ATOM   3400  C   ILE A 230       5.365  -3.217  27.355  1.00  0.00           C  
ATOM   3401  O   ILE A 230       4.977  -3.960  28.257  1.00  0.00           O  
ATOM   3402  CB  ILE A 230       5.902  -3.998  25.040  1.00  0.00           C  
ATOM   3403  CG1 ILE A 230       5.252  -4.412  23.708  1.00  0.00           C  
ATOM   3404  CG2 ILE A 230       6.553  -5.182  25.731  1.00  0.00           C  
ATOM   3405  CD1 ILE A 230       6.242  -4.750  22.624  1.00  0.00           C  
ATOM   3406  H   ILE A 230       4.873  -1.734  24.587  1.00  0.00           H  
ATOM   3407  HA  ILE A 230       3.961  -4.023  26.031  1.00  0.00           H  
ATOM   3408  HB  ILE A 230       6.665  -3.262  24.816  1.00  0.00           H  
ATOM   3409 1HG1 ILE A 230       4.617  -5.279  23.884  1.00  0.00           H  
ATOM   3410 2HG1 ILE A 230       4.622  -3.601  23.356  1.00  0.00           H  
ATOM   3411 1HG2 ILE A 230       7.312  -5.612  25.078  1.00  0.00           H  
ATOM   3412 2HG2 ILE A 230       7.019  -4.851  26.659  1.00  0.00           H  
ATOM   3413 3HG2 ILE A 230       5.797  -5.934  25.953  1.00  0.00           H  
ATOM   3414 1HD1 ILE A 230       5.706  -5.031  21.717  1.00  0.00           H  
ATOM   3415 2HD1 ILE A 230       6.870  -3.884  22.420  1.00  0.00           H  
ATOM   3416 3HD1 ILE A 230       6.866  -5.581  22.947  1.00  0.00           H  
ATOM   3417  N   PHE A 231       6.213  -2.222  27.569  1.00  0.00           N  
ATOM   3418  CA  PHE A 231       6.797  -2.019  28.884  1.00  0.00           C  
ATOM   3419  C   PHE A 231       5.854  -1.356  29.880  1.00  0.00           C  
ATOM   3420  O   PHE A 231       5.854  -1.704  31.061  1.00  0.00           O  
ATOM   3421  CB  PHE A 231       8.065  -1.180  28.761  1.00  0.00           C  
ATOM   3422  CG  PHE A 231       9.211  -1.908  28.113  1.00  0.00           C  
ATOM   3423  CD1 PHE A 231       9.784  -1.437  26.939  1.00  0.00           C  
ATOM   3424  CD2 PHE A 231       9.716  -3.064  28.677  1.00  0.00           C  
ATOM   3425  CE1 PHE A 231      10.836  -2.109  26.346  1.00  0.00           C  
ATOM   3426  CE2 PHE A 231      10.769  -3.740  28.091  1.00  0.00           C  
ATOM   3427  CZ  PHE A 231      11.331  -3.262  26.923  1.00  0.00           C  
ATOM   3428  H   PHE A 231       6.455  -1.602  26.813  1.00  0.00           H  
ATOM   3429  HA  PHE A 231       7.041  -2.998  29.298  1.00  0.00           H  
ATOM   3430 1HB  PHE A 231       7.851  -0.285  28.173  1.00  0.00           H  
ATOM   3431 2HB  PHE A 231       8.382  -0.854  29.750  1.00  0.00           H  
ATOM   3432  HD1 PHE A 231       9.396  -0.527  26.484  1.00  0.00           H  
ATOM   3433  HD2 PHE A 231       9.272  -3.442  29.599  1.00  0.00           H  
ATOM   3434  HE1 PHE A 231      11.276  -1.727  25.424  1.00  0.00           H  
ATOM   3435  HE2 PHE A 231      11.157  -4.650  28.548  1.00  0.00           H  
ATOM   3436  HZ  PHE A 231      12.160  -3.793  26.457  1.00  0.00           H  
ATOM   3437  N   LYS A 232       5.069  -0.394  29.424  1.00  0.00           N  
ATOM   3438  CA  LYS A 232       4.192   0.341  30.320  1.00  0.00           C  
ATOM   3439  C   LYS A 232       2.997  -0.494  30.712  1.00  0.00           C  
ATOM   3440  O   LYS A 232       2.624  -0.544  31.885  1.00  0.00           O  
ATOM   3441  CB  LYS A 232       3.736   1.651  29.692  1.00  0.00           C  
ATOM   3442  CG  LYS A 232       4.837   2.678  29.540  1.00  0.00           C  
ATOM   3443  CD  LYS A 232       4.321   3.967  28.964  1.00  0.00           C  
ATOM   3444  CE  LYS A 232       5.433   4.991  28.862  1.00  0.00           C  
ATOM   3445  NZ  LYS A 232       4.953   6.306  28.383  1.00  0.00           N  
ATOM   3446  H   LYS A 232       5.077  -0.166  28.454  1.00  0.00           H  
ATOM   3447  HA  LYS A 232       4.715   0.507  31.262  1.00  0.00           H  
ATOM   3448 1HB  LYS A 232       3.318   1.457  28.706  1.00  0.00           H  
ATOM   3449 2HB  LYS A 232       2.947   2.092  30.299  1.00  0.00           H  
ATOM   3450 1HG  LYS A 232       5.279   2.878  30.515  1.00  0.00           H  
ATOM   3451 2HG  LYS A 232       5.613   2.288  28.882  1.00  0.00           H  
ATOM   3452 1HD  LYS A 232       3.906   3.784  27.970  1.00  0.00           H  
ATOM   3453 2HD  LYS A 232       3.532   4.359  29.598  1.00  0.00           H  
ATOM   3454 1HE  LYS A 232       5.885   5.118  29.844  1.00  0.00           H  
ATOM   3455 2HE  LYS A 232       6.190   4.619  28.170  1.00  0.00           H  
ATOM   3456 1HZ  LYS A 232       5.735   6.944  28.335  1.00  0.00           H  
ATOM   3457 2HZ  LYS A 232       4.533   6.249  27.466  1.00  0.00           H  
ATOM   3458 3HZ  LYS A 232       4.260   6.658  29.028  1.00  0.00           H  
ATOM   3459  N   VAL A 233       2.430  -1.226  29.758  1.00  0.00           N  
ATOM   3460  CA  VAL A 233       1.277  -2.036  30.086  1.00  0.00           C  
ATOM   3461  C   VAL A 233       1.790  -3.386  30.527  1.00  0.00           C  
ATOM   3462  O   VAL A 233       1.728  -4.369  29.787  1.00  0.00           O  
ATOM   3463  CB  VAL A 233       0.313  -2.210  28.893  1.00  0.00           C  
ATOM   3464  CG1 VAL A 233      -0.927  -2.971  29.354  1.00  0.00           C  
ATOM   3465  CG2 VAL A 233      -0.046  -0.835  28.325  1.00  0.00           C  
ATOM   3466  H   VAL A 233       2.778  -1.235  28.814  1.00  0.00           H  
ATOM   3467  HA  VAL A 233       0.804  -1.668  30.997  1.00  0.00           H  
ATOM   3468  HB  VAL A 233       0.792  -2.806  28.120  1.00  0.00           H  
ATOM   3469 1HG1 VAL A 233      -1.610  -3.097  28.519  1.00  0.00           H  
ATOM   3470 2HG1 VAL A 233      -0.628  -3.943  29.727  1.00  0.00           H  
ATOM   3471 3HG1 VAL A 233      -1.426  -2.414  30.145  1.00  0.00           H  
ATOM   3472 1HG2 VAL A 233      -0.727  -0.955  27.481  1.00  0.00           H  
ATOM   3473 2HG2 VAL A 233      -0.529  -0.236  29.097  1.00  0.00           H  
ATOM   3474 3HG2 VAL A 233       0.858  -0.328  27.989  1.00  0.00           H  
ATOM   3475  N   LYS A 234       2.256  -3.433  31.776  1.00  0.00           N  
ATOM   3476  CA  LYS A 234       2.800  -4.649  32.379  1.00  0.00           C  
ATOM   3477  C   LYS A 234       1.737  -5.740  32.381  1.00  0.00           C  
ATOM   3478  O   LYS A 234       2.030  -6.936  32.357  1.00  0.00           O  
ATOM   3479  CB  LYS A 234       3.290  -4.373  33.805  1.00  0.00           C  
ATOM   3480  CG  LYS A 234       2.169  -4.070  34.791  1.00  0.00           C  
ATOM   3481  CD  LYS A 234       2.696  -3.751  36.173  1.00  0.00           C  
ATOM   3482  CE  LYS A 234       1.552  -3.497  37.146  1.00  0.00           C  
ATOM   3483  NZ  LYS A 234       2.048  -3.148  38.505  1.00  0.00           N  
ATOM   3484  H   LYS A 234       2.222  -2.576  32.313  1.00  0.00           H  
ATOM   3485  HA  LYS A 234       3.615  -5.021  31.757  1.00  0.00           H  
ATOM   3486 1HB  LYS A 234       3.844  -5.237  34.174  1.00  0.00           H  
ATOM   3487 2HB  LYS A 234       3.976  -3.525  33.797  1.00  0.00           H  
ATOM   3488 1HG  LYS A 234       1.592  -3.216  34.431  1.00  0.00           H  
ATOM   3489 2HG  LYS A 234       1.508  -4.929  34.862  1.00  0.00           H  
ATOM   3490 1HD  LYS A 234       3.297  -4.586  36.536  1.00  0.00           H  
ATOM   3491 2HD  LYS A 234       3.329  -2.865  36.126  1.00  0.00           H  
ATOM   3492 1HE  LYS A 234       0.940  -2.678  36.769  1.00  0.00           H  
ATOM   3493 2HE  LYS A 234       0.935  -4.394  37.211  1.00  0.00           H  
ATOM   3494 1HZ  LYS A 234       1.262  -2.988  39.119  1.00  0.00           H  
ATOM   3495 2HZ  LYS A 234       2.607  -3.909  38.866  1.00  0.00           H  
ATOM   3496 3HZ  LYS A 234       2.611  -2.311  38.454  1.00  0.00           H  
ATOM   3497  N   LYS A 235       0.486  -5.309  32.344  1.00  0.00           N  
ATOM   3498  CA  LYS A 235      -0.637  -6.210  32.349  1.00  0.00           C  
ATOM   3499  C   LYS A 235      -0.897  -6.643  30.927  1.00  0.00           C  
ATOM   3500  O   LYS A 235      -1.817  -6.156  30.271  1.00  0.00           O  
ATOM   3501  CB  LYS A 235      -1.846  -5.521  32.953  1.00  0.00           C  
ATOM   3502  CG  LYS A 235      -1.665  -5.170  34.431  1.00  0.00           C  
ATOM   3503  CD  LYS A 235      -2.876  -4.469  35.006  1.00  0.00           C  
ATOM   3504  CE  LYS A 235      -2.668  -4.128  36.473  1.00  0.00           C  
ATOM   3505  NZ  LYS A 235      -3.847  -3.427  37.052  1.00  0.00           N  
ATOM   3506  H   LYS A 235       0.310  -4.315  32.309  1.00  0.00           H  
ATOM   3507  HA  LYS A 235      -0.386  -7.103  32.922  1.00  0.00           H  
ATOM   3508 1HB  LYS A 235      -2.041  -4.608  32.393  1.00  0.00           H  
ATOM   3509 2HB  LYS A 235      -2.721  -6.166  32.857  1.00  0.00           H  
ATOM   3510 1HG  LYS A 235      -1.489  -6.082  35.002  1.00  0.00           H  
ATOM   3511 2HG  LYS A 235      -0.803  -4.519  34.544  1.00  0.00           H  
ATOM   3512 1HD  LYS A 235      -3.064  -3.552  34.450  1.00  0.00           H  
ATOM   3513 2HD  LYS A 235      -3.749  -5.115  34.911  1.00  0.00           H  
ATOM   3514 1HE  LYS A 235      -2.492  -5.047  37.030  1.00  0.00           H  
ATOM   3515 2HE  LYS A 235      -1.791  -3.488  36.568  1.00  0.00           H  
ATOM   3516 1HZ  LYS A 235      -3.670  -3.218  38.025  1.00  0.00           H  
ATOM   3517 2HZ  LYS A 235      -4.009  -2.567  36.547  1.00  0.00           H  
ATOM   3518 3HZ  LYS A 235      -4.662  -4.019  36.978  1.00  0.00           H  
ATOM   3519  N   ARG A 236      -0.116  -7.635  30.515  1.00  0.00           N  
ATOM   3520  CA  ARG A 236      -0.159  -8.210  29.179  1.00  0.00           C  
ATOM   3521  C   ARG A 236      -1.564  -8.501  28.685  1.00  0.00           C  
ATOM   3522  O   ARG A 236      -1.884  -8.195  27.542  1.00  0.00           O  
ATOM   3523  CB  ARG A 236       0.648  -9.495  29.149  1.00  0.00           C  
ATOM   3524  CG  ARG A 236       0.702 -10.192  27.812  1.00  0.00           C  
ATOM   3525  CD  ARG A 236       1.513 -11.439  27.885  1.00  0.00           C  
ATOM   3526  NE  ARG A 236       1.523 -12.166  26.619  1.00  0.00           N  
ATOM   3527  CZ  ARG A 236       2.151 -13.345  26.415  1.00  0.00           C  
ATOM   3528  NH1 ARG A 236       2.812 -13.916  27.398  1.00  0.00           N  
ATOM   3529  NH2 ARG A 236       2.100 -13.923  25.229  1.00  0.00           N  
ATOM   3530  H   ARG A 236       0.548  -8.006  31.186  1.00  0.00           H  
ATOM   3531  HA  ARG A 236       0.264  -7.483  28.484  1.00  0.00           H  
ATOM   3532 1HB  ARG A 236       1.674  -9.286  29.449  1.00  0.00           H  
ATOM   3533 2HB  ARG A 236       0.233 -10.201  29.868  1.00  0.00           H  
ATOM   3534 1HG  ARG A 236      -0.300 -10.448  27.507  1.00  0.00           H  
ATOM   3535 2HG  ARG A 236       1.153  -9.530  27.073  1.00  0.00           H  
ATOM   3536 1HD  ARG A 236       2.542 -11.189  28.140  1.00  0.00           H  
ATOM   3537 2HD  ARG A 236       1.099 -12.097  28.649  1.00  0.00           H  
ATOM   3538  HE  ARG A 236       1.025 -11.758  25.839  1.00  0.00           H  
ATOM   3539 1HH1 ARG A 236       2.851 -13.473  28.305  1.00  0.00           H  
ATOM   3540 2HH1 ARG A 236       3.282 -14.797  27.246  1.00  0.00           H  
ATOM   3541 1HH2 ARG A 236       1.591 -13.484  24.474  1.00  0.00           H  
ATOM   3542 2HH2 ARG A 236       2.569 -14.803  25.076  1.00  0.00           H  
ATOM   3543  N   SER A 237      -2.413  -9.041  29.560  1.00  0.00           N  
ATOM   3544  CA  SER A 237      -3.774  -9.391  29.172  1.00  0.00           C  
ATOM   3545  C   SER A 237      -4.560  -8.190  28.686  1.00  0.00           C  
ATOM   3546  O   SER A 237      -5.405  -8.321  27.805  1.00  0.00           O  
ATOM   3547  CB  SER A 237      -4.495 -10.030  30.342  1.00  0.00           C  
ATOM   3548  OG  SER A 237      -4.672  -9.109  31.385  1.00  0.00           O  
ATOM   3549  H   SER A 237      -2.110  -9.212  30.509  1.00  0.00           H  
ATOM   3550  HA  SER A 237      -3.725 -10.068  28.319  1.00  0.00           H  
ATOM   3551 1HB  SER A 237      -5.464 -10.402  30.011  1.00  0.00           H  
ATOM   3552 2HB  SER A 237      -3.922 -10.884  30.699  1.00  0.00           H  
ATOM   3553  HG  SER A 237      -5.131  -9.584  32.083  1.00  0.00           H  
ATOM   3554  N   ILE A 238      -4.245  -7.019  29.219  1.00  0.00           N  
ATOM   3555  CA  ILE A 238      -4.941  -5.813  28.842  1.00  0.00           C  
ATOM   3556  C   ILE A 238      -4.397  -5.328  27.537  1.00  0.00           C  
ATOM   3557  O   ILE A 238      -5.151  -4.997  26.626  1.00  0.00           O  
ATOM   3558  CB  ILE A 238      -4.827  -4.692  29.874  1.00  0.00           C  
ATOM   3559  CG1 ILE A 238      -5.534  -5.110  31.152  1.00  0.00           C  
ATOM   3560  CG2 ILE A 238      -5.411  -3.408  29.313  1.00  0.00           C  
ATOM   3561  CD1 ILE A 238      -5.302  -4.172  32.296  1.00  0.00           C  
ATOM   3562  H   ILE A 238      -3.510  -6.960  29.900  1.00  0.00           H  
ATOM   3563  HA  ILE A 238      -5.983  -6.052  28.662  1.00  0.00           H  
ATOM   3564  HB  ILE A 238      -3.780  -4.530  30.123  1.00  0.00           H  
ATOM   3565 1HG1 ILE A 238      -6.604  -5.170  30.959  1.00  0.00           H  
ATOM   3566 2HG1 ILE A 238      -5.185  -6.105  31.437  1.00  0.00           H  
ATOM   3567 1HG2 ILE A 238      -5.326  -2.615  30.056  1.00  0.00           H  
ATOM   3568 2HG2 ILE A 238      -4.864  -3.122  28.414  1.00  0.00           H  
ATOM   3569 3HG2 ILE A 238      -6.461  -3.563  29.066  1.00  0.00           H  
ATOM   3570 1HD1 ILE A 238      -5.836  -4.532  33.176  1.00  0.00           H  
ATOM   3571 2HD1 ILE A 238      -4.254  -4.121  32.513  1.00  0.00           H  
ATOM   3572 3HD1 ILE A 238      -5.666  -3.181  32.034  1.00  0.00           H  
ATOM   3573  N   LEU A 239      -3.079  -5.360  27.415  1.00  0.00           N  
ATOM   3574  CA  LEU A 239      -2.486  -4.910  26.173  1.00  0.00           C  
ATOM   3575  C   LEU A 239      -3.135  -5.703  25.046  1.00  0.00           C  
ATOM   3576  O   LEU A 239      -3.584  -5.142  24.051  1.00  0.00           O  
ATOM   3577  CB  LEU A 239      -0.967  -5.103  26.183  1.00  0.00           C  
ATOM   3578  CG  LEU A 239      -0.238  -4.583  24.950  1.00  0.00           C  
ATOM   3579  CD1 LEU A 239      -0.479  -3.098  24.835  1.00  0.00           C  
ATOM   3580  CD2 LEU A 239       1.244  -4.903  25.075  1.00  0.00           C  
ATOM   3581  H   LEU A 239      -2.514  -5.696  28.191  1.00  0.00           H  
ATOM   3582  HA  LEU A 239      -2.707  -3.853  26.033  1.00  0.00           H  
ATOM   3583 1HB  LEU A 239      -0.551  -4.602  27.042  1.00  0.00           H  
ATOM   3584 2HB  LEU A 239      -0.753  -6.167  26.276  1.00  0.00           H  
ATOM   3585  HG  LEU A 239      -0.637  -5.059  24.054  1.00  0.00           H  
ATOM   3586 1HD1 LEU A 239       0.031  -2.715  23.965  1.00  0.00           H  
ATOM   3587 2HD1 LEU A 239      -1.547  -2.908  24.738  1.00  0.00           H  
ATOM   3588 3HD1 LEU A 239      -0.101  -2.600  25.724  1.00  0.00           H  
ATOM   3589 1HD2 LEU A 239       1.773  -4.536  24.196  1.00  0.00           H  
ATOM   3590 2HD2 LEU A 239       1.641  -4.421  25.968  1.00  0.00           H  
ATOM   3591 3HD2 LEU A 239       1.378  -5.982  25.152  1.00  0.00           H  
ATOM   3592  N   ILE A 240      -3.249  -7.013  25.253  1.00  0.00           N  
ATOM   3593  CA  ILE A 240      -3.858  -7.914  24.294  1.00  0.00           C  
ATOM   3594  C   ILE A 240      -5.331  -7.592  24.094  1.00  0.00           C  
ATOM   3595  O   ILE A 240      -5.815  -7.587  22.962  1.00  0.00           O  
ATOM   3596  CB  ILE A 240      -3.713  -9.379  24.731  1.00  0.00           C  
ATOM   3597  CG1 ILE A 240      -2.248  -9.798  24.663  1.00  0.00           C  
ATOM   3598  CG2 ILE A 240      -4.579 -10.271  23.857  1.00  0.00           C  
ATOM   3599  CD1 ILE A 240      -1.985 -11.125  25.315  1.00  0.00           C  
ATOM   3600  H   ILE A 240      -2.898  -7.400  26.113  1.00  0.00           H  
ATOM   3601  HA  ILE A 240      -3.390  -7.754  23.323  1.00  0.00           H  
ATOM   3602  HB  ILE A 240      -4.026  -9.480  25.768  1.00  0.00           H  
ATOM   3603 1HG1 ILE A 240      -1.945  -9.850  23.627  1.00  0.00           H  
ATOM   3604 2HG1 ILE A 240      -1.638  -9.039  25.151  1.00  0.00           H  
ATOM   3605 1HG2 ILE A 240      -4.469 -11.307  24.174  1.00  0.00           H  
ATOM   3606 2HG2 ILE A 240      -5.621  -9.971  23.953  1.00  0.00           H  
ATOM   3607 3HG2 ILE A 240      -4.268 -10.174  22.823  1.00  0.00           H  
ATOM   3608 1HD1 ILE A 240      -0.927 -11.366  25.233  1.00  0.00           H  
ATOM   3609 2HD1 ILE A 240      -2.266 -11.074  26.367  1.00  0.00           H  
ATOM   3610 3HD1 ILE A 240      -2.570 -11.896  24.820  1.00  0.00           H  
ATOM   3611  N   SER A 241      -6.040  -7.271  25.183  1.00  0.00           N  
ATOM   3612  CA  SER A 241      -7.466  -6.959  25.089  1.00  0.00           C  
ATOM   3613  C   SER A 241      -7.751  -5.736  24.231  1.00  0.00           C  
ATOM   3614  O   SER A 241      -8.896  -5.525  23.832  1.00  0.00           O  
ATOM   3615  CB  SER A 241      -8.087  -6.734  26.455  1.00  0.00           C  
ATOM   3616  OG  SER A 241      -7.675  -5.523  27.009  1.00  0.00           O  
ATOM   3617  H   SER A 241      -5.598  -7.239  26.090  1.00  0.00           H  
ATOM   3618  HA  SER A 241      -7.962  -7.794  24.593  1.00  0.00           H  
ATOM   3619 1HB  SER A 241      -9.172  -6.741  26.367  1.00  0.00           H  
ATOM   3620 2HB  SER A 241      -7.805  -7.552  27.115  1.00  0.00           H  
ATOM   3621  HG  SER A 241      -8.100  -5.452  27.855  1.00  0.00           H  
ATOM   3622  N   SER A 242      -6.729  -4.943  23.896  1.00  0.00           N  
ATOM   3623  CA  SER A 242      -6.985  -3.797  23.056  1.00  0.00           C  
ATOM   3624  C   SER A 242      -7.341  -4.310  21.683  1.00  0.00           C  
ATOM   3625  O   SER A 242      -6.510  -4.901  20.996  1.00  0.00           O  
ATOM   3626  CB  SER A 242      -5.811  -2.868  22.967  1.00  0.00           C  
ATOM   3627  OG  SER A 242      -6.098  -1.851  22.047  1.00  0.00           O  
ATOM   3628  H   SER A 242      -5.781  -5.116  24.209  1.00  0.00           H  
ATOM   3629  HA  SER A 242      -7.833  -3.241  23.457  1.00  0.00           H  
ATOM   3630 1HB  SER A 242      -5.602  -2.446  23.948  1.00  0.00           H  
ATOM   3631 2HB  SER A 242      -4.947  -3.419  22.663  1.00  0.00           H  
ATOM   3632  HG  SER A 242      -6.647  -1.217  22.515  1.00  0.00           H  
ATOM   3633  N   ARG A 243      -8.575  -4.054  21.275  1.00  0.00           N  
ATOM   3634  CA  ARG A 243      -9.128  -4.562  20.025  1.00  0.00           C  
ATOM   3635  C   ARG A 243      -8.276  -4.260  18.788  1.00  0.00           C  
ATOM   3636  O   ARG A 243      -8.482  -4.870  17.738  1.00  0.00           O  
ATOM   3637  CB  ARG A 243     -10.519  -3.985  19.810  1.00  0.00           C  
ATOM   3638  CG  ARG A 243     -11.577  -4.510  20.760  1.00  0.00           C  
ATOM   3639  CD  ARG A 243     -12.895  -3.871  20.520  1.00  0.00           C  
ATOM   3640  NE  ARG A 243     -13.917  -4.371  21.433  1.00  0.00           N  
ATOM   3641  CZ  ARG A 243     -15.169  -3.868  21.536  1.00  0.00           C  
ATOM   3642  NH1 ARG A 243     -15.536  -2.857  20.781  1.00  0.00           N  
ATOM   3643  NH2 ARG A 243     -16.024  -4.393  22.397  1.00  0.00           N  
ATOM   3644  H   ARG A 243      -9.159  -3.476  21.863  1.00  0.00           H  
ATOM   3645  HA  ARG A 243      -9.189  -5.647  20.109  1.00  0.00           H  
ATOM   3646 1HB  ARG A 243     -10.484  -2.901  19.920  1.00  0.00           H  
ATOM   3647 2HB  ARG A 243     -10.849  -4.201  18.794  1.00  0.00           H  
ATOM   3648 1HG  ARG A 243     -11.687  -5.586  20.623  1.00  0.00           H  
ATOM   3649 2HG  ARG A 243     -11.277  -4.304  21.789  1.00  0.00           H  
ATOM   3650 1HD  ARG A 243     -12.809  -2.794  20.663  1.00  0.00           H  
ATOM   3651 2HD  ARG A 243     -13.219  -4.077  19.500  1.00  0.00           H  
ATOM   3652  HE  ARG A 243     -13.672  -5.149  22.031  1.00  0.00           H  
ATOM   3653 1HH1 ARG A 243     -14.883  -2.455  20.123  1.00  0.00           H  
ATOM   3654 2HH1 ARG A 243     -16.470  -2.481  20.858  1.00  0.00           H  
ATOM   3655 1HH2 ARG A 243     -15.742  -5.171  22.978  1.00  0.00           H  
ATOM   3656 2HH2 ARG A 243     -16.957  -4.018  22.474  1.00  0.00           H  
ATOM   3657  N   HIS A 244      -7.393  -3.275  18.871  1.00  0.00           N  
ATOM   3658  CA  HIS A 244      -6.599  -2.933  17.706  1.00  0.00           C  
ATOM   3659  C   HIS A 244      -5.093  -2.990  17.965  1.00  0.00           C  
ATOM   3660  O   HIS A 244      -4.310  -2.682  17.073  1.00  0.00           O  
ATOM   3661  CB  HIS A 244      -6.974  -1.541  17.219  1.00  0.00           C  
ATOM   3662  CG  HIS A 244      -8.394  -1.452  16.819  1.00  0.00           C  
ATOM   3663  ND1 HIS A 244      -8.883  -2.064  15.684  1.00  0.00           N  
ATOM   3664  CD2 HIS A 244      -9.446  -0.825  17.392  1.00  0.00           C  
ATOM   3665  CE1 HIS A 244     -10.175  -1.818  15.577  1.00  0.00           C  
ATOM   3666  NE2 HIS A 244     -10.541  -1.067  16.601  1.00  0.00           N  
ATOM   3667  H   HIS A 244      -7.277  -2.771  19.739  1.00  0.00           H  
ATOM   3668  HA  HIS A 244      -6.745  -3.681  16.935  1.00  0.00           H  
ATOM   3669 1HB  HIS A 244      -6.781  -0.814  18.009  1.00  0.00           H  
ATOM   3670 2HB  HIS A 244      -6.358  -1.276  16.381  1.00  0.00           H  
ATOM   3671  HD2 HIS A 244      -9.427  -0.236  18.309  1.00  0.00           H  
ATOM   3672  HE1 HIS A 244     -10.828  -2.174  14.780  1.00  0.00           H  
ATOM   3673  HE2 HIS A 244     -11.475  -0.725  16.778  1.00  0.00           H  
ATOM   3674  N   PHE A 245      -4.657  -3.420  19.141  1.00  0.00           N  
ATOM   3675  CA  PHE A 245      -3.205  -3.487  19.346  1.00  0.00           C  
ATOM   3676  C   PHE A 245      -2.560  -4.369  18.295  1.00  0.00           C  
ATOM   3677  O   PHE A 245      -1.718  -3.910  17.527  1.00  0.00           O  
ATOM   3678  CB  PHE A 245      -2.829  -4.021  20.734  1.00  0.00           C  
ATOM   3679  CG  PHE A 245      -1.330  -4.285  20.918  1.00  0.00           C  
ATOM   3680  CD1 PHE A 245      -0.409  -3.258  21.111  1.00  0.00           C  
ATOM   3681  CD2 PHE A 245      -0.849  -5.583  20.894  1.00  0.00           C  
ATOM   3682  CE1 PHE A 245       0.937  -3.525  21.274  1.00  0.00           C  
ATOM   3683  CE2 PHE A 245       0.496  -5.852  21.058  1.00  0.00           C  
ATOM   3684  CZ  PHE A 245       1.389  -4.820  21.248  1.00  0.00           C  
ATOM   3685  H   PHE A 245      -5.301  -3.691  19.868  1.00  0.00           H  
ATOM   3686  HA  PHE A 245      -2.796  -2.484  19.229  1.00  0.00           H  
ATOM   3687 1HB  PHE A 245      -3.139  -3.315  21.485  1.00  0.00           H  
ATOM   3688 2HB  PHE A 245      -3.361  -4.955  20.922  1.00  0.00           H  
ATOM   3689  HD1 PHE A 245      -0.747  -2.244  21.135  1.00  0.00           H  
ATOM   3690  HD2 PHE A 245      -1.550  -6.398  20.745  1.00  0.00           H  
ATOM   3691  HE1 PHE A 245       1.641  -2.706  21.424  1.00  0.00           H  
ATOM   3692  HE2 PHE A 245       0.851  -6.878  21.037  1.00  0.00           H  
ATOM   3693  HZ  PHE A 245       2.451  -5.031  21.376  1.00  0.00           H  
ATOM   3694  N   TRP A 246      -3.037  -5.602  18.216  1.00  0.00           N  
ATOM   3695  CA  TRP A 246      -2.521  -6.579  17.266  1.00  0.00           C  
ATOM   3696  C   TRP A 246      -2.887  -6.210  15.839  1.00  0.00           C  
ATOM   3697  O   TRP A 246      -2.101  -6.392  14.914  1.00  0.00           O  
ATOM   3698  CB  TRP A 246      -3.066  -7.956  17.608  1.00  0.00           C  
ATOM   3699  CG  TRP A 246      -2.509  -8.520  18.860  1.00  0.00           C  
ATOM   3700  CD1 TRP A 246      -3.199  -8.790  19.998  1.00  0.00           C  
ATOM   3701  CD2 TRP A 246      -1.129  -8.896  19.125  1.00  0.00           C  
ATOM   3702  NE1 TRP A 246      -2.363  -9.301  20.948  1.00  0.00           N  
ATOM   3703  CE2 TRP A 246      -1.098  -9.374  20.432  1.00  0.00           C  
ATOM   3704  CE3 TRP A 246       0.043  -8.862  18.369  1.00  0.00           C  
ATOM   3705  CZ2 TRP A 246       0.081  -9.821  21.014  1.00  0.00           C  
ATOM   3706  CZ3 TRP A 246       1.219  -9.309  18.946  1.00  0.00           C  
ATOM   3707  CH2 TRP A 246       1.241  -9.778  20.234  1.00  0.00           C  
ATOM   3708  H   TRP A 246      -3.786  -5.878  18.835  1.00  0.00           H  
ATOM   3709  HA  TRP A 246      -1.433  -6.581  17.327  1.00  0.00           H  
ATOM   3710 1HB  TRP A 246      -4.151  -7.903  17.710  1.00  0.00           H  
ATOM   3711 2HB  TRP A 246      -2.846  -8.647  16.793  1.00  0.00           H  
ATOM   3712  HD1 TRP A 246      -4.266  -8.623  20.135  1.00  0.00           H  
ATOM   3713  HE1 TRP A 246      -2.632  -9.578  21.878  1.00  0.00           H  
ATOM   3714  HE3 TRP A 246       0.031  -8.493  17.342  1.00  0.00           H  
ATOM   3715  HZ2 TRP A 246       0.116 -10.197  22.038  1.00  0.00           H  
ATOM   3716  HZ3 TRP A 246       2.132  -9.279  18.350  1.00  0.00           H  
ATOM   3717  HH2 TRP A 246       2.184 -10.122  20.658  1.00  0.00           H  
ATOM   3718  N   THR A 247      -4.072  -5.654  15.656  1.00  0.00           N  
ATOM   3719  CA  THR A 247      -4.492  -5.320  14.305  1.00  0.00           C  
ATOM   3720  C   THR A 247      -3.499  -4.368  13.697  1.00  0.00           C  
ATOM   3721  O   THR A 247      -2.916  -4.637  12.647  1.00  0.00           O  
ATOM   3722  CB  THR A 247      -5.898  -4.701  14.296  1.00  0.00           C  
ATOM   3723  OG1 THR A 247      -6.846  -5.640  14.827  1.00  0.00           O  
ATOM   3724  CG2 THR A 247      -6.292  -4.335  12.911  1.00  0.00           C  
ATOM   3725  H   THR A 247      -4.676  -5.464  16.443  1.00  0.00           H  
ATOM   3726  HA  THR A 247      -4.515  -6.217  13.699  1.00  0.00           H  
ATOM   3727  HB  THR A 247      -5.902  -3.814  14.917  1.00  0.00           H  
ATOM   3728  HG1 THR A 247      -6.803  -5.628  15.789  1.00  0.00           H  
ATOM   3729 1HG2 THR A 247      -7.291  -3.897  12.920  1.00  0.00           H  
ATOM   3730 2HG2 THR A 247      -5.582  -3.612  12.511  1.00  0.00           H  
ATOM   3731 3HG2 THR A 247      -6.293  -5.230  12.288  1.00  0.00           H  
ATOM   3732  N   ILE A 248      -3.296  -3.279  14.396  1.00  0.00           N  
ATOM   3733  CA  ILE A 248      -2.427  -2.223  13.963  1.00  0.00           C  
ATOM   3734  C   ILE A 248      -0.980  -2.665  13.878  1.00  0.00           C  
ATOM   3735  O   ILE A 248      -0.344  -2.494  12.844  1.00  0.00           O  
ATOM   3736  CB  ILE A 248      -2.552  -1.035  14.912  1.00  0.00           C  
ATOM   3737  CG1 ILE A 248      -3.944  -0.437  14.813  1.00  0.00           C  
ATOM   3738  CG2 ILE A 248      -1.513  -0.055  14.577  1.00  0.00           C  
ATOM   3739  CD1 ILE A 248      -4.261   0.530  15.942  1.00  0.00           C  
ATOM   3740  H   ILE A 248      -3.766  -3.170  15.278  1.00  0.00           H  
ATOM   3741  HA  ILE A 248      -2.713  -1.936  12.951  1.00  0.00           H  
ATOM   3742  HB  ILE A 248      -2.424  -1.372  15.940  1.00  0.00           H  
ATOM   3743 1HG1 ILE A 248      -4.037   0.085  13.867  1.00  0.00           H  
ATOM   3744 2HG1 ILE A 248      -4.674  -1.245  14.824  1.00  0.00           H  
ATOM   3745 1HG2 ILE A 248      -1.591   0.798  15.245  1.00  0.00           H  
ATOM   3746 2HG2 ILE A 248      -0.567  -0.513  14.688  1.00  0.00           H  
ATOM   3747 3HG2 ILE A 248      -1.643   0.279  13.548  1.00  0.00           H  
ATOM   3748 1HD1 ILE A 248      -5.271   0.921  15.813  1.00  0.00           H  
ATOM   3749 2HD1 ILE A 248      -4.194   0.009  16.898  1.00  0.00           H  
ATOM   3750 3HD1 ILE A 248      -3.558   1.350  15.933  1.00  0.00           H  
ATOM   3751  N   LEU A 249      -0.495  -3.289  14.946  1.00  0.00           N  
ATOM   3752  CA  LEU A 249       0.889  -3.721  15.020  1.00  0.00           C  
ATOM   3753  C   LEU A 249       1.290  -4.604  13.867  1.00  0.00           C  
ATOM   3754  O   LEU A 249       2.277  -4.320  13.199  1.00  0.00           O  
ATOM   3755  CB  LEU A 249       1.145  -4.468  16.327  1.00  0.00           C  
ATOM   3756  CG  LEU A 249       2.548  -5.038  16.482  1.00  0.00           C  
ATOM   3757  CD1 LEU A 249       3.546  -3.913  16.472  1.00  0.00           C  
ATOM   3758  CD2 LEU A 249       2.614  -5.823  17.765  1.00  0.00           C  
ATOM   3759  H   LEU A 249      -1.089  -3.476  15.737  1.00  0.00           H  
ATOM   3760  HA  LEU A 249       1.525  -2.837  14.965  1.00  0.00           H  
ATOM   3761 1HB  LEU A 249       0.964  -3.787  17.159  1.00  0.00           H  
ATOM   3762 2HB  LEU A 249       0.436  -5.293  16.400  1.00  0.00           H  
ATOM   3763  HG  LEU A 249       2.777  -5.693  15.639  1.00  0.00           H  
ATOM   3764 1HD1 LEU A 249       4.552  -4.316  16.583  1.00  0.00           H  
ATOM   3765 2HD1 LEU A 249       3.476  -3.371  15.526  1.00  0.00           H  
ATOM   3766 3HD1 LEU A 249       3.333  -3.244  17.289  1.00  0.00           H  
ATOM   3767 1HD2 LEU A 249       3.614  -6.238  17.888  1.00  0.00           H  
ATOM   3768 2HD2 LEU A 249       2.389  -5.169  18.600  1.00  0.00           H  
ATOM   3769 3HD2 LEU A 249       1.890  -6.629  17.729  1.00  0.00           H  
ATOM   3770  N   VAL A 250       0.513  -5.643  13.609  1.00  0.00           N  
ATOM   3771  CA  VAL A 250       0.866  -6.559  12.543  1.00  0.00           C  
ATOM   3772  C   VAL A 250       0.868  -5.826  11.212  1.00  0.00           C  
ATOM   3773  O   VAL A 250       1.787  -6.017  10.424  1.00  0.00           O  
ATOM   3774  CB  VAL A 250      -0.107  -7.729  12.477  1.00  0.00           C  
ATOM   3775  CG1 VAL A 250       0.184  -8.550  11.249  1.00  0.00           C  
ATOM   3776  CG2 VAL A 250       0.021  -8.555  13.758  1.00  0.00           C  
ATOM   3777  H   VAL A 250      -0.325  -5.807  14.148  1.00  0.00           H  
ATOM   3778  HA  VAL A 250       1.889  -6.904  12.700  1.00  0.00           H  
ATOM   3779  HB  VAL A 250      -1.116  -7.352  12.385  1.00  0.00           H  
ATOM   3780 1HG1 VAL A 250      -0.510  -9.388  11.197  1.00  0.00           H  
ATOM   3781 2HG1 VAL A 250       0.069  -7.936  10.372  1.00  0.00           H  
ATOM   3782 3HG1 VAL A 250       1.204  -8.928  11.297  1.00  0.00           H  
ATOM   3783 1HG2 VAL A 250      -0.671  -9.395  13.721  1.00  0.00           H  
ATOM   3784 2HG2 VAL A 250       1.040  -8.930  13.849  1.00  0.00           H  
ATOM   3785 3HG2 VAL A 250      -0.211  -7.938  14.620  1.00  0.00           H  
ATOM   3786  N   VAL A 251      -0.104  -4.948  10.975  1.00  0.00           N  
ATOM   3787  CA  VAL A 251      -0.090  -4.193   9.727  1.00  0.00           C  
ATOM   3788  C   VAL A 251       1.185  -3.364   9.612  1.00  0.00           C  
ATOM   3789  O   VAL A 251       1.808  -3.348   8.550  1.00  0.00           O  
ATOM   3790  CB  VAL A 251      -1.303  -3.262   9.629  1.00  0.00           C  
ATOM   3791  CG1 VAL A 251      -1.129  -2.332   8.488  1.00  0.00           C  
ATOM   3792  CG2 VAL A 251      -2.553  -4.098   9.481  1.00  0.00           C  
ATOM   3793  H   VAL A 251      -0.853  -4.795  11.646  1.00  0.00           H  
ATOM   3794  HA  VAL A 251      -0.076  -4.889   8.893  1.00  0.00           H  
ATOM   3795  HB  VAL A 251      -1.374  -2.655  10.529  1.00  0.00           H  
ATOM   3796 1HG1 VAL A 251      -1.994  -1.669   8.421  1.00  0.00           H  
ATOM   3797 2HG1 VAL A 251      -0.230  -1.739   8.640  1.00  0.00           H  
ATOM   3798 3HG1 VAL A 251      -1.041  -2.900   7.593  1.00  0.00           H  
ATOM   3799 1HG2 VAL A 251      -3.409  -3.450   9.412  1.00  0.00           H  
ATOM   3800 2HG2 VAL A 251      -2.481  -4.701   8.581  1.00  0.00           H  
ATOM   3801 3HG2 VAL A 251      -2.666  -4.743  10.329  1.00  0.00           H  
ATOM   3802  N   VAL A 252       1.612  -2.734  10.699  1.00  0.00           N  
ATOM   3803  CA  VAL A 252       2.843  -1.962  10.658  1.00  0.00           C  
ATOM   3804  C   VAL A 252       4.009  -2.863  10.284  1.00  0.00           C  
ATOM   3805  O   VAL A 252       4.818  -2.512   9.425  1.00  0.00           O  
ATOM   3806  CB  VAL A 252       3.149  -1.287  12.009  1.00  0.00           C  
ATOM   3807  CG1 VAL A 252       4.550  -0.706  11.980  1.00  0.00           C  
ATOM   3808  CG2 VAL A 252       2.114  -0.222  12.287  1.00  0.00           C  
ATOM   3809  H   VAL A 252       1.081  -2.791  11.553  1.00  0.00           H  
ATOM   3810  HA  VAL A 252       2.763  -1.213   9.874  1.00  0.00           H  
ATOM   3811  HB  VAL A 252       3.125  -2.026  12.805  1.00  0.00           H  
ATOM   3812 1HG1 VAL A 252       4.767  -0.228  12.936  1.00  0.00           H  
ATOM   3813 2HG1 VAL A 252       5.272  -1.502  11.802  1.00  0.00           H  
ATOM   3814 3HG1 VAL A 252       4.618   0.031  11.184  1.00  0.00           H  
ATOM   3815 1HG2 VAL A 252       2.329   0.251  13.236  1.00  0.00           H  
ATOM   3816 2HG2 VAL A 252       2.140   0.519  11.501  1.00  0.00           H  
ATOM   3817 3HG2 VAL A 252       1.133  -0.667  12.326  1.00  0.00           H  
ATOM   3818  N   VAL A 253       4.059  -4.046  10.886  1.00  0.00           N  
ATOM   3819  CA  VAL A 253       5.125  -4.977  10.582  1.00  0.00           C  
ATOM   3820  C   VAL A 253       5.100  -5.339   9.111  1.00  0.00           C  
ATOM   3821  O   VAL A 253       6.141  -5.324   8.469  1.00  0.00           O  
ATOM   3822  CB  VAL A 253       5.004  -6.259  11.421  1.00  0.00           C  
ATOM   3823  CG1 VAL A 253       5.995  -7.294  10.918  1.00  0.00           C  
ATOM   3824  CG2 VAL A 253       5.243  -5.924  12.887  1.00  0.00           C  
ATOM   3825  H   VAL A 253       3.350  -4.295  11.557  1.00  0.00           H  
ATOM   3826  HA  VAL A 253       6.081  -4.487  10.767  1.00  0.00           H  
ATOM   3827  HB  VAL A 253       4.014  -6.682  11.306  1.00  0.00           H  
ATOM   3828 1HG1 VAL A 253       5.907  -8.202  11.514  1.00  0.00           H  
ATOM   3829 2HG1 VAL A 253       5.781  -7.525   9.874  1.00  0.00           H  
ATOM   3830 3HG1 VAL A 253       7.007  -6.901  11.003  1.00  0.00           H  
ATOM   3831 1HG2 VAL A 253       5.158  -6.830  13.486  1.00  0.00           H  
ATOM   3832 2HG2 VAL A 253       6.241  -5.503  13.006  1.00  0.00           H  
ATOM   3833 3HG2 VAL A 253       4.510  -5.206  13.222  1.00  0.00           H  
ATOM   3834  N   ALA A 254       3.917  -5.613   8.568  1.00  0.00           N  
ATOM   3835  CA  ALA A 254       3.798  -5.970   7.163  1.00  0.00           C  
ATOM   3836  C   ALA A 254       4.365  -4.870   6.297  1.00  0.00           C  
ATOM   3837  O   ALA A 254       5.120  -5.147   5.370  1.00  0.00           O  
ATOM   3838  CB  ALA A 254       2.356  -6.276   6.813  1.00  0.00           C  
ATOM   3839  H   ALA A 254       3.091  -5.572   9.138  1.00  0.00           H  
ATOM   3840  HA  ALA A 254       4.395  -6.862   6.979  1.00  0.00           H  
ATOM   3841 1HB  ALA A 254       2.282  -6.542   5.757  1.00  0.00           H  
ATOM   3842 2HB  ALA A 254       2.022  -7.105   7.426  1.00  0.00           H  
ATOM   3843 3HB  ALA A 254       1.737  -5.404   7.005  1.00  0.00           H  
ATOM   3844  N   PHE A 255       4.095  -3.618   6.653  1.00  0.00           N  
ATOM   3845  CA  PHE A 255       4.643  -2.519   5.881  1.00  0.00           C  
ATOM   3846  C   PHE A 255       6.151  -2.672   5.829  1.00  0.00           C  
ATOM   3847  O   PHE A 255       6.749  -2.688   4.761  1.00  0.00           O  
ATOM   3848  CB  PHE A 255       4.281  -1.158   6.480  1.00  0.00           C  
ATOM   3849  CG  PHE A 255       4.877   0.015   5.718  1.00  0.00           C  
ATOM   3850  CD1 PHE A 255       4.117   0.720   4.784  1.00  0.00           C  
ATOM   3851  CD2 PHE A 255       6.197   0.414   5.932  1.00  0.00           C  
ATOM   3852  CE1 PHE A 255       4.661   1.789   4.089  1.00  0.00           C  
ATOM   3853  CE2 PHE A 255       6.735   1.484   5.235  1.00  0.00           C  
ATOM   3854  CZ  PHE A 255       5.966   2.168   4.316  1.00  0.00           C  
ATOM   3855  H   PHE A 255       3.510  -3.435   7.456  1.00  0.00           H  
ATOM   3856  HA  PHE A 255       4.265  -2.579   4.860  1.00  0.00           H  
ATOM   3857 1HB  PHE A 255       3.204  -1.052   6.491  1.00  0.00           H  
ATOM   3858 2HB  PHE A 255       4.623  -1.103   7.502  1.00  0.00           H  
ATOM   3859  HD1 PHE A 255       3.086   0.424   4.604  1.00  0.00           H  
ATOM   3860  HD2 PHE A 255       6.808  -0.122   6.655  1.00  0.00           H  
ATOM   3861  HE1 PHE A 255       4.056   2.333   3.361  1.00  0.00           H  
ATOM   3862  HE2 PHE A 255       7.768   1.786   5.412  1.00  0.00           H  
ATOM   3863  HZ  PHE A 255       6.395   3.008   3.769  1.00  0.00           H  
ATOM   3864  N   VAL A 256       6.757  -2.848   6.994  1.00  0.00           N  
ATOM   3865  CA  VAL A 256       8.203  -2.967   7.078  1.00  0.00           C  
ATOM   3866  C   VAL A 256       8.710  -4.157   6.267  1.00  0.00           C  
ATOM   3867  O   VAL A 256       9.649  -4.036   5.491  1.00  0.00           O  
ATOM   3868  CB  VAL A 256       8.624  -3.122   8.546  1.00  0.00           C  
ATOM   3869  CG1 VAL A 256      10.100  -3.440   8.640  1.00  0.00           C  
ATOM   3870  CG2 VAL A 256       8.285  -1.851   9.282  1.00  0.00           C  
ATOM   3871  H   VAL A 256       6.199  -2.901   7.840  1.00  0.00           H  
ATOM   3872  HA  VAL A 256       8.654  -2.082   6.627  1.00  0.00           H  
ATOM   3873  HB  VAL A 256       8.097  -3.954   8.995  1.00  0.00           H  
ATOM   3874 1HG1 VAL A 256      10.383  -3.548   9.687  1.00  0.00           H  
ATOM   3875 2HG1 VAL A 256      10.306  -4.371   8.112  1.00  0.00           H  
ATOM   3876 3HG1 VAL A 256      10.670  -2.633   8.192  1.00  0.00           H  
ATOM   3877 1HG2 VAL A 256       8.578  -1.949  10.323  1.00  0.00           H  
ATOM   3878 2HG2 VAL A 256       8.821  -1.015   8.828  1.00  0.00           H  
ATOM   3879 3HG2 VAL A 256       7.215  -1.669   9.222  1.00  0.00           H  
ATOM   3880  N   VAL A 257       8.055  -5.296   6.379  1.00  0.00           N  
ATOM   3881  CA  VAL A 257       8.488  -6.471   5.636  1.00  0.00           C  
ATOM   3882  C   VAL A 257       8.457  -6.236   4.133  1.00  0.00           C  
ATOM   3883  O   VAL A 257       9.390  -6.594   3.418  1.00  0.00           O  
ATOM   3884  CB  VAL A 257       7.595  -7.679   5.974  1.00  0.00           C  
ATOM   3885  CG1 VAL A 257       7.904  -8.828   5.030  1.00  0.00           C  
ATOM   3886  CG2 VAL A 257       7.817  -8.073   7.423  1.00  0.00           C  
ATOM   3887  H   VAL A 257       7.253  -5.353   6.980  1.00  0.00           H  
ATOM   3888  HA  VAL A 257       9.529  -6.675   5.891  1.00  0.00           H  
ATOM   3889  HB  VAL A 257       6.549  -7.414   5.825  1.00  0.00           H  
ATOM   3890 1HG1 VAL A 257       7.268  -9.679   5.273  1.00  0.00           H  
ATOM   3891 2HG1 VAL A 257       7.715  -8.516   4.002  1.00  0.00           H  
ATOM   3892 3HG1 VAL A 257       8.950  -9.114   5.137  1.00  0.00           H  
ATOM   3893 1HG2 VAL A 257       7.187  -8.927   7.668  1.00  0.00           H  
ATOM   3894 2HG2 VAL A 257       8.863  -8.339   7.570  1.00  0.00           H  
ATOM   3895 3HG2 VAL A 257       7.565  -7.248   8.069  1.00  0.00           H  
ATOM   3896  N   CYS A 258       7.402  -5.597   3.671  1.00  0.00           N  
ATOM   3897  CA  CYS A 258       7.195  -5.314   2.263  1.00  0.00           C  
ATOM   3898  C   CYS A 258       8.086  -4.233   1.674  1.00  0.00           C  
ATOM   3899  O   CYS A 258       8.622  -4.395   0.578  1.00  0.00           O  
ATOM   3900  CB  CYS A 258       5.743  -4.917   2.082  1.00  0.00           C  
ATOM   3901  SG  CYS A 258       4.618  -6.250   2.333  1.00  0.00           S  
ATOM   3902  H   CYS A 258       6.702  -5.287   4.321  1.00  0.00           H  
ATOM   3903  HA  CYS A 258       7.431  -6.219   1.703  1.00  0.00           H  
ATOM   3904 1HB  CYS A 258       5.500  -4.121   2.784  1.00  0.00           H  
ATOM   3905 2HB  CYS A 258       5.584  -4.533   1.100  1.00  0.00           H  
ATOM   3906  HG  CYS A 258       5.358  -7.175   1.720  1.00  0.00           H  
ATOM   3907  N   TRP A 259       8.253  -3.144   2.403  1.00  0.00           N  
ATOM   3908  CA  TRP A 259       9.000  -1.984   1.939  1.00  0.00           C  
ATOM   3909  C   TRP A 259      10.466  -2.001   2.332  1.00  0.00           C  
ATOM   3910  O   TRP A 259      11.278  -1.343   1.681  1.00  0.00           O  
ATOM   3911  CB  TRP A 259       8.337  -0.727   2.484  1.00  0.00           C  
ATOM   3912  CG  TRP A 259       6.965  -0.487   1.879  1.00  0.00           C  
ATOM   3913  CD1 TRP A 259       5.782  -0.872   2.392  1.00  0.00           C  
ATOM   3914  CD2 TRP A 259       6.680   0.208   0.627  1.00  0.00           C  
ATOM   3915  NE1 TRP A 259       4.749  -0.490   1.584  1.00  0.00           N  
ATOM   3916  CE2 TRP A 259       5.270   0.177   0.493  1.00  0.00           C  
ATOM   3917  CE3 TRP A 259       7.457   0.830  -0.353  1.00  0.00           C  
ATOM   3918  CZ2 TRP A 259       4.633   0.748  -0.593  1.00  0.00           C  
ATOM   3919  CZ3 TRP A 259       6.814   1.406  -1.444  1.00  0.00           C  
ATOM   3920  CH2 TRP A 259       5.434   1.368  -1.563  1.00  0.00           C  
ATOM   3921  H   TRP A 259       7.850  -3.108   3.321  1.00  0.00           H  
ATOM   3922  HA  TRP A 259       9.034  -2.009   0.850  1.00  0.00           H  
ATOM   3923 1HB  TRP A 259       8.235  -0.808   3.567  1.00  0.00           H  
ATOM   3924 2HB  TRP A 259       8.968   0.139   2.280  1.00  0.00           H  
ATOM   3925  HD1 TRP A 259       5.654  -1.408   3.311  1.00  0.00           H  
ATOM   3926  HE1 TRP A 259       3.766  -0.688   1.792  1.00  0.00           H  
ATOM   3927  HE3 TRP A 259       8.542   0.866  -0.263  1.00  0.00           H  
ATOM   3928  HZ2 TRP A 259       3.548   0.728  -0.705  1.00  0.00           H  
ATOM   3929  HZ3 TRP A 259       7.427   1.890  -2.207  1.00  0.00           H  
ATOM   3930  HH2 TRP A 259       4.963   1.829  -2.433  1.00  0.00           H  
ATOM   3931  N   THR A 260      10.842  -2.771   3.353  1.00  0.00           N  
ATOM   3932  CA  THR A 260      12.250  -2.805   3.689  1.00  0.00           C  
ATOM   3933  C   THR A 260      13.072  -3.236   2.459  1.00  0.00           C  
ATOM   3934  O   THR A 260      14.029  -2.533   2.150  1.00  0.00           O  
ATOM   3935  CB  THR A 260      12.575  -3.755   4.883  1.00  0.00           C  
ATOM   3936  OG1 THR A 260      11.888  -3.323   6.053  1.00  0.00           O  
ATOM   3937  CG2 THR A 260      14.049  -3.760   5.149  1.00  0.00           C  
ATOM   3938  H   THR A 260      10.183  -3.315   3.877  1.00  0.00           H  
ATOM   3939  HA  THR A 260      12.564  -1.800   3.976  1.00  0.00           H  
ATOM   3940  HB  THR A 260      12.274  -4.730   4.688  1.00  0.00           H  
ATOM   3941  HG1 THR A 260      12.354  -2.623   6.431  1.00  0.00           H  
ATOM   3942 1HG2 THR A 260      14.267  -4.425   5.983  1.00  0.00           H  
ATOM   3943 2HG2 THR A 260      14.564  -4.103   4.267  1.00  0.00           H  
ATOM   3944 3HG2 THR A 260      14.379  -2.751   5.395  1.00  0.00           H  
ATOM   3945  N   PRO A 261      12.862  -4.363   1.677  1.00  0.00           N  
ATOM   3946  CA  PRO A 261      13.525  -4.801   0.465  1.00  0.00           C  
ATOM   3947  C   PRO A 261      13.668  -3.645  -0.494  1.00  0.00           C  
ATOM   3948  O   PRO A 261      14.750  -3.369  -1.000  1.00  0.00           O  
ATOM   3949  CB  PRO A 261      12.583  -5.878  -0.073  1.00  0.00           C  
ATOM   3950  CG  PRO A 261      11.974  -6.462   1.131  1.00  0.00           C  
ATOM   3951  CD  PRO A 261      11.746  -5.291   2.024  1.00  0.00           C  
ATOM   3952  HA  PRO A 261      14.523  -5.182   0.715  1.00  0.00           H  
ATOM   3953 1HB  PRO A 261      11.842  -5.434  -0.747  1.00  0.00           H  
ATOM   3954 2HB  PRO A 261      13.149  -6.614  -0.664  1.00  0.00           H  
ATOM   3955 1HG  PRO A 261      11.046  -6.987   0.872  1.00  0.00           H  
ATOM   3956 2HG  PRO A 261      12.647  -7.210   1.574  1.00  0.00           H  
ATOM   3957 1HD  PRO A 261      10.809  -4.845   1.777  1.00  0.00           H  
ATOM   3958 2HD  PRO A 261      11.764  -5.629   3.004  1.00  0.00           H  
ATOM   3959  N   TYR A 262      12.578  -2.905  -0.683  1.00  0.00           N  
ATOM   3960  CA  TYR A 262      12.583  -1.783  -1.604  1.00  0.00           C  
ATOM   3961  C   TYR A 262      13.688  -0.834  -1.247  1.00  0.00           C  
ATOM   3962  O   TYR A 262      14.522  -0.504  -2.090  1.00  0.00           O  
ATOM   3963  CB  TYR A 262      11.238  -1.053  -1.591  1.00  0.00           C  
ATOM   3964  CG  TYR A 262      11.246   0.261  -2.340  1.00  0.00           C  
ATOM   3965  CD1 TYR A 262      11.323   0.291  -3.724  1.00  0.00           C  
ATOM   3966  CD2 TYR A 262      11.175   1.467  -1.659  1.00  0.00           C  
ATOM   3967  CE1 TYR A 262      11.331   1.489  -4.413  1.00  0.00           C  
ATOM   3968  CE2 TYR A 262      11.181   2.671  -2.338  1.00  0.00           C  
ATOM   3969  CZ  TYR A 262      11.259   2.677  -3.715  1.00  0.00           C  
ATOM   3970  OH  TYR A 262      11.265   3.873  -4.396  1.00  0.00           O  
ATOM   3971  H   TYR A 262      11.735  -3.133  -0.174  1.00  0.00           H  
ATOM   3972  HA  TYR A 262      12.769  -2.153  -2.611  1.00  0.00           H  
ATOM   3973 1HB  TYR A 262      10.503  -1.723  -2.040  1.00  0.00           H  
ATOM   3974 2HB  TYR A 262      10.978  -0.876  -0.547  1.00  0.00           H  
ATOM   3975  HD1 TYR A 262      11.378  -0.651  -4.269  1.00  0.00           H  
ATOM   3976  HD2 TYR A 262      11.114   1.455  -0.571  1.00  0.00           H  
ATOM   3977  HE1 TYR A 262      11.391   1.498  -5.501  1.00  0.00           H  
ATOM   3978  HE2 TYR A 262      11.126   3.608  -1.784  1.00  0.00           H  
ATOM   3979  HH  TYR A 262      11.381   3.765  -5.343  1.00  0.00           H  
ATOM   3980  N   HIS A 263      13.719  -0.436   0.002  1.00  0.00           N  
ATOM   3981  CA  HIS A 263      14.707   0.512   0.438  1.00  0.00           C  
ATOM   3982  C   HIS A 263      16.100  -0.084   0.453  1.00  0.00           C  
ATOM   3983  O   HIS A 263      17.063   0.607   0.138  1.00  0.00           O  
ATOM   3984  CB  HIS A 263      14.345   1.019   1.813  1.00  0.00           C  
ATOM   3985  CG  HIS A 263      13.173   1.959   1.775  1.00  0.00           C  
ATOM   3986  ND1 HIS A 263      13.262   3.240   1.263  1.00  0.00           N  
ATOM   3987  CD2 HIS A 263      11.892   1.807   2.183  1.00  0.00           C  
ATOM   3988  CE1 HIS A 263      12.084   3.831   1.360  1.00  0.00           C  
ATOM   3989  NE2 HIS A 263      11.239   2.987   1.912  1.00  0.00           N  
ATOM   3990  H   HIS A 263      13.040  -0.803   0.658  1.00  0.00           H  
ATOM   3991  HA  HIS A 263      14.751   1.342  -0.265  1.00  0.00           H  
ATOM   3992 1HB  HIS A 263      14.106   0.177   2.465  1.00  0.00           H  
ATOM   3993 2HB  HIS A 263      15.192   1.522   2.229  1.00  0.00           H  
ATOM   3994  HD2 HIS A 263      11.460   0.921   2.641  1.00  0.00           H  
ATOM   3995  HE1 HIS A 263      11.851   4.843   1.037  1.00  0.00           H  
ATOM   3996  HE2 HIS A 263      10.265   3.169   2.109  1.00  0.00           H  
ATOM   3997  N   LEU A 264      16.232  -1.362   0.782  1.00  0.00           N  
ATOM   3998  CA  LEU A 264      17.564  -1.938   0.824  1.00  0.00           C  
ATOM   3999  C   LEU A 264      18.223  -1.922  -0.533  1.00  0.00           C  
ATOM   4000  O   LEU A 264      19.371  -1.507  -0.650  1.00  0.00           O  
ATOM   4001  CB  LEU A 264      17.535  -3.373   1.340  1.00  0.00           C  
ATOM   4002  CG  LEU A 264      17.227  -3.544   2.802  1.00  0.00           C  
ATOM   4003  CD1 LEU A 264      17.048  -5.024   3.100  1.00  0.00           C  
ATOM   4004  CD2 LEU A 264      18.354  -2.942   3.617  1.00  0.00           C  
ATOM   4005  H   LEU A 264      15.427  -1.924   0.999  1.00  0.00           H  
ATOM   4006  HA  LEU A 264      18.183  -1.331   1.486  1.00  0.00           H  
ATOM   4007 1HB  LEU A 264      16.786  -3.928   0.780  1.00  0.00           H  
ATOM   4008 2HB  LEU A 264      18.493  -3.820   1.157  1.00  0.00           H  
ATOM   4009  HG  LEU A 264      16.302  -3.043   3.042  1.00  0.00           H  
ATOM   4010 1HD1 LEU A 264      16.824  -5.158   4.157  1.00  0.00           H  
ATOM   4011 2HD1 LEU A 264      16.227  -5.418   2.505  1.00  0.00           H  
ATOM   4012 3HD1 LEU A 264      17.964  -5.556   2.854  1.00  0.00           H  
ATOM   4013 1HD2 LEU A 264      18.138  -3.060   4.678  1.00  0.00           H  
ATOM   4014 2HD2 LEU A 264      19.288  -3.452   3.377  1.00  0.00           H  
ATOM   4015 3HD2 LEU A 264      18.449  -1.881   3.381  1.00  0.00           H  
ATOM   4016  N   PHE A 265      17.475  -2.305  -1.559  1.00  0.00           N  
ATOM   4017  CA  PHE A 265      18.025  -2.344  -2.900  1.00  0.00           C  
ATOM   4018  C   PHE A 265      18.189  -0.932  -3.437  1.00  0.00           C  
ATOM   4019  O   PHE A 265      19.186  -0.631  -4.092  1.00  0.00           O  
ATOM   4020  CB  PHE A 265      17.130  -3.168  -3.827  1.00  0.00           C  
ATOM   4021  CG  PHE A 265      17.343  -4.651  -3.714  1.00  0.00           C  
ATOM   4022  CD1 PHE A 265      16.447  -5.444  -3.012  1.00  0.00           C  
ATOM   4023  CD2 PHE A 265      18.440  -5.257  -4.308  1.00  0.00           C  
ATOM   4024  CE1 PHE A 265      16.642  -6.808  -2.908  1.00  0.00           C  
ATOM   4025  CE2 PHE A 265      18.637  -6.620  -4.206  1.00  0.00           C  
ATOM   4026  CZ  PHE A 265      17.737  -7.396  -3.505  1.00  0.00           C  
ATOM   4027  H   PHE A 265      16.517  -2.573  -1.402  1.00  0.00           H  
ATOM   4028  HA  PHE A 265      19.029  -2.760  -2.852  1.00  0.00           H  
ATOM   4029 1HB  PHE A 265      16.081  -2.986  -3.597  1.00  0.00           H  
ATOM   4030 2HB  PHE A 265      17.324  -2.905  -4.866  1.00  0.00           H  
ATOM   4031  HD1 PHE A 265      15.581  -4.979  -2.541  1.00  0.00           H  
ATOM   4032  HD2 PHE A 265      19.152  -4.643  -4.862  1.00  0.00           H  
ATOM   4033  HE1 PHE A 265      15.930  -7.419  -2.353  1.00  0.00           H  
ATOM   4034  HE2 PHE A 265      19.503  -7.083  -4.679  1.00  0.00           H  
ATOM   4035  HZ  PHE A 265      17.892  -8.471  -3.422  1.00  0.00           H  
ATOM   4036  N   SER A 266      17.285  -0.030  -3.066  1.00  0.00           N  
ATOM   4037  CA  SER A 266      17.407   1.346  -3.517  1.00  0.00           C  
ATOM   4038  C   SER A 266      18.735   1.907  -3.034  1.00  0.00           C  
ATOM   4039  O   SER A 266      19.426   2.624  -3.756  1.00  0.00           O  
ATOM   4040  CB  SER A 266      16.249   2.184  -3.011  1.00  0.00           C  
ATOM   4041  OG  SER A 266      16.286   3.491  -3.513  1.00  0.00           O  
ATOM   4042  H   SER A 266      16.507  -0.281  -2.472  1.00  0.00           H  
ATOM   4043  HA  SER A 266      17.363   1.366  -4.608  1.00  0.00           H  
ATOM   4044 1HB  SER A 266      15.317   1.711  -3.321  1.00  0.00           H  
ATOM   4045 2HB  SER A 266      16.293   2.220  -1.924  1.00  0.00           H  
ATOM   4046  HG  SER A 266      16.567   3.474  -4.431  1.00  0.00           H  
ATOM   4047  N   ILE A 267      19.074   1.594  -1.793  1.00  0.00           N  
ATOM   4048  CA  ILE A 267      20.316   2.041  -1.198  1.00  0.00           C  
ATOM   4049  C   ILE A 267      21.536   1.355  -1.774  1.00  0.00           C  
ATOM   4050  O   ILE A 267      22.527   2.003  -2.065  1.00  0.00           O  
ATOM   4051  CB  ILE A 267      20.308   1.830   0.315  1.00  0.00           C  
ATOM   4052  CG1 ILE A 267      19.300   2.767   0.953  1.00  0.00           C  
ATOM   4053  CG2 ILE A 267      21.700   2.051   0.871  1.00  0.00           C  
ATOM   4054  CD1 ILE A 267      19.018   2.442   2.386  1.00  0.00           C  
ATOM   4055  H   ILE A 267      18.455   1.025  -1.238  1.00  0.00           H  
ATOM   4056  HA  ILE A 267      20.419   3.103  -1.398  1.00  0.00           H  
ATOM   4057  HB  ILE A 267      19.989   0.810   0.539  1.00  0.00           H  
ATOM   4058 1HG1 ILE A 267      19.677   3.788   0.890  1.00  0.00           H  
ATOM   4059 2HG1 ILE A 267      18.366   2.720   0.394  1.00  0.00           H  
ATOM   4060 1HG2 ILE A 267      21.688   1.898   1.950  1.00  0.00           H  
ATOM   4061 2HG2 ILE A 267      22.394   1.346   0.416  1.00  0.00           H  
ATOM   4062 3HG2 ILE A 267      22.018   3.067   0.652  1.00  0.00           H  
ATOM   4063 1HD1 ILE A 267      18.303   3.139   2.771  1.00  0.00           H  
ATOM   4064 2HD1 ILE A 267      18.618   1.428   2.459  1.00  0.00           H  
ATOM   4065 3HD1 ILE A 267      19.937   2.508   2.963  1.00  0.00           H  
ATOM   4066  N   TRP A 268      21.484   0.044  -1.925  1.00  0.00           N  
ATOM   4067  CA  TRP A 268      22.629  -0.705  -2.420  1.00  0.00           C  
ATOM   4068  C   TRP A 268      23.010  -0.211  -3.814  1.00  0.00           C  
ATOM   4069  O   TRP A 268      24.191  -0.024  -4.118  1.00  0.00           O  
ATOM   4070  CB  TRP A 268      22.286  -2.179  -2.441  1.00  0.00           C  
ATOM   4071  CG  TRP A 268      22.133  -2.755  -1.076  1.00  0.00           C  
ATOM   4072  CD1 TRP A 268      22.682  -2.276   0.071  1.00  0.00           C  
ATOM   4073  CD2 TRP A 268      21.378  -3.927  -0.707  1.00  0.00           C  
ATOM   4074  NE1 TRP A 268      22.324  -3.064   1.132  1.00  0.00           N  
ATOM   4075  CE2 TRP A 268      21.524  -4.082   0.682  1.00  0.00           C  
ATOM   4076  CE3 TRP A 268      20.601  -4.845  -1.416  1.00  0.00           C  
ATOM   4077  CZ2 TRP A 268      20.926  -5.115   1.374  1.00  0.00           C  
ATOM   4078  CZ3 TRP A 268      19.995  -5.888  -0.719  1.00  0.00           C  
ATOM   4079  CH2 TRP A 268      20.154  -6.018   0.639  1.00  0.00           C  
ATOM   4080  H   TRP A 268      20.640  -0.456  -1.696  1.00  0.00           H  
ATOM   4081  HA  TRP A 268      23.505  -0.466  -1.816  1.00  0.00           H  
ATOM   4082 1HB  TRP A 268      21.381  -2.317  -2.977  1.00  0.00           H  
ATOM   4083 2HB  TRP A 268      23.067  -2.727  -2.968  1.00  0.00           H  
ATOM   4084  HD1 TRP A 268      23.314  -1.392   0.136  1.00  0.00           H  
ATOM   4085  HE1 TRP A 268      22.604  -2.920   2.091  1.00  0.00           H  
ATOM   4086  HE3 TRP A 268      20.470  -4.743  -2.491  1.00  0.00           H  
ATOM   4087  HZ2 TRP A 268      21.042  -5.235   2.451  1.00  0.00           H  
ATOM   4088  HZ3 TRP A 268      19.393  -6.599  -1.278  1.00  0.00           H  
ATOM   4089  HH2 TRP A 268      19.666  -6.846   1.153  1.00  0.00           H  
ATOM   4090  N   GLU A 269      21.996   0.135  -4.600  1.00  0.00           N  
ATOM   4091  CA  GLU A 269      22.138   0.702  -5.933  1.00  0.00           C  
ATOM   4092  C   GLU A 269      22.981   1.977  -5.960  1.00  0.00           C  
ATOM   4093  O   GLU A 269      23.568   2.315  -6.989  1.00  0.00           O  
ATOM   4094  CB  GLU A 269      20.756   0.984  -6.526  1.00  0.00           C  
ATOM   4095  CG  GLU A 269      20.780   1.512  -7.953  1.00  0.00           C  
ATOM   4096  CD  GLU A 269      20.877   3.012  -7.980  1.00  0.00           C  
ATOM   4097  OE1 GLU A 269      20.651   3.621  -6.962  1.00  0.00           O  
ATOM   4098  OE2 GLU A 269      21.286   3.543  -8.985  1.00  0.00           O  
ATOM   4099  H   GLU A 269      21.058  -0.003  -4.258  1.00  0.00           H  
ATOM   4100  HA  GLU A 269      22.657  -0.018  -6.556  1.00  0.00           H  
ATOM   4101 1HB  GLU A 269      20.199   0.048  -6.495  1.00  0.00           H  
ATOM   4102 2HB  GLU A 269      20.274   1.716  -5.877  1.00  0.00           H  
ATOM   4103 1HG  GLU A 269      21.579   1.086  -8.560  1.00  0.00           H  
ATOM   4104 2HG  GLU A 269      19.816   1.204  -8.356  1.00  0.00           H  
ATOM   4105  N   LEU A 270      23.136   2.627  -4.802  1.00  0.00           N  
ATOM   4106  CA  LEU A 270      23.856   3.885  -4.697  1.00  0.00           C  
ATOM   4107  C   LEU A 270      25.356   3.669  -4.784  1.00  0.00           C  
ATOM   4108  O   LEU A 270      26.135   4.613  -4.921  1.00  0.00           O  
ATOM   4109  CB  LEU A 270      23.517   4.591  -3.383  1.00  0.00           C  
ATOM   4110  CG  LEU A 270      22.053   4.986  -3.179  1.00  0.00           C  
ATOM   4111  CD1 LEU A 270      21.928   5.650  -1.798  1.00  0.00           C  
ATOM   4112  CD2 LEU A 270      21.618   5.911  -4.280  1.00  0.00           C  
ATOM   4113  H   LEU A 270      22.746   2.248  -3.954  1.00  0.00           H  
ATOM   4114  HA  LEU A 270      23.528   4.538  -5.506  1.00  0.00           H  
ATOM   4115 1HB  LEU A 270      23.789   3.947  -2.563  1.00  0.00           H  
ATOM   4116 2HB  LEU A 270      24.099   5.481  -3.316  1.00  0.00           H  
ATOM   4117  HG  LEU A 270      21.428   4.103  -3.189  1.00  0.00           H  
ATOM   4118 1HD1 LEU A 270      20.903   5.943  -1.618  1.00  0.00           H  
ATOM   4119 2HD1 LEU A 270      22.236   4.945  -1.028  1.00  0.00           H  
ATOM   4120 3HD1 LEU A 270      22.564   6.531  -1.760  1.00  0.00           H  
ATOM   4121 1HD2 LEU A 270      20.584   6.190  -4.135  1.00  0.00           H  
ATOM   4122 2HD2 LEU A 270      22.219   6.789  -4.274  1.00  0.00           H  
ATOM   4123 3HD2 LEU A 270      21.727   5.401  -5.236  1.00  0.00           H  
ATOM   4124  N   THR A 271      25.776   2.429  -4.588  1.00  0.00           N  
ATOM   4125  CA  THR A 271      27.176   2.087  -4.608  1.00  0.00           C  
ATOM   4126  C   THR A 271      27.458   1.265  -5.848  1.00  0.00           C  
ATOM   4127  O   THR A 271      28.580   1.248  -6.359  1.00  0.00           O  
ATOM   4128  CB  THR A 271      27.568   1.320  -3.343  1.00  0.00           C  
ATOM   4129  OG1 THR A 271      26.813   0.101  -3.273  1.00  0.00           O  
ATOM   4130  CG2 THR A 271      27.290   2.162  -2.110  1.00  0.00           C  
ATOM   4131  H   THR A 271      25.109   1.696  -4.420  1.00  0.00           H  
ATOM   4132  HA  THR A 271      27.767   2.995  -4.725  1.00  0.00           H  
ATOM   4133  HB  THR A 271      28.628   1.076  -3.383  1.00  0.00           H  
ATOM   4134  HG1 THR A 271      27.256  -0.515  -2.685  1.00  0.00           H  
ATOM   4135 1HG2 THR A 271      27.572   1.607  -1.217  1.00  0.00           H  
ATOM   4136 2HG2 THR A 271      27.868   3.084  -2.163  1.00  0.00           H  
ATOM   4137 3HG2 THR A 271      26.226   2.403  -2.066  1.00  0.00           H  
ATOM   4138  N   ILE A 272      26.418   0.610  -6.359  1.00  0.00           N  
ATOM   4139  CA  ILE A 272      26.610  -0.221  -7.538  1.00  0.00           C  
ATOM   4140  C   ILE A 272      26.723   0.603  -8.805  1.00  0.00           C  
ATOM   4141  O   ILE A 272      25.743   0.806  -9.522  1.00  0.00           O  
ATOM   4142  CB  ILE A 272      25.473  -1.218  -7.693  1.00  0.00           C  
ATOM   4143  CG1 ILE A 272      25.376  -2.067  -6.477  1.00  0.00           C  
ATOM   4144  CG2 ILE A 272      25.684  -2.052  -8.917  1.00  0.00           C  
ATOM   4145  CD1 ILE A 272      24.148  -2.874  -6.454  1.00  0.00           C  
ATOM   4146  H   ILE A 272      25.504   0.697  -5.923  1.00  0.00           H  
ATOM   4147  HA  ILE A 272      27.559  -0.748  -7.440  1.00  0.00           H  
ATOM   4148  HB  ILE A 272      24.533  -0.682  -7.786  1.00  0.00           H  
ATOM   4149 1HG1 ILE A 272      26.237  -2.723  -6.435  1.00  0.00           H  
ATOM   4150 2HG1 ILE A 272      25.401  -1.429  -5.600  1.00  0.00           H  
ATOM   4151 1HG2 ILE A 272      24.869  -2.760  -9.018  1.00  0.00           H  
ATOM   4152 2HG2 ILE A 272      25.715  -1.408  -9.777  1.00  0.00           H  
ATOM   4153 3HG2 ILE A 272      26.622  -2.595  -8.832  1.00  0.00           H  
ATOM   4154 1HD1 ILE A 272      24.125  -3.475  -5.546  1.00  0.00           H  
ATOM   4155 2HD1 ILE A 272      23.300  -2.219  -6.475  1.00  0.00           H  
ATOM   4156 3HD1 ILE A 272      24.123  -3.529  -7.319  1.00  0.00           H  
ATOM   4157  N   HIS A 273      27.933   1.057  -9.081  1.00  0.00           N  
ATOM   4158  CA  HIS A 273      28.177   1.880 -10.257  1.00  0.00           C  
ATOM   4159  C   HIS A 273      29.249   1.267 -11.140  1.00  0.00           C  
ATOM   4160  O   HIS A 273      29.327   1.592 -12.325  1.00  0.00           O  
ATOM   4161  CB  HIS A 273      28.578   3.299  -9.879  1.00  0.00           C  
ATOM   4162  CG  HIS A 273      27.510   3.989  -9.094  1.00  0.00           C  
ATOM   4163  ND1 HIS A 273      26.303   4.378  -9.644  1.00  0.00           N  
ATOM   4164  CD2 HIS A 273      27.474   4.359  -7.802  1.00  0.00           C  
ATOM   4165  CE1 HIS A 273      25.571   4.961  -8.703  1.00  0.00           C  
ATOM   4166  NE2 HIS A 273      26.269   4.956  -7.584  1.00  0.00           N  
ATOM   4167  H   HIS A 273      28.688   0.817  -8.452  1.00  0.00           H  
ATOM   4168  HA  HIS A 273      27.343   1.813 -10.954  1.00  0.00           H  
ATOM   4169 1HB  HIS A 273      29.496   3.279  -9.290  1.00  0.00           H  
ATOM   4170 2HB  HIS A 273      28.786   3.877 -10.779  1.00  0.00           H  
ATOM   4171  HD2 HIS A 273      28.262   4.209  -7.065  1.00  0.00           H  
ATOM   4172  HE1 HIS A 273      24.569   5.373  -8.830  1.00  0.00           H  
ATOM   4173  HE2 HIS A 273      25.981   5.328  -6.691  1.00  0.00           H  
ATOM   4174  N   HIS A 274      30.018   0.323 -10.605  1.00  0.00           N  
ATOM   4175  CA  HIS A 274      31.114  -0.236 -11.394  1.00  0.00           C  
ATOM   4176  C   HIS A 274      31.253  -1.748 -11.285  1.00  0.00           C  
ATOM   4177  O   HIS A 274      32.182  -2.321 -11.854  1.00  0.00           O  
ATOM   4178  CB  HIS A 274      32.429   0.420 -10.993  1.00  0.00           C  
ATOM   4179  CG  HIS A 274      32.430   1.896 -11.205  1.00  0.00           C  
ATOM   4180  ND1 HIS A 274      32.443   2.468 -12.459  1.00  0.00           N  
ATOM   4181  CD2 HIS A 274      32.421   2.922 -10.324  1.00  0.00           C  
ATOM   4182  CE1 HIS A 274      32.440   3.783 -12.339  1.00  0.00           C  
ATOM   4183  NE2 HIS A 274      32.428   4.083 -11.054  1.00  0.00           N  
ATOM   4184  H   HIS A 274      29.851  -0.007  -9.665  1.00  0.00           H  
ATOM   4185  HA  HIS A 274      30.904  -0.100 -12.454  1.00  0.00           H  
ATOM   4186 1HB  HIS A 274      32.631   0.220  -9.940  1.00  0.00           H  
ATOM   4187 2HB  HIS A 274      33.245  -0.014 -11.569  1.00  0.00           H  
ATOM   4188  HD2 HIS A 274      32.411   2.841  -9.237  1.00  0.00           H  
ATOM   4189  HE1 HIS A 274      32.447   4.498 -13.161  1.00  0.00           H  
ATOM   4190  HE2 HIS A 274      32.423   5.015 -10.665  1.00  0.00           H  
ATOM   4191  N   ASN A 275      30.338  -2.400 -10.585  1.00  0.00           N  
ATOM   4192  CA  ASN A 275      30.424  -3.847 -10.423  1.00  0.00           C  
ATOM   4193  C   ASN A 275      29.292  -4.532 -11.180  1.00  0.00           C  
ATOM   4194  O   ASN A 275      28.143  -4.498 -10.743  1.00  0.00           O  
ATOM   4195  CB  ASN A 275      30.399  -4.211  -8.953  1.00  0.00           C  
ATOM   4196  CG  ASN A 275      30.569  -5.679  -8.718  1.00  0.00           C  
ATOM   4197  OD1 ASN A 275      29.961  -6.510  -9.391  1.00  0.00           O  
ATOM   4198  ND2 ASN A 275      31.395  -6.018  -7.763  1.00  0.00           N  
ATOM   4199  H   ASN A 275      29.575  -1.894 -10.159  1.00  0.00           H  
ATOM   4200  HA  ASN A 275      31.318  -4.214 -10.927  1.00  0.00           H  
ATOM   4201 1HB  ASN A 275      31.197  -3.678  -8.434  1.00  0.00           H  
ATOM   4202 2HB  ASN A 275      29.459  -3.895  -8.519  1.00  0.00           H  
ATOM   4203 1HD2 ASN A 275      31.551  -6.985  -7.557  1.00  0.00           H  
ATOM   4204 2HD2 ASN A 275      31.870  -5.313  -7.239  1.00  0.00           H  
ATOM   4205  N   SER A 276      29.630  -5.135 -12.324  1.00  0.00           N  
ATOM   4206  CA  SER A 276      28.646  -5.753 -13.214  1.00  0.00           C  
ATOM   4207  C   SER A 276      27.854  -6.855 -12.552  1.00  0.00           C  
ATOM   4208  O   SER A 276      26.626  -6.859 -12.623  1.00  0.00           O  
ATOM   4209  CB  SER A 276      29.326  -6.311 -14.441  1.00  0.00           C  
ATOM   4210  OG  SER A 276      29.876  -5.285 -15.220  1.00  0.00           O  
ATOM   4211  H   SER A 276      30.605  -5.166 -12.585  1.00  0.00           H  
ATOM   4212  HA  SER A 276      27.923  -4.991 -13.506  1.00  0.00           H  
ATOM   4213 1HB  SER A 276      30.112  -7.002 -14.136  1.00  0.00           H  
ATOM   4214 2HB  SER A 276      28.605  -6.874 -15.031  1.00  0.00           H  
ATOM   4215  HG  SER A 276      30.286  -5.716 -15.974  1.00  0.00           H  
ATOM   4216  N   TYR A 277      28.530  -7.689 -11.776  1.00  0.00           N  
ATOM   4217  CA  TYR A 277      27.855  -8.751 -11.057  1.00  0.00           C  
ATOM   4218  C   TYR A 277      26.763  -8.155 -10.213  1.00  0.00           C  
ATOM   4219  O   TYR A 277      25.609  -8.573 -10.284  1.00  0.00           O  
ATOM   4220  CB  TYR A 277      28.830  -9.548 -10.191  1.00  0.00           C  
ATOM   4221  CG  TYR A 277      28.173 -10.614  -9.342  1.00  0.00           C  
ATOM   4222  CD1 TYR A 277      27.825 -11.836  -9.897  1.00  0.00           C  
ATOM   4223  CD2 TYR A 277      27.919 -10.362  -8.000  1.00  0.00           C  
ATOM   4224  CE1 TYR A 277      27.223 -12.804  -9.111  1.00  0.00           C  
ATOM   4225  CE2 TYR A 277      27.319 -11.329  -7.216  1.00  0.00           C  
ATOM   4226  CZ  TYR A 277      26.971 -12.547  -7.766  1.00  0.00           C  
ATOM   4227  OH  TYR A 277      26.374 -13.509  -6.985  1.00  0.00           O  
ATOM   4228  H   TYR A 277      29.531  -7.583 -11.683  1.00  0.00           H  
ATOM   4229  HA  TYR A 277      27.382  -9.420 -11.776  1.00  0.00           H  
ATOM   4230 1HB  TYR A 277      29.569 -10.032 -10.830  1.00  0.00           H  
ATOM   4231 2HB  TYR A 277      29.364  -8.883  -9.529  1.00  0.00           H  
ATOM   4232  HD1 TYR A 277      28.024 -12.033 -10.950  1.00  0.00           H  
ATOM   4233  HD2 TYR A 277      28.193  -9.399  -7.565  1.00  0.00           H  
ATOM   4234  HE1 TYR A 277      26.949 -13.765  -9.546  1.00  0.00           H  
ATOM   4235  HE2 TYR A 277      27.120 -11.129  -6.163  1.00  0.00           H  
ATOM   4236  HH  TYR A 277      26.199 -14.288  -7.516  1.00  0.00           H  
ATOM   4237  N   SER A 278      27.126  -7.132  -9.456  1.00  0.00           N  
ATOM   4238  CA  SER A 278      26.191  -6.459  -8.595  1.00  0.00           C  
ATOM   4239  C   SER A 278      25.068  -5.823  -9.410  1.00  0.00           C  
ATOM   4240  O   SER A 278      23.919  -5.856  -8.979  1.00  0.00           O  
ATOM   4241  CB  SER A 278      26.899  -5.411  -7.785  1.00  0.00           C  
ATOM   4242  OG  SER A 278      27.812  -5.996  -6.899  1.00  0.00           O  
ATOM   4243  H   SER A 278      28.088  -6.819  -9.488  1.00  0.00           H  
ATOM   4244  HA  SER A 278      25.757  -7.192  -7.914  1.00  0.00           H  
ATOM   4245 1HB  SER A 278      27.412  -4.740  -8.439  1.00  0.00           H  
ATOM   4246 2HB  SER A 278      26.183  -4.843  -7.240  1.00  0.00           H  
ATOM   4247  HG  SER A 278      28.221  -5.270  -6.422  1.00  0.00           H  
ATOM   4248  N   HIS A 279      25.379  -5.267 -10.602  1.00  0.00           N  
ATOM   4249  CA  HIS A 279      24.313  -4.663 -11.400  1.00  0.00           C  
ATOM   4250  C   HIS A 279      23.266  -5.703 -11.726  1.00  0.00           C  
ATOM   4251  O   HIS A 279      22.088  -5.443 -11.550  1.00  0.00           O  
ATOM   4252  CB  HIS A 279      24.791  -4.024 -12.716  1.00  0.00           C  
ATOM   4253  CG  HIS A 279      25.503  -2.717 -12.599  1.00  0.00           C  
ATOM   4254  ND1 HIS A 279      26.853  -2.621 -12.489  1.00  0.00           N  
ATOM   4255  CD2 HIS A 279      25.031  -1.448 -12.574  1.00  0.00           C  
ATOM   4256  CE1 HIS A 279      27.199  -1.361 -12.402  1.00  0.00           C  
ATOM   4257  NE2 HIS A 279      26.110  -0.623 -12.452  1.00  0.00           N  
ATOM   4258  H   HIS A 279      26.333  -5.271 -10.933  1.00  0.00           H  
ATOM   4259  HA  HIS A 279      23.800  -3.900 -10.814  1.00  0.00           H  
ATOM   4260 1HB  HIS A 279      25.467  -4.706 -13.225  1.00  0.00           H  
ATOM   4261 2HB  HIS A 279      23.934  -3.862 -13.369  1.00  0.00           H  
ATOM   4262  HD1 HIS A 279      27.502  -3.376 -12.550  1.00  0.00           H  
ATOM   4263  HD2 HIS A 279      24.027  -1.028 -12.632  1.00  0.00           H  
ATOM   4264  HE1 HIS A 279      28.228  -1.086 -12.310  1.00  0.00           H  
ATOM   4265  N   HIS A 280      23.703  -6.909 -12.094  1.00  0.00           N  
ATOM   4266  CA  HIS A 280      22.793  -8.003 -12.402  1.00  0.00           C  
ATOM   4267  C   HIS A 280      21.928  -8.328 -11.214  1.00  0.00           C  
ATOM   4268  O   HIS A 280      20.700  -8.352 -11.312  1.00  0.00           O  
ATOM   4269  CB  HIS A 280      23.552  -9.259 -12.833  1.00  0.00           C  
ATOM   4270  CG  HIS A 280      22.677 -10.424 -13.102  1.00  0.00           C  
ATOM   4271  ND1 HIS A 280      21.884 -10.531 -14.205  1.00  0.00           N  
ATOM   4272  CD2 HIS A 280      22.478 -11.550 -12.383  1.00  0.00           C  
ATOM   4273  CE1 HIS A 280      21.229 -11.682 -14.153  1.00  0.00           C  
ATOM   4274  NE2 HIS A 280      21.570 -12.308 -13.069  1.00  0.00           N  
ATOM   4275  H   HIS A 280      24.698  -7.060 -12.162  1.00  0.00           H  
ATOM   4276  HA  HIS A 280      22.120  -7.707 -13.205  1.00  0.00           H  
ATOM   4277 1HB  HIS A 280      24.122  -9.046 -13.738  1.00  0.00           H  
ATOM   4278 2HB  HIS A 280      24.253  -9.540 -12.072  1.00  0.00           H  
ATOM   4279  HD2 HIS A 280      22.951 -11.805 -11.433  1.00  0.00           H  
ATOM   4280  HE1 HIS A 280      20.534 -12.048 -14.877  1.00  0.00           H  
ATOM   4281  HE2 HIS A 280      21.222 -13.212 -12.779  1.00  0.00           H  
ATOM   4282  N   VAL A 281      22.576  -8.494 -10.074  1.00  0.00           N  
ATOM   4283  CA  VAL A 281      21.871  -8.818  -8.859  1.00  0.00           C  
ATOM   4284  C   VAL A 281      20.880  -7.731  -8.521  1.00  0.00           C  
ATOM   4285  O   VAL A 281      19.748  -8.026  -8.166  1.00  0.00           O  
ATOM   4286  CB  VAL A 281      22.837  -9.014  -7.675  1.00  0.00           C  
ATOM   4287  CG1 VAL A 281      22.061  -9.158  -6.374  1.00  0.00           C  
ATOM   4288  CG2 VAL A 281      23.721 -10.230  -7.904  1.00  0.00           C  
ATOM   4289  H   VAL A 281      23.583  -8.392 -10.059  1.00  0.00           H  
ATOM   4290  HA  VAL A 281      21.301  -9.735  -9.017  1.00  0.00           H  
ATOM   4291  HB  VAL A 281      23.498  -8.149  -7.610  1.00  0.00           H  
ATOM   4292 1HG1 VAL A 281      22.759  -9.295  -5.547  1.00  0.00           H  
ATOM   4293 2HG1 VAL A 281      21.469  -8.260  -6.202  1.00  0.00           H  
ATOM   4294 3HG1 VAL A 281      21.401 -10.023  -6.437  1.00  0.00           H  
ATOM   4295 1HG2 VAL A 281      24.397 -10.353  -7.059  1.00  0.00           H  
ATOM   4296 2HG2 VAL A 281      23.097 -11.118  -8.003  1.00  0.00           H  
ATOM   4297 3HG2 VAL A 281      24.303 -10.091  -8.816  1.00  0.00           H  
ATOM   4298  N   MET A 282      21.049  -6.608  -8.699  1.00  0.00           N  
ATOM   4299  CA  MET A 282      20.290  -5.387  -8.519  1.00  0.00           C  
ATOM   4300  C   MET A 282      19.210  -5.215  -9.593  1.00  0.00           C  
ATOM   4301  O   MET A 282      18.101  -4.755  -9.321  1.00  0.00           O  
ATOM   4302  CB  MET A 282      21.236  -4.189  -8.523  1.00  0.00           C  
ATOM   4303  CG  MET A 282      20.544  -2.839  -8.391  1.00  0.00           C  
ATOM   4304  SD  MET A 282      21.647  -1.455  -8.742  1.00  0.00           S  
ATOM   4305  CE  MET A 282      21.941  -1.693 -10.492  1.00  0.00           C  
ATOM   4306  H   MET A 282      22.029  -6.522  -8.903  1.00  0.00           H  
ATOM   4307  HA  MET A 282      19.775  -5.438  -7.559  1.00  0.00           H  
ATOM   4308 1HB  MET A 282      21.925  -4.327  -7.690  1.00  0.00           H  
ATOM   4309 2HB  MET A 282      21.789  -4.223  -9.462  1.00  0.00           H  
ATOM   4310 1HG  MET A 282      19.708  -2.817  -9.089  1.00  0.00           H  
ATOM   4311 2HG  MET A 282      20.169  -2.749  -7.372  1.00  0.00           H  
ATOM   4312 1HE  MET A 282      22.608  -0.912 -10.858  1.00  0.00           H  
ATOM   4313 2HE  MET A 282      22.400  -2.669 -10.655  1.00  0.00           H  
ATOM   4314 3HE  MET A 282      20.994  -1.643 -11.030  1.00  0.00           H  
ATOM   4315  N   GLN A 283      19.472  -5.779 -10.999  1.00  0.00           N  
ATOM   4316  CA  GLN A 283      18.458  -5.676 -12.038  1.00  0.00           C  
ATOM   4317  C   GLN A 283      17.325  -6.627 -11.729  1.00  0.00           C  
ATOM   4318  O   GLN A 283      16.167  -6.343 -12.018  1.00  0.00           O  
ATOM   4319  CB  GLN A 283      19.046  -5.990 -13.417  1.00  0.00           C  
ATOM   4320  CG  GLN A 283      19.933  -4.892 -13.980  1.00  0.00           C  
ATOM   4321  CD  GLN A 283      20.560  -5.278 -15.306  1.00  0.00           C  
ATOM   4322  OE1 GLN A 283      20.366  -6.393 -15.799  1.00  0.00           O  
ATOM   4323  NE2 GLN A 283      21.321  -4.359 -15.889  1.00  0.00           N  
ATOM   4324  H   GLN A 283      20.283  -6.340 -11.171  1.00  0.00           H  
ATOM   4325  HA  GLN A 283      18.063  -4.662 -12.044  1.00  0.00           H  
ATOM   4326 1HB  GLN A 283      19.620  -6.910 -13.312  1.00  0.00           H  
ATOM   4327 2HB  GLN A 283      18.204  -6.161 -14.086  1.00  0.00           H  
ATOM   4328 1HG  GLN A 283      19.612  -3.853 -14.051  1.00  0.00           H  
ATOM   4329 2HG  GLN A 283      20.690  -4.984 -13.200  1.00  0.00           H  
ATOM   4330 1HE2 GLN A 283      21.762  -4.557 -16.766  1.00  0.00           H  
ATOM   4331 2HE2 GLN A 283      21.453  -3.469 -15.454  1.00  0.00           H  
ATOM   4332  N   ALA A 284      17.677  -7.721 -11.069  1.00  0.00           N  
ATOM   4333  CA  ALA A 284      16.738  -8.691 -10.551  1.00  0.00           C  
ATOM   4334  C   ALA A 284      16.058  -8.188  -9.281  1.00  0.00           C  
ATOM   4335  O   ALA A 284      14.826  -8.161  -9.180  1.00  0.00           O  
ATOM   4336  CB  ALA A 284      17.471 -10.003 -10.316  1.00  0.00           C  
ATOM   4337  H   ALA A 284      18.665  -7.886 -10.918  1.00  0.00           H  
ATOM   4338  HA  ALA A 284      15.950  -8.844 -11.289  1.00  0.00           H  
ATOM   4339 1HB  ALA A 284      16.785 -10.741  -9.930  1.00  0.00           H  
ATOM   4340 2HB  ALA A 284      17.890 -10.356 -11.255  1.00  0.00           H  
ATOM   4341 3HB  ALA A 284      18.273  -9.848  -9.602  1.00  0.00           H  
ATOM   4342  N   GLY A 285      16.890  -7.779  -8.333  1.00  0.00           N  
ATOM   4343  CA  GLY A 285      16.495  -7.376  -6.999  1.00  0.00           C  
ATOM   4344  C   GLY A 285      15.523  -6.232  -6.880  1.00  0.00           C  
ATOM   4345  O   GLY A 285      14.578  -6.347  -6.104  1.00  0.00           O  
ATOM   4346  H   GLY A 285      17.871  -7.743  -8.539  1.00  0.00           H  
ATOM   4347 1HA  GLY A 285      16.044  -8.233  -6.500  1.00  0.00           H  
ATOM   4348 2HA  GLY A 285      17.394  -7.097  -6.460  1.00  0.00           H  
ATOM   4349  N   ILE A 286      15.698  -5.153  -7.640  1.00  0.00           N  
ATOM   4350  CA  ILE A 286      14.758  -4.066  -7.422  1.00  0.00           C  
ATOM   4351  C   ILE A 286      13.351  -4.484  -7.866  1.00  0.00           C  
ATOM   4352  O   ILE A 286      12.460  -4.397  -7.033  1.00  0.00           O  
ATOM   4353  CB  ILE A 286      15.181  -2.793  -8.177  1.00  0.00           C  
ATOM   4354  CG1 ILE A 286      16.451  -2.202  -7.559  1.00  0.00           C  
ATOM   4355  CG2 ILE A 286      14.055  -1.770  -8.167  1.00  0.00           C  
ATOM   4356  CD1 ILE A 286      17.097  -1.127  -8.403  1.00  0.00           C  
ATOM   4357  H   ILE A 286      16.438  -5.102  -8.321  1.00  0.00           H  
ATOM   4358  HA  ILE A 286      14.646  -3.918  -6.357  1.00  0.00           H  
ATOM   4359  HB  ILE A 286      15.425  -3.054  -9.206  1.00  0.00           H  
ATOM   4360 1HG1 ILE A 286      16.177  -1.787  -6.590  1.00  0.00           H  
ATOM   4361 2HG1 ILE A 286      17.153  -3.023  -7.417  1.00  0.00           H  
ATOM   4362 1HG2 ILE A 286      14.370  -0.876  -8.705  1.00  0.00           H  
ATOM   4363 2HG2 ILE A 286      13.175  -2.192  -8.652  1.00  0.00           H  
ATOM   4364 3HG2 ILE A 286      13.811  -1.507  -7.138  1.00  0.00           H  
ATOM   4365 1HD1 ILE A 286      17.991  -0.758  -7.900  1.00  0.00           H  
ATOM   4366 2HD1 ILE A 286      17.373  -1.542  -9.374  1.00  0.00           H  
ATOM   4367 3HD1 ILE A 286      16.397  -0.305  -8.546  1.00  0.00           H  
ATOM   4368  N   PRO A 287      13.087  -4.967  -9.107  1.00  0.00           N  
ATOM   4369  CA  PRO A 287      11.773  -5.436  -9.530  1.00  0.00           C  
ATOM   4370  C   PRO A 287      11.171  -6.355  -8.483  1.00  0.00           C  
ATOM   4371  O   PRO A 287      10.021  -6.179  -8.083  1.00  0.00           O  
ATOM   4372  CB  PRO A 287      12.093  -6.174 -10.833  1.00  0.00           C  
ATOM   4373  CG  PRO A 287      13.219  -5.390 -11.400  1.00  0.00           C  
ATOM   4374  CD  PRO A 287      14.076  -5.034 -10.211  1.00  0.00           C  
ATOM   4375  HA  PRO A 287      11.112  -4.570  -9.673  1.00  0.00           H  
ATOM   4376 1HB  PRO A 287      12.356  -7.221 -10.620  1.00  0.00           H  
ATOM   4377 2HB  PRO A 287      11.206  -6.193 -11.484  1.00  0.00           H  
ATOM   4378 1HG  PRO A 287      13.750  -5.977 -12.128  1.00  0.00           H  
ATOM   4379 2HG  PRO A 287      12.839  -4.503 -11.926  1.00  0.00           H  
ATOM   4380 1HD  PRO A 287      14.779  -5.819 -10.033  1.00  0.00           H  
ATOM   4381 2HD  PRO A 287      14.563  -4.117 -10.421  1.00  0.00           H  
ATOM   4382  N   LEU A 288      11.980  -7.276  -7.961  1.00  0.00           N  
ATOM   4383  CA  LEU A 288      11.483  -8.182  -6.945  1.00  0.00           C  
ATOM   4384  C   LEU A 288      11.067  -7.456  -5.682  1.00  0.00           C  
ATOM   4385  O   LEU A 288      10.044  -7.796  -5.083  1.00  0.00           O  
ATOM   4386  CB  LEU A 288      12.559  -9.217  -6.616  1.00  0.00           C  
ATOM   4387  CG  LEU A 288      12.868 -10.238  -7.711  1.00  0.00           C  
ATOM   4388  CD1 LEU A 288      14.102 -11.033  -7.309  1.00  0.00           C  
ATOM   4389  CD2 LEU A 288      11.670 -11.136  -7.905  1.00  0.00           C  
ATOM   4390  H   LEU A 288      12.948  -7.356  -8.267  1.00  0.00           H  
ATOM   4391  HA  LEU A 288      10.591  -8.675  -7.330  1.00  0.00           H  
ATOM   4392 1HB  LEU A 288      13.485  -8.692  -6.386  1.00  0.00           H  
ATOM   4393 2HB  LEU A 288      12.249  -9.769  -5.729  1.00  0.00           H  
ATOM   4394  HG  LEU A 288      13.089  -9.726  -8.645  1.00  0.00           H  
ATOM   4395 1HD1 LEU A 288      14.331 -11.763  -8.078  1.00  0.00           H  
ATOM   4396 2HD1 LEU A 288      14.948 -10.355  -7.191  1.00  0.00           H  
ATOM   4397 3HD1 LEU A 288      13.912 -11.548  -6.370  1.00  0.00           H  
ATOM   4398 1HD2 LEU A 288      11.889 -11.859  -8.681  1.00  0.00           H  
ATOM   4399 2HD2 LEU A 288      11.448 -11.658  -6.976  1.00  0.00           H  
ATOM   4400 3HD2 LEU A 288      10.809 -10.543  -8.197  1.00  0.00           H  
ATOM   4401  N   SER A 289      11.832  -6.431  -5.304  1.00  0.00           N  
ATOM   4402  CA  SER A 289      11.585  -5.722  -4.065  1.00  0.00           C  
ATOM   4403  C   SER A 289      10.392  -4.811  -4.190  1.00  0.00           C  
ATOM   4404  O   SER A 289       9.689  -4.583  -3.212  1.00  0.00           O  
ATOM   4405  CB  SER A 289      12.811  -4.928  -3.660  1.00  0.00           C  
ATOM   4406  OG  SER A 289      13.006  -3.806  -4.477  1.00  0.00           O  
ATOM   4407  H   SER A 289      12.600  -6.138  -5.885  1.00  0.00           H  
ATOM   4408  HA  SER A 289      11.333  -6.447  -3.292  1.00  0.00           H  
ATOM   4409 1HB  SER A 289      12.687  -4.598  -2.629  1.00  0.00           H  
ATOM   4410 2HB  SER A 289      13.685  -5.574  -3.731  1.00  0.00           H  
ATOM   4411  HG  SER A 289      12.798  -4.034  -5.386  1.00  0.00           H  
ATOM   4412  N   THR A 290      10.107  -4.379  -5.418  1.00  0.00           N  
ATOM   4413  CA  THR A 290       8.951  -3.548  -5.665  1.00  0.00           C  
ATOM   4414  C   THR A 290       7.743  -4.422  -5.657  1.00  0.00           C  
ATOM   4415  O   THR A 290       6.685  -4.013  -5.214  1.00  0.00           O  
ATOM   4416  CB  THR A 290       9.035  -2.796  -7.006  1.00  0.00           C  
ATOM   4417  OG1 THR A 290       9.157  -3.739  -8.079  1.00  0.00           O  
ATOM   4418  CG2 THR A 290      10.235  -1.861  -7.019  1.00  0.00           C  
ATOM   4419  H   THR A 290      10.702  -4.633  -6.184  1.00  0.00           H  
ATOM   4420  HA  THR A 290       8.846  -2.832  -4.853  1.00  0.00           H  
ATOM   4421  HB  THR A 290       8.123  -2.216  -7.145  1.00  0.00           H  
ATOM   4422  HG1 THR A 290       9.731  -4.459  -7.807  1.00  0.00           H  
ATOM   4423 1HG2 THR A 290      10.278  -1.339  -7.974  1.00  0.00           H  
ATOM   4424 2HG2 THR A 290      10.140  -1.136  -6.211  1.00  0.00           H  
ATOM   4425 3HG2 THR A 290      11.148  -2.440  -6.880  1.00  0.00           H  
ATOM   4426  N   GLY A 291       7.915  -5.660  -6.072  1.00  0.00           N  
ATOM   4427  CA  GLY A 291       6.836  -6.603  -5.980  1.00  0.00           C  
ATOM   4428  C   GLY A 291       6.434  -6.744  -4.529  1.00  0.00           C  
ATOM   4429  O   GLY A 291       5.269  -6.553  -4.176  1.00  0.00           O  
ATOM   4430  H   GLY A 291       8.803  -5.948  -6.456  1.00  0.00           H  
ATOM   4431 1HA  GLY A 291       5.994  -6.272  -6.575  1.00  0.00           H  
ATOM   4432 2HA  GLY A 291       7.158  -7.553  -6.391  1.00  0.00           H  
ATOM   4433  N   LEU A 292       7.436  -6.988  -3.686  1.00  0.00           N  
ATOM   4434  CA  LEU A 292       7.206  -7.177  -2.268  1.00  0.00           C  
ATOM   4435  C   LEU A 292       6.581  -5.940  -1.656  1.00  0.00           C  
ATOM   4436  O   LEU A 292       5.642  -6.032  -0.872  1.00  0.00           O  
ATOM   4437  CB  LEU A 292       8.529  -7.503  -1.574  1.00  0.00           C  
ATOM   4438  CG  LEU A 292       9.149  -8.849  -1.950  1.00  0.00           C  
ATOM   4439  CD1 LEU A 292      10.526  -8.952  -1.319  1.00  0.00           C  
ATOM   4440  CD2 LEU A 292       8.238  -9.966  -1.480  1.00  0.00           C  
ATOM   4441  H   LEU A 292       8.378  -7.042  -4.050  1.00  0.00           H  
ATOM   4442  HA  LEU A 292       6.498  -7.990  -2.137  1.00  0.00           H  
ATOM   4443 1HB  LEU A 292       9.250  -6.724  -1.815  1.00  0.00           H  
ATOM   4444 2HB  LEU A 292       8.366  -7.497  -0.496  1.00  0.00           H  
ATOM   4445  HG  LEU A 292       9.272  -8.912  -3.031  1.00  0.00           H  
ATOM   4446 1HD1 LEU A 292      10.975  -9.910  -1.581  1.00  0.00           H  
ATOM   4447 2HD1 LEU A 292      11.157  -8.142  -1.687  1.00  0.00           H  
ATOM   4448 3HD1 LEU A 292      10.435  -8.881  -0.237  1.00  0.00           H  
ATOM   4449 1HD2 LEU A 292       8.674 -10.930  -1.745  1.00  0.00           H  
ATOM   4450 2HD2 LEU A 292       8.118  -9.909  -0.398  1.00  0.00           H  
ATOM   4451 3HD2 LEU A 292       7.266  -9.863  -1.960  1.00  0.00           H  
ATOM   4452  N   ALA A 293       7.056  -4.772  -2.077  1.00  0.00           N  
ATOM   4453  CA  ALA A 293       6.545  -3.513  -1.575  1.00  0.00           C  
ATOM   4454  C   ALA A 293       5.093  -3.359  -1.901  1.00  0.00           C  
ATOM   4455  O   ALA A 293       4.282  -3.026  -1.040  1.00  0.00           O  
ATOM   4456  CB  ALA A 293       7.379  -2.378  -2.124  1.00  0.00           C  
ATOM   4457  H   ALA A 293       7.790  -4.748  -2.763  1.00  0.00           H  
ATOM   4458  HA  ALA A 293       6.611  -3.501  -0.498  1.00  0.00           H  
ATOM   4459 1HB  ALA A 293       6.997  -1.461  -1.749  1.00  0.00           H  
ATOM   4460 2HB  ALA A 293       8.408  -2.508  -1.808  1.00  0.00           H  
ATOM   4461 3HB  ALA A 293       7.333  -2.380  -3.201  1.00  0.00           H  
ATOM   4462  N   PHE A 294       4.754  -3.674  -3.135  1.00  0.00           N  
ATOM   4463  CA  PHE A 294       3.419  -3.497  -3.639  1.00  0.00           C  
ATOM   4464  C   PHE A 294       2.458  -4.437  -2.948  1.00  0.00           C  
ATOM   4465  O   PHE A 294       1.291  -4.094  -2.771  1.00  0.00           O  
ATOM   4466  CB  PHE A 294       3.415  -3.726  -5.143  1.00  0.00           C  
ATOM   4467  CG  PHE A 294       4.247  -2.677  -5.866  1.00  0.00           C  
ATOM   4468  CD1 PHE A 294       4.834  -1.617  -5.162  1.00  0.00           C  
ATOM   4469  CD2 PHE A 294       4.443  -2.740  -7.213  1.00  0.00           C  
ATOM   4470  CE1 PHE A 294       5.593  -0.662  -5.824  1.00  0.00           C  
ATOM   4471  CE2 PHE A 294       5.199  -1.795  -7.888  1.00  0.00           C  
ATOM   4472  CZ  PHE A 294       5.775  -0.752  -7.193  1.00  0.00           C  
ATOM   4473  H   PHE A 294       5.449  -4.053  -3.752  1.00  0.00           H  
ATOM   4474  HA  PHE A 294       3.077  -2.492  -3.387  1.00  0.00           H  
ATOM   4475 1HB  PHE A 294       3.810  -4.715  -5.372  1.00  0.00           H  
ATOM   4476 2HB  PHE A 294       2.394  -3.696  -5.522  1.00  0.00           H  
ATOM   4477  HD1 PHE A 294       4.692  -1.546  -4.086  1.00  0.00           H  
ATOM   4478  HD2 PHE A 294       3.992  -3.552  -7.747  1.00  0.00           H  
ATOM   4479  HE1 PHE A 294       6.044   0.158  -5.264  1.00  0.00           H  
ATOM   4480  HE2 PHE A 294       5.336  -1.875  -8.967  1.00  0.00           H  
ATOM   4481  HZ  PHE A 294       6.368  -0.005  -7.718  1.00  0.00           H  
ATOM   4482  N   LEU A 295       2.949  -5.590  -2.467  1.00  0.00           N  
ATOM   4483  CA  LEU A 295       2.054  -6.497  -1.761  1.00  0.00           C  
ATOM   4484  C   LEU A 295       1.408  -5.830  -0.567  1.00  0.00           C  
ATOM   4485  O   LEU A 295       0.283  -6.164  -0.226  1.00  0.00           O  
ATOM   4486  CB  LEU A 295       2.752  -7.765  -1.267  1.00  0.00           C  
ATOM   4487  CG  LEU A 295       3.225  -8.748  -2.302  1.00  0.00           C  
ATOM   4488  CD1 LEU A 295       3.980  -9.854  -1.588  1.00  0.00           C  
ATOM   4489  CD2 LEU A 295       2.031  -9.290  -3.080  1.00  0.00           C  
ATOM   4490  H   LEU A 295       3.927  -5.825  -2.594  1.00  0.00           H  
ATOM   4491  HA  LEU A 295       1.272  -6.809  -2.450  1.00  0.00           H  
ATOM   4492 1HB  LEU A 295       3.619  -7.479  -0.692  1.00  0.00           H  
ATOM   4493 2HB  LEU A 295       2.066  -8.302  -0.612  1.00  0.00           H  
ATOM   4494  HG  LEU A 295       3.901  -8.266  -2.987  1.00  0.00           H  
ATOM   4495 1HD1 LEU A 295       4.330 -10.571  -2.300  1.00  0.00           H  
ATOM   4496 2HD1 LEU A 295       4.829  -9.431  -1.057  1.00  0.00           H  
ATOM   4497 3HD1 LEU A 295       3.316 -10.346  -0.878  1.00  0.00           H  
ATOM   4498 1HD2 LEU A 295       2.381 -10.000  -3.829  1.00  0.00           H  
ATOM   4499 2HD2 LEU A 295       1.346  -9.791  -2.397  1.00  0.00           H  
ATOM   4500 3HD2 LEU A 295       1.513  -8.468  -3.574  1.00  0.00           H  
ATOM   4501  N   ASN A 296       2.091  -4.858   0.038  1.00  0.00           N  
ATOM   4502  CA  ASN A 296       1.560  -4.173   1.199  1.00  0.00           C  
ATOM   4503  C   ASN A 296       0.200  -3.556   0.934  1.00  0.00           C  
ATOM   4504  O   ASN A 296      -0.672  -3.521   1.803  1.00  0.00           O  
ATOM   4505  CB  ASN A 296       2.525  -3.117   1.673  1.00  0.00           C  
ATOM   4506  CG  ASN A 296       2.014  -2.439   2.821  1.00  0.00           C  
ATOM   4507  OD1 ASN A 296       2.119  -1.217   2.867  1.00  0.00           O  
ATOM   4508  ND2 ASN A 296       1.468  -3.185   3.740  1.00  0.00           N  
ATOM   4509  H   ASN A 296       3.001  -4.577  -0.304  1.00  0.00           H  
ATOM   4510  HA  ASN A 296       1.437  -4.900   1.997  1.00  0.00           H  
ATOM   4511 1HB  ASN A 296       3.457  -3.556   1.910  1.00  0.00           H  
ATOM   4512 2HB  ASN A 296       2.702  -2.401   0.874  1.00  0.00           H  
ATOM   4513 1HD2 ASN A 296       1.089  -2.790   4.571  1.00  0.00           H  
ATOM   4514 2HD2 ASN A 296       1.428  -4.176   3.614  1.00  0.00           H  
ATOM   4515  N   SER A 297      -0.027  -3.158  -0.311  1.00  0.00           N  
ATOM   4516  CA  SER A 297      -1.267  -2.522  -0.687  1.00  0.00           C  
ATOM   4517  C   SER A 297      -2.448  -3.467  -0.548  1.00  0.00           C  
ATOM   4518  O   SER A 297      -3.580  -3.020  -0.375  1.00  0.00           O  
ATOM   4519  CB  SER A 297      -1.164  -2.027  -2.106  1.00  0.00           C  
ATOM   4520  OG  SER A 297      -1.062  -3.102  -2.979  1.00  0.00           O  
ATOM   4521  H   SER A 297       0.674  -3.295  -1.023  1.00  0.00           H  
ATOM   4522  HA  SER A 297      -1.469  -1.719   0.018  1.00  0.00           H  
ATOM   4523 1HB  SER A 297      -2.042  -1.430  -2.351  1.00  0.00           H  
ATOM   4524 2HB  SER A 297      -0.294  -1.380  -2.206  1.00  0.00           H  
ATOM   4525  HG  SER A 297      -0.484  -3.737  -2.549  1.00  0.00           H  
ATOM   4526  N   CYS A 298      -2.196  -4.777  -0.563  1.00  0.00           N  
ATOM   4527  CA  CYS A 298      -3.287  -5.714  -0.426  1.00  0.00           C  
ATOM   4528  C   CYS A 298      -3.260  -6.335   0.944  1.00  0.00           C  
ATOM   4529  O   CYS A 298      -4.301  -6.726   1.474  1.00  0.00           O  
ATOM   4530  CB  CYS A 298      -3.231  -6.819  -1.478  1.00  0.00           C  
ATOM   4531  SG  CYS A 298      -1.848  -7.978  -1.316  1.00  0.00           S  
ATOM   4532  H   CYS A 298      -1.259  -5.121  -0.669  1.00  0.00           H  
ATOM   4533  HA  CYS A 298      -4.232  -5.175  -0.458  1.00  0.00           H  
ATOM   4534 1HB  CYS A 298      -4.147  -7.394  -1.434  1.00  0.00           H  
ATOM   4535 2HB  CYS A 298      -3.167  -6.373  -2.463  1.00  0.00           H  
ATOM   4536  HG  CYS A 298      -2.167  -8.727  -2.371  1.00  0.00           H  
ATOM   4537  N   LEU A 299      -2.071  -6.396   1.533  1.00  0.00           N  
ATOM   4538  CA  LEU A 299      -1.928  -7.015   2.826  1.00  0.00           C  
ATOM   4539  C   LEU A 299      -2.572  -6.178   3.889  1.00  0.00           C  
ATOM   4540  O   LEU A 299      -3.184  -6.708   4.802  1.00  0.00           O  
ATOM   4541  CB  LEU A 299      -0.463  -7.232   3.169  1.00  0.00           C  
ATOM   4542  CG  LEU A 299       0.234  -8.287   2.325  1.00  0.00           C  
ATOM   4543  CD1 LEU A 299       1.680  -8.277   2.642  1.00  0.00           C  
ATOM   4544  CD2 LEU A 299      -0.390  -9.639   2.609  1.00  0.00           C  
ATOM   4545  H   LEU A 299      -1.260  -6.006   1.073  1.00  0.00           H  
ATOM   4546  HA  LEU A 299      -2.448  -7.963   2.814  1.00  0.00           H  
ATOM   4547 1HB  LEU A 299       0.062  -6.296   3.043  1.00  0.00           H  
ATOM   4548 2HB  LEU A 299      -0.390  -7.529   4.215  1.00  0.00           H  
ATOM   4549  HG  LEU A 299       0.124  -8.054   1.277  1.00  0.00           H  
ATOM   4550 1HD1 LEU A 299       2.190  -9.031   2.041  1.00  0.00           H  
ATOM   4551 2HD1 LEU A 299       2.073  -7.305   2.416  1.00  0.00           H  
ATOM   4552 3HD1 LEU A 299       1.823  -8.499   3.698  1.00  0.00           H  
ATOM   4553 1HD2 LEU A 299       0.104 -10.401   2.006  1.00  0.00           H  
ATOM   4554 2HD2 LEU A 299      -0.273  -9.880   3.666  1.00  0.00           H  
ATOM   4555 3HD2 LEU A 299      -1.447  -9.610   2.359  1.00  0.00           H  
ATOM   4556  N   ASN A 300      -2.504  -4.863   3.755  1.00  0.00           N  
ATOM   4557  CA  ASN A 300      -3.114  -4.026   4.769  1.00  0.00           C  
ATOM   4558  C   ASN A 300      -4.586  -4.518   4.967  1.00  0.00           C  
ATOM   4559  O   ASN A 300      -4.881  -5.010   6.061  1.00  0.00           O  
ATOM   4560  CB  ASN A 300      -2.918  -2.553   4.384  1.00  0.00           C  
ATOM   4561  CG  ASN A 300      -1.497  -2.096   4.544  1.00  0.00           C  
ATOM   4562  OD1 ASN A 300      -0.694  -2.700   5.260  1.00  0.00           O  
ATOM   4563  ND2 ASN A 300      -1.176  -0.990   3.920  1.00  0.00           N  
ATOM   4564  H   ASN A 300      -2.036  -4.450   2.962  1.00  0.00           H  
ATOM   4565  HA  ASN A 300      -2.622  -4.217   5.724  1.00  0.00           H  
ATOM   4566 1HB  ASN A 300      -3.191  -2.346   3.394  1.00  0.00           H  
ATOM   4567 2HB  ASN A 300      -3.564  -1.934   5.010  1.00  0.00           H  
ATOM   4568 1HD2 ASN A 300      -0.244  -0.630   3.985  1.00  0.00           H  
ATOM   4569 2HD2 ASN A 300      -1.861  -0.511   3.382  1.00  0.00           H  
ATOM   4570  N   PRO A 301      -5.506  -4.501   3.957  1.00  0.00           N  
ATOM   4571  CA  PRO A 301      -6.833  -5.083   4.012  1.00  0.00           C  
ATOM   4572  C   PRO A 301      -6.899  -6.517   4.504  1.00  0.00           C  
ATOM   4573  O   PRO A 301      -7.696  -6.830   5.383  1.00  0.00           O  
ATOM   4574  CB  PRO A 301      -7.285  -4.996   2.561  1.00  0.00           C  
ATOM   4575  CG  PRO A 301      -6.649  -3.798   2.070  1.00  0.00           C  
ATOM   4576  CD  PRO A 301      -5.287  -3.781   2.682  1.00  0.00           C  
ATOM   4577  HA  PRO A 301      -7.448  -4.474   4.684  1.00  0.00           H  
ATOM   4578 1HB  PRO A 301      -6.977  -5.900   2.014  1.00  0.00           H  
ATOM   4579 2HB  PRO A 301      -8.377  -4.951   2.517  1.00  0.00           H  
ATOM   4580 1HG  PRO A 301      -6.610  -3.821   0.977  1.00  0.00           H  
ATOM   4581 2HG  PRO A 301      -7.241  -2.918   2.355  1.00  0.00           H  
ATOM   4582 1HD  PRO A 301      -4.603  -4.324   2.061  1.00  0.00           H  
ATOM   4583 2HD  PRO A 301      -5.018  -2.760   2.777  1.00  0.00           H  
ATOM   4584  N   ILE A 302      -6.041  -7.385   3.961  1.00  0.00           N  
ATOM   4585  CA  ILE A 302      -6.082  -8.795   4.326  1.00  0.00           C  
ATOM   4586  C   ILE A 302      -5.860  -8.989   5.795  1.00  0.00           C  
ATOM   4587  O   ILE A 302      -6.617  -9.694   6.442  1.00  0.00           O  
ATOM   4588  CB  ILE A 302      -5.031  -9.587   3.547  1.00  0.00           C  
ATOM   4589  CG1 ILE A 302      -5.436  -9.640   2.070  1.00  0.00           C  
ATOM   4590  CG2 ILE A 302      -4.883 -10.965   4.123  1.00  0.00           C  
ATOM   4591  CD1 ILE A 302      -4.346 -10.127   1.154  1.00  0.00           C  
ATOM   4592  H   ILE A 302      -5.350  -7.070   3.288  1.00  0.00           H  
ATOM   4593  HA  ILE A 302      -7.081  -9.179   4.119  1.00  0.00           H  
ATOM   4594  HB  ILE A 302      -4.090  -9.081   3.605  1.00  0.00           H  
ATOM   4595 1HG1 ILE A 302      -6.296 -10.298   1.965  1.00  0.00           H  
ATOM   4596 2HG1 ILE A 302      -5.733  -8.646   1.750  1.00  0.00           H  
ATOM   4597 1HG2 ILE A 302      -4.133 -11.517   3.559  1.00  0.00           H  
ATOM   4598 2HG2 ILE A 302      -4.575 -10.887   5.155  1.00  0.00           H  
ATOM   4599 3HG2 ILE A 302      -5.837 -11.489   4.065  1.00  0.00           H  
ATOM   4600 1HD1 ILE A 302      -4.710 -10.134   0.137  1.00  0.00           H  
ATOM   4601 2HD1 ILE A 302      -3.487  -9.468   1.226  1.00  0.00           H  
ATOM   4602 3HD1 ILE A 302      -4.052 -11.134   1.441  1.00  0.00           H  
ATOM   4603  N   LEU A 303      -4.888  -8.301   6.333  1.00  0.00           N  
ATOM   4604  CA  LEU A 303      -4.594  -8.366   7.739  1.00  0.00           C  
ATOM   4605  C   LEU A 303      -5.760  -7.830   8.536  1.00  0.00           C  
ATOM   4606  O   LEU A 303      -6.117  -8.388   9.572  1.00  0.00           O  
ATOM   4607  CB  LEU A 303      -3.338  -7.565   7.999  1.00  0.00           C  
ATOM   4608  CG  LEU A 303      -2.104  -8.184   7.411  1.00  0.00           C  
ATOM   4609  CD1 LEU A 303      -0.974  -7.244   7.545  1.00  0.00           C  
ATOM   4610  CD2 LEU A 303      -1.827  -9.487   8.122  1.00  0.00           C  
ATOM   4611  H   LEU A 303      -4.332  -7.710   5.747  1.00  0.00           H  
ATOM   4612  HA  LEU A 303      -4.456  -9.408   8.023  1.00  0.00           H  
ATOM   4613 1HB  LEU A 303      -3.466  -6.573   7.581  1.00  0.00           H  
ATOM   4614 2HB  LEU A 303      -3.202  -7.466   9.078  1.00  0.00           H  
ATOM   4615  HG  LEU A 303      -2.249  -8.374   6.350  1.00  0.00           H  
ATOM   4616 1HD1 LEU A 303      -0.090  -7.695   7.120  1.00  0.00           H  
ATOM   4617 2HD1 LEU A 303      -1.205  -6.317   7.014  1.00  0.00           H  
ATOM   4618 3HD1 LEU A 303      -0.808  -7.030   8.588  1.00  0.00           H  
ATOM   4619 1HD2 LEU A 303      -0.932  -9.947   7.703  1.00  0.00           H  
ATOM   4620 2HD2 LEU A 303      -1.674  -9.296   9.177  1.00  0.00           H  
ATOM   4621 3HD2 LEU A 303      -2.674 -10.158   7.993  1.00  0.00           H  
ATOM   4622  N   TYR A 304      -6.422  -6.783   8.039  1.00  0.00           N  
ATOM   4623  CA  TYR A 304      -7.572  -6.296   8.777  1.00  0.00           C  
ATOM   4624  C   TYR A 304      -8.592  -7.425   8.878  1.00  0.00           C  
ATOM   4625  O   TYR A 304      -9.188  -7.657   9.924  1.00  0.00           O  
ATOM   4626  CB  TYR A 304      -8.202  -5.057   8.116  1.00  0.00           C  
ATOM   4627  CG  TYR A 304      -7.401  -3.775   8.286  1.00  0.00           C  
ATOM   4628  CD1 TYR A 304      -7.400  -2.812   7.284  1.00  0.00           C  
ATOM   4629  CD2 TYR A 304      -6.676  -3.570   9.436  1.00  0.00           C  
ATOM   4630  CE1 TYR A 304      -6.668  -1.645   7.444  1.00  0.00           C  
ATOM   4631  CE2 TYR A 304      -5.948  -2.414   9.601  1.00  0.00           C  
ATOM   4632  CZ  TYR A 304      -5.939  -1.452   8.616  1.00  0.00           C  
ATOM   4633  OH  TYR A 304      -5.210  -0.306   8.792  1.00  0.00           O  
ATOM   4634  H   TYR A 304      -6.128  -6.343   7.174  1.00  0.00           H  
ATOM   4635  HA  TYR A 304      -7.257  -6.017   9.783  1.00  0.00           H  
ATOM   4636 1HB  TYR A 304      -8.322  -5.230   7.056  1.00  0.00           H  
ATOM   4637 2HB  TYR A 304      -9.195  -4.888   8.533  1.00  0.00           H  
ATOM   4638  HD1 TYR A 304      -7.974  -2.974   6.372  1.00  0.00           H  
ATOM   4639  HD2 TYR A 304      -6.679  -4.323  10.215  1.00  0.00           H  
ATOM   4640  HE1 TYR A 304      -6.666  -0.888   6.658  1.00  0.00           H  
ATOM   4641  HE2 TYR A 304      -5.375  -2.257  10.515  1.00  0.00           H  
ATOM   4642  HH  TYR A 304      -4.772  -0.336   9.645  1.00  0.00           H  
ATOM   4643  N   VAL A 305      -8.760  -8.164   7.780  1.00  0.00           N  
ATOM   4644  CA  VAL A 305      -9.700  -9.271   7.770  1.00  0.00           C  
ATOM   4645  C   VAL A 305      -9.285 -10.389   8.711  1.00  0.00           C  
ATOM   4646  O   VAL A 305     -10.074 -10.830   9.535  1.00  0.00           O  
ATOM   4647  CB  VAL A 305      -9.855  -9.862   6.349  1.00  0.00           C  
ATOM   4648  CG1 VAL A 305     -10.692 -11.120   6.409  1.00  0.00           C  
ATOM   4649  CG2 VAL A 305     -10.467  -8.853   5.441  1.00  0.00           C  
ATOM   4650  H   VAL A 305      -8.227  -7.949   6.951  1.00  0.00           H  
ATOM   4651  HA  VAL A 305     -10.661  -8.908   8.136  1.00  0.00           H  
ATOM   4652  HB  VAL A 305      -8.893 -10.142   5.961  1.00  0.00           H  
ATOM   4653 1HG1 VAL A 305     -10.799 -11.533   5.407  1.00  0.00           H  
ATOM   4654 2HG1 VAL A 305     -10.205 -11.853   7.052  1.00  0.00           H  
ATOM   4655 3HG1 VAL A 305     -11.673 -10.880   6.808  1.00  0.00           H  
ATOM   4656 1HG2 VAL A 305     -10.572  -9.276   4.444  1.00  0.00           H  
ATOM   4657 2HG2 VAL A 305     -11.427  -8.586   5.824  1.00  0.00           H  
ATOM   4658 3HG2 VAL A 305      -9.838  -7.979   5.393  1.00  0.00           H  
ATOM   4659  N   LEU A 306      -8.036 -10.823   8.596  1.00  0.00           N  
ATOM   4660  CA  LEU A 306      -7.522 -11.943   9.365  1.00  0.00           C  
ATOM   4661  C   LEU A 306      -7.491 -11.720  10.853  1.00  0.00           C  
ATOM   4662  O   LEU A 306      -7.780 -12.634  11.626  1.00  0.00           O  
ATOM   4663  CB  LEU A 306      -6.114 -12.286   8.897  1.00  0.00           C  
ATOM   4664  CG  LEU A 306      -6.005 -12.871   7.497  1.00  0.00           C  
ATOM   4665  CD1 LEU A 306      -4.539 -13.001   7.130  1.00  0.00           C  
ATOM   4666  CD2 LEU A 306      -6.708 -14.215   7.461  1.00  0.00           C  
ATOM   4667  H   LEU A 306      -7.425 -10.360   7.953  1.00  0.00           H  
ATOM   4668  HA  LEU A 306      -8.204 -12.782   9.229  1.00  0.00           H  
ATOM   4669 1HB  LEU A 306      -5.510 -11.380   8.925  1.00  0.00           H  
ATOM   4670 2HB  LEU A 306      -5.684 -13.007   9.590  1.00  0.00           H  
ATOM   4671  HG  LEU A 306      -6.472 -12.199   6.779  1.00  0.00           H  
ATOM   4672 1HD1 LEU A 306      -4.450 -13.419   6.128  1.00  0.00           H  
ATOM   4673 2HD1 LEU A 306      -4.071 -12.019   7.155  1.00  0.00           H  
ATOM   4674 3HD1 LEU A 306      -4.043 -13.658   7.843  1.00  0.00           H  
ATOM   4675 1HD2 LEU A 306      -6.633 -14.639   6.459  1.00  0.00           H  
ATOM   4676 2HD2 LEU A 306      -6.238 -14.891   8.177  1.00  0.00           H  
ATOM   4677 3HD2 LEU A 306      -7.758 -14.083   7.723  1.00  0.00           H  
ATOM   4678  N   ILE A 307      -7.185 -10.512  11.270  1.00  0.00           N  
ATOM   4679  CA  ILE A 307      -7.068 -10.254  12.683  1.00  0.00           C  
ATOM   4680  C   ILE A 307      -8.378  -9.809  13.281  1.00  0.00           C  
ATOM   4681  O   ILE A 307      -8.790 -10.298  14.339  1.00  0.00           O  
ATOM   4682  CB  ILE A 307      -5.995  -9.193  12.945  1.00  0.00           C  
ATOM   4683  CG1 ILE A 307      -4.660  -9.709  12.444  1.00  0.00           C  
ATOM   4684  CG2 ILE A 307      -5.961  -8.870  14.435  1.00  0.00           C  
ATOM   4685  CD1 ILE A 307      -3.590  -8.680  12.414  1.00  0.00           C  
ATOM   4686  H   ILE A 307      -7.033  -9.768  10.610  1.00  0.00           H  
ATOM   4687  HA  ILE A 307      -6.810 -11.185  13.185  1.00  0.00           H  
ATOM   4688  HB  ILE A 307      -6.229  -8.287  12.381  1.00  0.00           H  
ATOM   4689 1HG1 ILE A 307      -4.336 -10.527  13.084  1.00  0.00           H  
ATOM   4690 2HG1 ILE A 307      -4.790 -10.102  11.433  1.00  0.00           H  
ATOM   4691 1HG2 ILE A 307      -5.209  -8.124  14.631  1.00  0.00           H  
ATOM   4692 2HG2 ILE A 307      -6.933  -8.490  14.748  1.00  0.00           H  
ATOM   4693 3HG2 ILE A 307      -5.727  -9.773  14.998  1.00  0.00           H  
ATOM   4694 1HD1 ILE A 307      -2.678  -9.129  12.046  1.00  0.00           H  
ATOM   4695 2HD1 ILE A 307      -3.887  -7.861  11.754  1.00  0.00           H  
ATOM   4696 3HD1 ILE A 307      -3.428  -8.295  13.419  1.00  0.00           H  
ATOM   4697  N   SER A 308      -9.054  -8.874  12.639  1.00  0.00           N  
ATOM   4698  CA  SER A 308     -10.256  -8.392  13.253  1.00  0.00           C  
ATOM   4699  C   SER A 308     -11.443  -9.283  12.990  1.00  0.00           C  
ATOM   4700  O   SER A 308     -12.134  -9.140  11.981  1.00  0.00           O  
ATOM   4701  CB  SER A 308     -10.602  -7.003  12.797  1.00  0.00           C  
ATOM   4702  OG  SER A 308     -11.823  -6.602  13.369  1.00  0.00           O  
ATOM   4703  H   SER A 308      -8.758  -8.495  11.750  1.00  0.00           H  
ATOM   4704  HA  SER A 308     -10.126  -8.421  14.335  1.00  0.00           H  
ATOM   4705 1HB  SER A 308      -9.808  -6.314  13.086  1.00  0.00           H  
ATOM   4706 2HB  SER A 308     -10.671  -6.980  11.730  1.00  0.00           H  
ATOM   4707  HG  SER A 308     -11.691  -6.629  14.320  1.00  0.00           H  
ATOM   4708  N   LYS A 309     -11.728 -10.120  13.978  1.00  0.00           N  
ATOM   4709  CA  LYS A 309     -12.882 -11.010  13.940  1.00  0.00           C  
ATOM   4710  C   LYS A 309     -14.144 -10.214  13.651  1.00  0.00           C  
ATOM   4711  O   LYS A 309     -15.016 -10.676  12.922  1.00  0.00           O  
ATOM   4712  CB  LYS A 309     -13.040 -11.779  15.246  1.00  0.00           C  
ATOM   4713  CG  LYS A 309     -14.213 -12.763  15.241  1.00  0.00           C  
ATOM   4714  CD  LYS A 309     -14.291 -13.557  16.542  1.00  0.00           C  
ATOM   4715  CE  LYS A 309     -15.485 -14.501  16.543  1.00  0.00           C  
ATOM   4716  NZ  LYS A 309     -15.573 -15.281  17.807  1.00  0.00           N  
ATOM   4717  H   LYS A 309     -11.103 -10.119  14.775  1.00  0.00           H  
ATOM   4718  HA  LYS A 309     -12.738 -11.733  13.136  1.00  0.00           H  
ATOM   4719 1HB  LYS A 309     -12.126 -12.337  15.452  1.00  0.00           H  
ATOM   4720 2HB  LYS A 309     -13.186 -11.076  16.067  1.00  0.00           H  
ATOM   4721 1HG  LYS A 309     -15.147 -12.213  15.107  1.00  0.00           H  
ATOM   4722 2HG  LYS A 309     -14.099 -13.459  14.410  1.00  0.00           H  
ATOM   4723 1HD  LYS A 309     -13.378 -14.139  16.669  1.00  0.00           H  
ATOM   4724 2HD  LYS A 309     -14.383 -12.869  17.383  1.00  0.00           H  
ATOM   4725 1HE  LYS A 309     -16.399 -13.921  16.418  1.00  0.00           H  
ATOM   4726 2HE  LYS A 309     -15.395 -15.191  15.704  1.00  0.00           H  
ATOM   4727 1HZ  LYS A 309     -16.375 -15.895  17.770  1.00  0.00           H  
ATOM   4728 2HZ  LYS A 309     -14.733 -15.832  17.922  1.00  0.00           H  
ATOM   4729 3HZ  LYS A 309     -15.670 -14.648  18.588  1.00  0.00           H  
ATOM   4730  N   LYS A 310     -14.225  -9.001  14.201  1.00  0.00           N  
ATOM   4731  CA  LYS A 310     -15.386  -8.167  13.972  1.00  0.00           C  
ATOM   4732  C   LYS A 310     -15.463  -7.780  12.523  1.00  0.00           C  
ATOM   4733  O   LYS A 310     -16.528  -7.862  11.923  1.00  0.00           O  
ATOM   4734  CB  LYS A 310     -15.386  -6.911  14.827  1.00  0.00           C  
ATOM   4735  CG  LYS A 310     -16.623  -6.045  14.593  1.00  0.00           C  
ATOM   4736  CD  LYS A 310     -16.654  -4.838  15.503  1.00  0.00           C  
ATOM   4737  CE  LYS A 310     -17.883  -3.976  15.226  1.00  0.00           C  
ATOM   4738  NZ  LYS A 310     -17.934  -2.779  16.115  1.00  0.00           N  
ATOM   4739  H   LYS A 310     -13.471  -8.663  14.781  1.00  0.00           H  
ATOM   4740  HA  LYS A 310     -16.282  -8.746  14.194  1.00  0.00           H  
ATOM   4741 1HB  LYS A 310     -15.344  -7.187  15.880  1.00  0.00           H  
ATOM   4742 2HB  LYS A 310     -14.496  -6.320  14.608  1.00  0.00           H  
ATOM   4743 1HG  LYS A 310     -16.635  -5.700  13.557  1.00  0.00           H  
ATOM   4744 2HG  LYS A 310     -17.520  -6.637  14.771  1.00  0.00           H  
ATOM   4745 1HD  LYS A 310     -16.672  -5.165  16.544  1.00  0.00           H  
ATOM   4746 2HD  LYS A 310     -15.755  -4.240  15.345  1.00  0.00           H  
ATOM   4747 1HE  LYS A 310     -17.861  -3.647  14.185  1.00  0.00           H  
ATOM   4748 2HE  LYS A 310     -18.780  -4.574  15.383  1.00  0.00           H  
ATOM   4749 1HZ  LYS A 310     -18.759  -2.237  15.902  1.00  0.00           H  
ATOM   4750 2HZ  LYS A 310     -17.967  -3.077  17.080  1.00  0.00           H  
ATOM   4751 3HZ  LYS A 310     -17.111  -2.213  15.966  1.00  0.00           H  
ATOM   4752  N   PHE A 311     -14.336  -7.346  11.963  1.00  0.00           N  
ATOM   4753  CA  PHE A 311     -14.328  -6.948  10.572  1.00  0.00           C  
ATOM   4754  C   PHE A 311     -14.929  -8.089   9.769  1.00  0.00           C  
ATOM   4755  O   PHE A 311     -15.876  -7.881   9.013  1.00  0.00           O  
ATOM   4756  CB  PHE A 311     -12.927  -6.629  10.058  1.00  0.00           C  
ATOM   4757  CG  PHE A 311     -12.918  -6.107   8.653  1.00  0.00           C  
ATOM   4758  CD1 PHE A 311     -12.854  -4.734   8.452  1.00  0.00           C  
ATOM   4759  CD2 PHE A 311     -12.970  -6.931   7.547  1.00  0.00           C  
ATOM   4760  CE1 PHE A 311     -12.842  -4.196   7.191  1.00  0.00           C  
ATOM   4761  CE2 PHE A 311     -12.957  -6.382   6.268  1.00  0.00           C  
ATOM   4762  CZ  PHE A 311     -12.893  -5.018   6.098  1.00  0.00           C  
ATOM   4763  H   PHE A 311     -13.476  -7.287  12.492  1.00  0.00           H  
ATOM   4764  HA  PHE A 311     -14.972  -6.107  10.438  1.00  0.00           H  
ATOM   4765 1HB  PHE A 311     -12.465  -5.888  10.703  1.00  0.00           H  
ATOM   4766 2HB  PHE A 311     -12.310  -7.522  10.096  1.00  0.00           H  
ATOM   4767  HD1 PHE A 311     -12.812  -4.073   9.319  1.00  0.00           H  
ATOM   4768  HD2 PHE A 311     -13.021  -8.014   7.679  1.00  0.00           H  
ATOM   4769  HE1 PHE A 311     -12.792  -3.114   7.059  1.00  0.00           H  
ATOM   4770  HE2 PHE A 311     -12.998  -7.030   5.393  1.00  0.00           H  
ATOM   4771  HZ  PHE A 311     -12.885  -4.594   5.103  1.00  0.00           H  
ATOM   4772  N   GLN A 312     -14.468  -9.314  10.050  1.00  0.00           N  
ATOM   4773  CA  GLN A 312     -14.977 -10.501   9.380  1.00  0.00           C  
ATOM   4774  C   GLN A 312     -16.473 -10.668   9.541  1.00  0.00           C  
ATOM   4775  O   GLN A 312     -17.178 -10.942   8.576  1.00  0.00           O  
ATOM   4776  CB  GLN A 312     -14.292 -11.764   9.879  1.00  0.00           C  
ATOM   4777  CG  GLN A 312     -12.910 -11.947   9.536  1.00  0.00           C  
ATOM   4778  CD  GLN A 312     -12.383 -13.246  10.145  1.00  0.00           C  
ATOM   4779  OE1 GLN A 312     -13.155 -14.201  10.365  1.00  0.00           O  
ATOM   4780  NE2 GLN A 312     -11.080 -13.295  10.421  1.00  0.00           N  
ATOM   4781  H   GLN A 312     -13.743  -9.407  10.750  1.00  0.00           H  
ATOM   4782  HA  GLN A 312     -14.733 -10.418   8.321  1.00  0.00           H  
ATOM   4783 1HB  GLN A 312     -14.338 -11.807  10.948  1.00  0.00           H  
ATOM   4784 2HB  GLN A 312     -14.814 -12.602   9.501  1.00  0.00           H  
ATOM   4785 1HG  GLN A 312     -12.809 -11.994   8.458  1.00  0.00           H  
ATOM   4786 2HG  GLN A 312     -12.364 -11.100   9.931  1.00  0.00           H  
ATOM   4787 1HE2 GLN A 312     -10.680 -14.121  10.821  1.00  0.00           H  
ATOM   4788 2HE2 GLN A 312     -10.510 -12.501  10.225  1.00  0.00           H  
ATOM   4789  N   ALA A 313     -16.950 -10.493  10.770  1.00  0.00           N  
ATOM   4790  CA  ALA A 313     -18.363 -10.652  11.069  1.00  0.00           C  
ATOM   4791  C   ALA A 313     -19.182  -9.685  10.247  1.00  0.00           C  
ATOM   4792  O   ALA A 313     -20.204 -10.066   9.683  1.00  0.00           O  
ATOM   4793  CB  ALA A 313     -18.608 -10.468  12.556  1.00  0.00           C  
ATOM   4794  H   ALA A 313     -16.321 -10.244  11.517  1.00  0.00           H  
ATOM   4795  HA  ALA A 313     -18.669 -11.659  10.786  1.00  0.00           H  
ATOM   4796 1HB  ALA A 313     -19.669 -10.590  12.767  1.00  0.00           H  
ATOM   4797 2HB  ALA A 313     -18.039 -11.214  13.111  1.00  0.00           H  
ATOM   4798 3HB  ALA A 313     -18.292  -9.475  12.856  1.00  0.00           H  
ATOM   4799  N   ARG A 314     -18.701  -8.453  10.138  1.00  0.00           N  
ATOM   4800  CA  ARG A 314     -19.423  -7.448   9.391  1.00  0.00           C  
ATOM   4801  C   ARG A 314     -19.372  -7.776   7.916  1.00  0.00           C  
ATOM   4802  O   ARG A 314     -20.352  -7.572   7.206  1.00  0.00           O  
ATOM   4803  CB  ARG A 314     -18.850  -6.066   9.627  1.00  0.00           C  
ATOM   4804  CG  ARG A 314     -19.066  -5.533  11.038  1.00  0.00           C  
ATOM   4805  CD  ARG A 314     -20.495  -5.294  11.314  1.00  0.00           C  
ATOM   4806  NE  ARG A 314     -21.091  -4.344  10.383  1.00  0.00           N  
ATOM   4807  CZ  ARG A 314     -21.055  -2.993  10.497  1.00  0.00           C  
ATOM   4808  NH1 ARG A 314     -20.446  -2.425  11.515  1.00  0.00           N  
ATOM   4809  NH2 ARG A 314     -21.645  -2.255   9.567  1.00  0.00           N  
ATOM   4810  H   ARG A 314     -17.827  -8.221  10.580  1.00  0.00           H  
ATOM   4811  HA  ARG A 314     -20.469  -7.469   9.697  1.00  0.00           H  
ATOM   4812 1HB  ARG A 314     -17.778  -6.081   9.432  1.00  0.00           H  
ATOM   4813 2HB  ARG A 314     -19.299  -5.360   8.928  1.00  0.00           H  
ATOM   4814 1HG  ARG A 314     -18.692  -6.258  11.762  1.00  0.00           H  
ATOM   4815 2HG  ARG A 314     -18.539  -4.601  11.165  1.00  0.00           H  
ATOM   4816 1HD  ARG A 314     -21.042  -6.234  11.231  1.00  0.00           H  
ATOM   4817 2HD  ARG A 314     -20.607  -4.894  12.321  1.00  0.00           H  
ATOM   4818  HE  ARG A 314     -21.574  -4.723   9.579  1.00  0.00           H  
ATOM   4819 1HH1 ARG A 314     -19.999  -2.996  12.220  1.00  0.00           H  
ATOM   4820 2HH1 ARG A 314     -20.424  -1.418  11.593  1.00  0.00           H  
ATOM   4821 1HH2 ARG A 314     -22.110  -2.703   8.789  1.00  0.00           H  
ATOM   4822 2HH2 ARG A 314     -21.637  -1.244   9.623  1.00  0.00           H  
ATOM   4823  N   PHE A 315     -18.252  -8.318   7.456  1.00  0.00           N  
ATOM   4824  CA  PHE A 315     -18.156  -8.693   6.063  1.00  0.00           C  
ATOM   4825  C   PHE A 315     -19.224  -9.711   5.752  1.00  0.00           C  
ATOM   4826  O   PHE A 315     -20.068  -9.485   4.890  1.00  0.00           O  
ATOM   4827  CB  PHE A 315     -16.791  -9.265   5.708  1.00  0.00           C  
ATOM   4828  CG  PHE A 315     -16.735  -9.757   4.302  1.00  0.00           C  
ATOM   4829  CD1 PHE A 315     -16.599  -8.877   3.243  1.00  0.00           C  
ATOM   4830  CD2 PHE A 315     -16.821 -11.115   4.033  1.00  0.00           C  
ATOM   4831  CE1 PHE A 315     -16.548  -9.344   1.945  1.00  0.00           C  
ATOM   4832  CE2 PHE A 315     -16.769 -11.583   2.738  1.00  0.00           C  
ATOM   4833  CZ  PHE A 315     -16.633 -10.696   1.691  1.00  0.00           C  
ATOM   4834  H   PHE A 315     -17.471  -8.468   8.075  1.00  0.00           H  
ATOM   4835  HA  PHE A 315     -18.358  -7.826   5.451  1.00  0.00           H  
ATOM   4836 1HB  PHE A 315     -16.026  -8.502   5.846  1.00  0.00           H  
ATOM   4837 2HB  PHE A 315     -16.550 -10.081   6.372  1.00  0.00           H  
ATOM   4838  HD1 PHE A 315     -16.531  -7.809   3.442  1.00  0.00           H  
ATOM   4839  HD2 PHE A 315     -16.929 -11.816   4.863  1.00  0.00           H  
ATOM   4840  HE1 PHE A 315     -16.442  -8.644   1.121  1.00  0.00           H  
ATOM   4841  HE2 PHE A 315     -16.837 -12.652   2.540  1.00  0.00           H  
ATOM   4842  HZ  PHE A 315     -16.595 -11.063   0.667  1.00  0.00           H  
ATOM   4843  N   ARG A 316     -19.254 -10.767   6.550  1.00  0.00           N  
ATOM   4844  CA  ARG A 316     -20.214 -11.837   6.396  1.00  0.00           C  
ATOM   4845  C   ARG A 316     -21.629 -11.306   6.493  1.00  0.00           C  
ATOM   4846  O   ARG A 316     -22.501 -11.738   5.743  1.00  0.00           O  
ATOM   4847  CB  ARG A 316     -19.979 -12.896   7.460  1.00  0.00           C  
ATOM   4848  CG  ARG A 316     -18.730 -13.751   7.228  1.00  0.00           C  
ATOM   4849  CD  ARG A 316     -18.690 -14.943   8.127  1.00  0.00           C  
ATOM   4850  NE  ARG A 316     -18.458 -14.572   9.524  1.00  0.00           N  
ATOM   4851  CZ  ARG A 316     -17.232 -14.464  10.082  1.00  0.00           C  
ATOM   4852  NH1 ARG A 316     -16.163 -14.700   9.350  1.00  0.00           N  
ATOM   4853  NH2 ARG A 316     -17.103 -14.124  11.353  1.00  0.00           N  
ATOM   4854  H   ARG A 316     -18.581 -10.829   7.294  1.00  0.00           H  
ATOM   4855  HA  ARG A 316     -20.096 -12.272   5.403  1.00  0.00           H  
ATOM   4856 1HB  ARG A 316     -19.884 -12.417   8.433  1.00  0.00           H  
ATOM   4857 2HB  ARG A 316     -20.839 -13.562   7.506  1.00  0.00           H  
ATOM   4858 1HG  ARG A 316     -18.719 -14.103   6.196  1.00  0.00           H  
ATOM   4859 2HG  ARG A 316     -17.839 -13.153   7.417  1.00  0.00           H  
ATOM   4860 1HD  ARG A 316     -19.640 -15.473   8.070  1.00  0.00           H  
ATOM   4861 2HD  ARG A 316     -17.885 -15.606   7.815  1.00  0.00           H  
ATOM   4862  HE  ARG A 316     -19.264 -14.386  10.106  1.00  0.00           H  
ATOM   4863 1HH1 ARG A 316     -16.266 -14.960   8.379  1.00  0.00           H  
ATOM   4864 2HH1 ARG A 316     -15.222 -14.623   9.759  1.00  0.00           H  
ATOM   4865 1HH2 ARG A 316     -17.925 -13.943  11.913  1.00  0.00           H  
ATOM   4866 2HH2 ARG A 316     -16.185 -14.045  11.764  1.00  0.00           H  
ATOM   4867  N   SER A 317     -21.857 -10.341   7.381  1.00  0.00           N  
ATOM   4868  CA  SER A 317     -23.183  -9.775   7.504  1.00  0.00           C  
ATOM   4869  C   SER A 317     -23.566  -9.104   6.199  1.00  0.00           C  
ATOM   4870  O   SER A 317     -24.696  -9.245   5.741  1.00  0.00           O  
ATOM   4871  CB  SER A 317     -23.235  -8.779   8.644  1.00  0.00           C  
ATOM   4872  OG  SER A 317     -23.033  -9.416   9.876  1.00  0.00           O  
ATOM   4873  H   SER A 317     -21.117  -9.998   7.970  1.00  0.00           H  
ATOM   4874  HA  SER A 317     -23.892 -10.580   7.702  1.00  0.00           H  
ATOM   4875 1HB  SER A 317     -22.477  -8.019   8.499  1.00  0.00           H  
ATOM   4876 2HB  SER A 317     -24.202  -8.279   8.645  1.00  0.00           H  
ATOM   4877  HG  SER A 317     -23.080  -8.726  10.541  1.00  0.00           H  
ATOM   4878  N   SER A 318     -22.625  -8.368   5.601  1.00  0.00           N  
ATOM   4879  CA  SER A 318     -22.918  -7.674   4.360  1.00  0.00           C  
ATOM   4880  C   SER A 318     -23.164  -8.675   3.251  1.00  0.00           C  
ATOM   4881  O   SER A 318     -23.982  -8.429   2.375  1.00  0.00           O  
ATOM   4882  CB  SER A 318     -21.778  -6.751   3.981  1.00  0.00           C  
ATOM   4883  OG  SER A 318     -20.626  -7.474   3.677  1.00  0.00           O  
ATOM   4884  H   SER A 318     -21.709  -8.294   6.011  1.00  0.00           H  
ATOM   4885  HA  SER A 318     -23.830  -7.092   4.493  1.00  0.00           H  
ATOM   4886 1HB  SER A 318     -22.068  -6.149   3.121  1.00  0.00           H  
ATOM   4887 2HB  SER A 318     -21.573  -6.068   4.805  1.00  0.00           H  
ATOM   4888  HG  SER A 318     -20.742  -7.789   2.777  1.00  0.00           H  
ATOM   4889  N   VAL A 319     -22.506  -9.829   3.313  1.00  0.00           N  
ATOM   4890  CA  VAL A 319     -22.730 -10.845   2.301  1.00  0.00           C  
ATOM   4891  C   VAL A 319     -24.157 -11.333   2.433  1.00  0.00           C  
ATOM   4892  O   VAL A 319     -24.883 -11.437   1.447  1.00  0.00           O  
ATOM   4893  CB  VAL A 319     -21.762 -12.031   2.451  1.00  0.00           C  
ATOM   4894  CG1 VAL A 319     -22.172 -13.147   1.509  1.00  0.00           C  
ATOM   4895  CG2 VAL A 319     -20.344 -11.565   2.176  1.00  0.00           C  
ATOM   4896  H   VAL A 319     -21.852  -9.995   4.065  1.00  0.00           H  
ATOM   4897  HA  VAL A 319     -22.620 -10.401   1.313  1.00  0.00           H  
ATOM   4898  HB  VAL A 319     -21.820 -12.426   3.458  1.00  0.00           H  
ATOM   4899 1HG1 VAL A 319     -21.484 -13.985   1.618  1.00  0.00           H  
ATOM   4900 2HG1 VAL A 319     -23.183 -13.473   1.751  1.00  0.00           H  
ATOM   4901 3HG1 VAL A 319     -22.141 -12.784   0.482  1.00  0.00           H  
ATOM   4902 1HG2 VAL A 319     -19.660 -12.404   2.282  1.00  0.00           H  
ATOM   4903 2HG2 VAL A 319     -20.281 -11.171   1.162  1.00  0.00           H  
ATOM   4904 3HG2 VAL A 319     -20.070 -10.791   2.875  1.00  0.00           H  
ATOM   4905  N   ALA A 320     -24.590 -11.546   3.672  1.00  0.00           N  
ATOM   4906  CA  ALA A 320     -25.953 -11.972   3.920  1.00  0.00           C  
ATOM   4907  C   ALA A 320     -26.922 -10.935   3.364  1.00  0.00           C  
ATOM   4908  O   ALA A 320     -27.926 -11.290   2.748  1.00  0.00           O  
ATOM   4909  CB  ALA A 320     -26.167 -12.239   5.402  1.00  0.00           C  
ATOM   4910  H   ALA A 320     -23.963 -11.410   4.451  1.00  0.00           H  
ATOM   4911  HA  ALA A 320     -26.134 -12.896   3.371  1.00  0.00           H  
ATOM   4912 1HB  ALA A 320     -27.194 -12.557   5.568  1.00  0.00           H  
ATOM   4913 2HB  ALA A 320     -25.484 -13.022   5.730  1.00  0.00           H  
ATOM   4914 3HB  ALA A 320     -25.976 -11.339   5.967  1.00  0.00           H  
ATOM   4915  N   GLU A 321     -26.604  -9.648   3.540  1.00  0.00           N  
ATOM   4916  CA  GLU A 321     -27.470  -8.596   3.021  1.00  0.00           C  
ATOM   4917  C   GLU A 321     -27.562  -8.674   1.502  1.00  0.00           C  
ATOM   4918  O   GLU A 321     -28.641  -8.527   0.928  1.00  0.00           O  
ATOM   4919  CB  GLU A 321     -26.956  -7.217   3.443  1.00  0.00           C  
ATOM   4920  CG  GLU A 321     -27.097  -6.915   4.923  1.00  0.00           C  
ATOM   4921  CD  GLU A 321     -26.494  -5.584   5.310  1.00  0.00           C  
ATOM   4922  OE1 GLU A 321     -25.896  -4.958   4.469  1.00  0.00           O  
ATOM   4923  OE2 GLU A 321     -26.635  -5.198   6.447  1.00  0.00           O  
ATOM   4924  H   GLU A 321     -25.758  -9.403   4.035  1.00  0.00           H  
ATOM   4925  HA  GLU A 321     -28.471  -8.736   3.431  1.00  0.00           H  
ATOM   4926 1HB  GLU A 321     -25.910  -7.124   3.189  1.00  0.00           H  
ATOM   4927 2HB  GLU A 321     -27.494  -6.446   2.894  1.00  0.00           H
[truncated: 50,563 more chars]
